# Supplementary material for: Distributed search and fusion for wine label image retrieval
Source: PeerJ Comput Sci. 2022 Sep 28;8:e1116. doi: 10.7717/peerj-cs.1116 (PMC9575874; doi:10.7717/peerj-cs.1116)
Supplement: Supplemental Information 1 [file peerj-cs-08-1116-s001.md]

# Distributed search and fusion for wine label image retrieval

Note: This is the official release for "Distributed search and fusion for wine label image retrieval".

## Content
The raw codes are in folder branch2 and folder branch4 , which  are the experimental codes with the numbers of branches set to 2 and 4 respectively in the distributed retrieval framework.
