# Supplementary material for: Distributed search and fusion for wine label image retrieval
Source: PeerJ Comput Sci. 2022 Sep 28;8:e1116. doi: 10.7717/peerj-cs.1116 (PMC9575874; doi:10.7717/peerj-cs.1116)
Supplement: Supplemental Information 2 [file peerj-cs-08-1116-s002.zip]

Archive with 85 entries (75 files):
- branch2/
- branch2/1/
- branch2/1/cnn_label_yd5.py
- branch2/1/model/
- branch2/1/model/finetune_0.00008.py
- branch2/1/model/finetune_0.00015.py
- branch2/1/model/finetune_0.00025.py
- branch2/1/model/finetune_0.001.py
- branch2/1/model/myresnext_wd0.00015-symbol.json
- branch2/1/model/net_test1.py
- branch2/1/model/run_score.sh
- branch2/1/model/run_score1.sh
- branch2/1/model/score.py
- branch2/1/model/score1.py
- branch2/1/model/test.py
- branch2/1/nohup.out
- branch2/1/read_result.py
- branch2/1/save_pysift.py
- branch2/1/score5.py
- branch2/1/sift_all.sh
- branch2/1/sift_cnn_label_fast_5brand.py
- branch2/1/sift_cnn_label_fast_5brand5.py
- branch2/1/sift_pkl.py
- branch2/2/
- branch2/2/cnn_label_yd5.py
- branch2/2/ensure.py
- branch2/2/hahha.py
- branch2/2/model/
- branch2/2/model/finetune_0.00008.py
- branch2/2/model/finetune_0.00025.py
- branch2/2/model/myresnext_wd0.00025-symbol.json
- branch2/2/model/run_score.sh
- branch2/2/model/score.py
- branch2/2/model/score1.py
- branch2/2/read_result.py
- branch2/2/save_pysift.py
- branch2/2/score5.py
- branch2/2/sift_all.sh
- branch2/2/sift_cnn_label_fast_5brand.py
- branch2/2/sift_cnn_label_fast_5brand5.py
- branch2/2/sift_cnn_label_fast_5brand5_35.py
- branch2/2/sift_cnn_label_fast_5brand5_57.py
- branch2/2/sift_cnn_label_fast_5brand5_78.py
- branch2/2/sift_cnn_label_fast_5brand_24.py
- branch2/2/sift_cnn_label_fast_5brand_46.py
- branch2/2/sift_cnn_label_fast_5brand_67.py
- branch2/2/sift_pkl.py
- branch2/connect/
- branch2/connect/sift_cnn_label_fast_5brand_67.py
- branch2/data_code/
- branch2/data_code/Untitled.ipynb
- branch2/data_code/clearn_data.py
- branch2/data_code/copy_file.py
- branch2/data_code/create_test_dic.py
- branch2/data_code/create_train_dic.py
- branch2/data_code/cut10.py
- branch2/data_code/data_augment_1.py
- branch2/data_code/data_augment_2.py
- branch2/data_code/draw_augmentation_picture.ipynb
- branch2/data_code/im2rec_ldq.py
- branch2/data_code/make_trainlst_ldq.py
- branch2/data_code/make_val_lst_ldq.py
- branch2/data_code/seg/
- branch2/data_code/seg/crop_imgs.py
- branch2/data_code/seg/crop_imgs2.py
- branch2/data_code/seg/crop_imgs3.py
- branch2/data_code/seg/get_mask.py
- branch2/data_code/seg/get_mask2.py
- branch2/data_code/seg/get_mask_ni.py
- branch2/data_code/seg/get_maskhah.py
- branch2/data_code/seg/model_pascal/
- branch2/data_code/seg/model_pascal/FCN8s_VGG16-symbol.json
- branch2/data_code/subbrand_num.py
- branch2/data_code/test_xlsx.py
- branch2/data_code/train_test_segfirst.py
- branch2/div_data_yd.py
- branch2/parallel/
- branch2/parallel/cnn_label_yd5.py
- branch2/parallel/parallel2.py
- branch2/parallel/parallel_file1.py
- branch2/parallel/parallel_file2.py
- branch2/parallel/read_result.py
- branch2/parallel/score5.py
- branch2/parallel/score55.py
- branch2/parallel/test.py
