# Supplementary material for: Distributed search and fusion for wine label image retrieval
Source: PeerJ Comput Sci. 2022 Sep 28;8:e1116. doi: 10.7717/peerj-cs.1116 (PMC9575874; doi:10.7717/peerj-cs.1116)
Supplement: Supplemental Information 2 [file peerj-cs-08-1116-s002.zip › branch2/1/model/finetune_0.001.py]

# coding: utf-8

# # Fine-tune with Pretrained Models
# 
# Many of the exciting deep learning algorithms for computer vision require
# massive datasets for training. The most popular benchmark dataset,
# [ImageNet](http://www.image-net.org/), for example, contains one million images
# from one thousand categories. But for any practical problem, we typically have
# access to comparatively small datasets. In these cases, if we were to train a
# neural network's weights from scratch, starting from random initialized
# parameters, we would overfit the training set badly.
# 
# One approach to get around this problem is to first pretrain a deep net on a
# large-scale dataset, like ImageNet. Then, given a new dataset, we can start
# with these pretrained weights when training on our new task. This process is
# commonly called _fine-tuning_. There are a number of variations of fine-tuning.
# Sometimes, the initial neural network is used only as a _feature extractor_.
# That means that we freeze every layer prior to the output layer and simply learn
# a new output layer. In [another document](https://github.com/dmlc/mxnet-notebooks/blob/master/python/how_to/predict.ipynb), we explained how to
# do this kind of feature extraction. Another approach is to update all of
# the network's weights for the new task, and that's the approach we demonstrate in
# this document.
# 
# To fine-tune a network, we must first replace the last fully-connected layer
# with a new one that outputs the desired number of classes. We initialize its
# weights randomly. Then we continue training as normal. Sometimes it's common to
# use a smaller learning rate based on the intuition that we may already be close
# to a good result.
# 
# In this demonstration, we'll fine-tune a model pretrained on ImageNet to the
# smaller caltech-256 dataset. Following this example, you can fine-tune to other
# datasets, even for strikingly different applications such as face
# identification.
# 
# We will show that, even with simple hyper-parameters setting, we can match and
# even outperform state-of-the-art results on caltech-256.
# 
# ```eval_rst
# .. list-table::
#    :header-rows: 1
# 
#    * - Network 
#      - Accuracy 
#    * - Resnet-50 
#      - 77.4% 
#    * - Resnet-152 
#      - 86.4% 
# ```
# 
# ## Prepare data
# 
# We follow the standard protocol to sample 60 images from each class as the
# training set, and the rest for the validation set. We resize images into 256x256
# size and pack them into the rec file. The scripts to prepare the data is as
# following.
# 
# > In order to successfully run the following bash script on Windows please use https://cygwin.com/install.html .
# 
# ```sh
# wget http://www.vision.caltech.edu/Image_Datasets/Caltech256/256_ObjectCategories.tar
# tar -xf 256_ObjectCategories.tar
# 
# mkdir -p caltech_256_train_60
# for i in 256_ObjectCategories/*; do
#     c=`basename $i`
#     mkdir -p caltech_256_train_60/$c
#     for j in `ls $i/*.jpg | shuf | head -n 60`; do
#         mv $j caltech_256_train_60/$c/
#     done
# done
# 
# python ~/mxnet/tools/im2rec.py --list --recursive caltech-256-60-train caltech_256_train_60/
# python ~/mxnet/tools/im2rec.py --list --recursive caltech-256-60-val 256_ObjectCategories/
# python ~/mxnet/tools/im2rec.py --resize 256 --quality 90 --num-thread 16 caltech-256-60-val 256_ObjectCategories/
# python ~/mxnet/tools/im2rec.py --resize 256 --quality 90 --num-thread 16 caltech-256-60-train caltech_256_train_60/
# ```
# 
# The following code downloads the pregenerated rec files. It may take a few minutes.

# In[ ]:


import os, sys

# if sys.version_info[0] >= 3:
#     from urllib.request import urlretrieve
# else:
#     from urllib import urlretrieve


# def download(url):
#     filename = url.split("/")[-1]
#     if not os.path.exists(filename):
#         urlretrieve(url, filename)
# download('http://data.mxnet.io/data/caltech-256/caltech-256-60-train.rec')
# download('http://data.mxnet.io/data/caltech-256/caltech-256-60-val.rec')


# Next, we define the function which returns the data iterators:

# In[ ]:


import mxnet as mx

def get_iterators(batch_size, data_shape=(3, 192, 128)):
    train = mx.io.ImageRecordIter(
        path_imgrec         = '/home/wangya/wine/distributed/data/files_1/train.rec',
        data_name           = 'data',
        label_name          = 'softmax_label',
        batch_size          = batch_size,
        data_shape          = data_shape,
        shuffle             = True,
        rand_crop           = True,
        rand_mirror         = True)
    val = mx.io.ImageRecordIter(
        path_imgrec         = '/home/wangya/wine/distributed/data/files_1/test.rec',
        data_name           = 'data',
        label_name          = 'softmax_label',
        batch_size          = batch_size,
        data_shape          = data_shape,
        rand_crop           = False,
        rand_mirror         = False)
    return (train, val)


# We then download a pretrained 50-layer ResNet model and load it into memory. Note
# that if `load_checkpoint` reports an error, we can remove the downloaded files
# and try `get_model` again.

# In[ ]:


# def get_model(prefix, epoch):
#     download(prefix+'-symbol.json')
#     download(prefix+'-%04d.params' % (epoch,))

# get_model('http://data.mxnet.io/models/imagenet/resnet/50-layers/resnet-50', 0)
sym, arg_params, aux_params = mx.model.load_checkpoint('/home/wangya/wine/distributed/1/model/myresnext0001', 5)


# ## Train
# 
# We first define a function which replaces the last fully-connected layer for a given network.

# In[ ]:


def get_fine_tune_model(symbol, arg_params, num_classes, layer_name='flatten0'):
    """
    symbol: the pretrained network symbol
    arg_params: the argument parameters of the pretrained model
    num_classes: the number of classes for the fine-tune datasets
    layer_name: the layer name before the last fully-connected layer
    """
    all_layers = symbol.get_internals()
    net = all_layers[layer_name+'_output']
    net = mx.symbol.FullyConnected(data=net, num_hidden=num_classes, name='fc1')
    net = mx.symbol.SoftmaxOutput(data=net, name='softmax')
    new_args = dict({k:arg_params[k] for k in arg_params if 'fc1' not in k})
    return (net, new_args)


# Now we create a module. Note we pass the existing parameters from the loaded model via the `arg_params` argument.
# The parameters of the last fully-connected layer will be randomly initialized by the `initializer`.

# In[ ]:


import logging
head = '%(asctime)-15s %(message)s'
logging.basicConfig(level=logging.DEBUG, format=head)
model_prefix = './myresnext0001'
def fit(symbol, arg_params, aux_params, train, val, batch_size, num_gpus):
    devs = [mx.gpu(i) for i in range(num_gpus)]
    mod = mx.mod.Module(symbol=symbol, context=devs)
    mod.fit(train, val,
        num_epoch=20,
        arg_params=arg_params,
        aux_params=aux_params,
        allow_missing=True,
        batch_end_callback = mx.callback.Speedometer(batch_size, 500),
        epoch_end_callback=mx.callback.do_checkpoint(model_prefix),
        kvstore='device',
        optimizer='sgd',
        optimizer_params={'learning_rate':0.01,'wd':0.001},
        initializer=mx.init.Xavier(rnd_type='gaussian', factor_type="in", magnitude=2),
        eval_metric='acc',
        begin_epoch=6)
    mod.save(model_prefix)
    metric = mx.metric.Accuracy()

    return mod.score(val, metric)


# Then we can start training. We use AWS EC2 g2.8xlarge, which has 8 GPUs.

# In[ ]:


num_classes = 8974
batch_per_gpu = 32
num_gpus = 1

(new_sym, new_args) = get_fine_tune_model(sym, arg_params, num_classes)

batch_size = batch_per_gpu * num_gpus
(train, val) = get_iterators(batch_size)
mod_score = fit(new_sym, new_args, aux_params, train, val, batch_size, num_gpus)
assert mod_score > 0.77, "Low training accuracy."


# You will see that, after only 8 epochs, we can get 78% validation accuracy. This
# matches the state-of-the-art results training on caltech-256 alone,
# e.g. [VGG](http://www.robots.ox.ac.uk/~vgg/research/deep_eval/).
# 
# Next, we try to use another pretrained model. This model was trained on the
# complete Imagenet dataset, which is 10x larger than the Imagenet 1K classes
# version, and uses a 3x deeper Resnet architecture.

# In[ ]:


# get_model('http://data.mxnet.io/models/imagenet-11k/resnet-152/resnet-152', 0)
# sym, arg_params, aux_params = mx.model.load_checkpoint('resnet-152', 0)
# (new_sym, new_args) = get_fine_tune_model(sym, arg_params, num_classes)
# mod_score = fit(new_sym, new_args, aux_params, train, val, batch_size, num_gpus)
# assert mod_score > 0.86, "Low training accuracy."


# 
# 
# As can be seen, even for a single data epoch, it reaches 83% validation
# accuracy. After 8 epoches, the validation accuracy increases to 86.4%.
# 
# <!-- INSERT SOURCE DOWNLOAD BUTTONS -->
# 
# 
