# Supplementary material for: Distributed search and fusion for wine label image retrieval
Source: PeerJ Comput Sci. 2022 Sep 28;8:e1116. doi: 10.7717/peerj-cs.1116 (PMC9575874; doi:10.7717/peerj-cs.1116)
Supplement: Supplemental Information 2 [file peerj-cs-08-1116-s002.zip › branch2/1/model/run_score.sh]

#! /usr/bin/sh

CUDA_VISIBLE_DEVICES=3 python score.py --data-val /home/wangya/wine/distributed/data/files_1/test.rec
