# Supplementary material for: Distributed search and fusion for wine label image retrieval
Source: PeerJ Comput Sci. 2022 Sep 28;8:e1116. doi: 10.7717/peerj-cs.1116 (PMC9575874; doi:10.7717/peerj-cs.1116)
Supplement: Supplemental Information 2 [file peerj-cs-08-1116-s002.zip › branch2/1/nohup.out]

Premature end of JPEG file
Premature end of JPEG file
Premature end of JPEG file
Premature end of JPEG file
Premature end of JPEG file
Premature end of JPEG file
Premature end of JPEG file
Premature end of JPEG file
Premature end of JPEG file
Premature end of JPEG file
Premature end of JPEG file
Premature end of JPEG file
Premature end of JPEG file
Premature end of JPEG file
Premature end of JPEG file
Premature end of JPEG file
Premature end of JPEG file
Premature end of JPEG file
Premature end of JPEG file
Premature end of JPEG file
Premature end of JPEG file
Premature end of JPEG file
Premature end of JPEG file
Premature end of JPEG file
Premature end of JPEG file
Premature end of JPEG file
Premature end of JPEG file
Premature end of JPEG file
Premature end of JPEG file
Premature end of JPEG file
Premature end of JPEG file
Premature end of JPEG file
Premature end of JPEG file
Premature end of JPEG file
Premature end of JPEG file
Premature end of JPEG file
Premature end of JPEG file
Premature end of JPEG file
Premature end of JPEG file
Premature end of JPEG file
Premature end of JPEG file
Premature end of JPEG file
Premature end of JPEG file
Premature end of JPEG file
Premature end of JPEG file
Premature end of JPEG file
Premature end of JPEG file
Premature end of JPEG file
Premature end of JPEG file
Premature end of JPEG file
