# Supplementary material for: Distributed search and fusion for wine label image retrieval
Source: PeerJ Comput Sci. 2022 Sep 28;8:e1116. doi: 10.7717/peerj-cs.1116 (PMC9575874; doi:10.7717/peerj-cs.1116)
Supplement: Supplemental Information 2 [file peerj-cs-08-1116-s002.zip › branch2/1/sift_all.sh]

nohup python -c 'import save_pysift;save_pysift.do(0, 250000)' &

#nohup python -c 'import save_pysift;save_pysift.do(25000,5897)' &
        
