# Supplementary material for: Distributed search and fusion for wine label image retrieval
Source: PeerJ Comput Sci. 2022 Sep 28;8:e1116. doi: 10.7717/peerj-cs.1116 (PMC9575874; doi:10.7717/peerj-cs.1116)
Supplement: Supplemental Information 2 [file peerj-cs-08-1116-s002.zip › branch2/1/sift_pkl.py]

# -*- coding: utf-8 -*-
import os
import mxnet as mx
import shutil
import requests
import time
import cv2
import random
import numpy as np
import cPickle as pickle
from scipy.spatial.distance import cdist
from pathos.multiprocessing import Pool


import time


cv2.setNumThreads(0)
#p = Pool(32)


SIFT_ROOT = '/home/wangya/wine/distributed/data/files_1/pysift_train/'
sift = cv2.xfeatures2d.SIFT_create()

def load_sift():
    sift_files = os.listdir(SIFT_ROOT)[:]
    sifts = []
    for i in range(len(sift_files)):
        with open(os.path.join(SIFT_ROOT, sift_files[i])) as f:
            sd = pickle.load(f)
        sd[0] = np.array(sd[0])
        sd[1] = np.array(sd[1])
        sifts.append(sd)
    return np.array(sifts)


app_train_sifts = load_sift()
with open('/home/wangya/wine/distributed/parallel/100_train_sifts.pkl', 'wb') as point:
    pickle.dump(app_train_sifts,point)
  
