# Supplementary material for: Distributed search and fusion for wine label image retrieval
Source: PeerJ Comput Sci. 2022 Sep 28;8:e1116. doi: 10.7717/peerj-cs.1116 (PMC9575874; doi:10.7717/peerj-cs.1116)
Supplement: Supplemental Information 2 [file peerj-cs-08-1116-s002.zip › branch2/2/ensure.py]

import os

dir1 = '/home/wangya/wine/distributed/2/result_5brand_5'
dir2 = '/home/wangya/wine/distributed/2/result_5brand_51'

cha = list(set(os.listdir(dir1))-set(os.listdir(dir2)))
print(len(cha))

print(len(os.listdir(dir2)))
print(len(os.listdir(dir1)))
