# Supplementary material for: Distributed search and fusion for wine label image retrieval
Source: PeerJ Comput Sci. 2022 Sep 28;8:e1116. doi: 10.7717/peerj-cs.1116 (PMC9575874; doi:10.7717/peerj-cs.1116)
Supplement: Supplemental Information 2 [file peerj-cs-08-1116-s002.zip › branch2/2/hahha.py]

import os


dir1 = '/home/wangya/wine/distributed/data/files_2/test'
dir2 = '/home/wangya/wine/distributed/2/result_5brand_5'
aa = '20286501.jpg'
a = os.listdir(dir1)
# b = os.listdir(dir2)
# if a in b:
#     print('sure') 
# else:

# 	print('heng')
dd = a.index(aa)
print(dd)
