# Supplementary material for: Distributed search and fusion for wine label image retrieval
Source: PeerJ Comput Sci. 2022 Sep 28;8:e1116. doi: 10.7717/peerj-cs.1116 (PMC9575874; doi:10.7717/peerj-cs.1116)
Supplement: Supplemental Information 2 [file peerj-cs-08-1116-s002.zip › branch2/data_code/Untitled.ipynb]

# %% [code]
%matplotlib inline
import pickle
import matplotlib.pyplot as plt

# %% [code]
sub_num_file = '/home/wangya/wine/data_augment/data/subbrand_num_cut10.pkl'
with open(sub_num_file, 'rb') as point:
    sub_num = pickle.load(point)

# %% [code]
num = sorted(sub_num.values())

# %% [code]
plt.plot(range(len(num)), num)
plt.xlabel('Indexes of sub-brands')
plt.ylabel('Numbers of images')
plt.savefig('./sub_num.jpg')
plt.show()

# %% [code]
num.index(1), num.index(2), num.index(3), num.index(4), num.index(5), num.index(10)

# %% [code]
num.index(1), num.index(2)-num.index(1), num.index(3)-num.index(2), num.index(4)-num.index(3), num.index(11)-num.index(4), len(num)-num.index(11)

# %% [code]
(129932.0+\
71257+24993) / len(num)

# %% [code]
len(num)
