# Supplementary material for: Distributed search and fusion for wine label image retrieval
Source: PeerJ Comput Sci. 2022 Sep 28;8:e1116. doi: 10.7717/peerj-cs.1116 (PMC9575874; doi:10.7717/peerj-cs.1116)
Supplement: Supplemental Information 2 [file peerj-cs-08-1116-s002.zip › branch2/data_code/copy_file.py]

#! /usr/bin/env python3
# -*- coding:utf-8 -*-

import os
import shutil


train_files = '../data/train/'
aug_files = '../data/aug_data/'

files = os.listdir(train_files)
num = len(files)
i = 0
for file in files:
	full_file = os.path.join(train_files, file)
	file_id = file.split('.')[0]
	new_file = os.path.join(aug_files, file_id + '_-1_raw_0.jpg')
	if not os.path.exists(new_file):
		shutil.copy(full_file, new_file)
		i += 1
		print('file:{} \t total:{}'.format(i, num))
