# Supplementary material for: Distributed search and fusion for wine label image retrieval
Source: PeerJ Comput Sci. 2022 Sep 28;8:e1116. doi: 10.7717/peerj-cs.1116 (PMC9575874; doi:10.7717/peerj-cs.1116)
Supplement: Supplemental Information 2 [file peerj-cs-08-1116-s002.zip › branch2/data_code/seg/get_mask_ni.py]

# -*- coding:utf-8 -*-

"""

"""
# pylint: skip-file
import cPickle as pickle
import numpy as np
import mxnet as mx
import os
import cv2
import urllib
import cStringIO

from PIL import Image, ImageFile
ImageFile.LOAD_TRUNCATED_IMAGES = True #
                                       #

pallete = [ 0,0,0,
            255,255,255 ]
model_previx = "model_pascal/FCN8s_VGG16"
epoch = 2
ctx = mx.gpu(0)

def get_data(img):
    """get the (1, 3, h, w) np.array data for the img_path"""
    mean = np.array([123.68, 116.779, 103.939])  # (R,G,B)
    img = np.array(img, dtype=np.float32)
    if img.shape[0] > img.shape[1]:
        old_shape = (int(img.shape[1]*500./img.shape[0]), 500)
    else:
        old_shape = (500, int(img.shape[1]*500./img.shape[0]))
    img = cv2.resize(img, (500,500))
    reshaped_mean = mean.reshape(1, 1, 3)
    img = img - reshaped_mean
    img = np.swapaxes(img, 0, 2)
    img = np.swapaxes(img, 1, 2)
    img = np.expand_dims(img, axis=0)
    return img, old_shape


def do(x,n):
    fcnxs, fcnxs_args, fcnxs_auxs = mx.model.load_checkpoint(model_previx, epoch)
    files_dir = '/home/wangya/wine/data_augment/data/aug_data'
    num = x
    for file in os.listdir(files_dir)[x:n]:
        print(num)
        print(file)
        file_dir = os.path.join(files_dir,file)
        #save_name = file.split('.')[0]+'.png'
        save_name = file.replace('.png', '.jpg')
        im = Image.open(file_dir)
        img, old_shape = get_data(im) 
        fcnxs_args["data"] = mx.nd.array(img, ctx)
        data_shape = fcnxs_args["data"].shape
        label_shape = (1, data_shape[2]*data_shape[3])
        fcnxs_args["softmax_label"] = mx.nd.empty(label_shape, ctx)
        exector = fcnxs.bind(ctx, fcnxs_args ,args_grad=None, grad_req="null", aux_states=fcnxs_args)
        exector.forward(is_train=False)
        output = exector.outputs[0]
        out_img = np.uint8(np.squeeze(output.asnumpy().argmax(axis=1)))
        out_img = cv2.resize(out_img, old_shape, interpolation=cv2.INTER_NEAREST)
        out_img = Image.fromarray(out_img)
        out_img.putpalette(pallete)
        out_img = out_img.convert('RGB')
        out_img.save('/home/wangya/wine/data_augment/data/aug_data_mask/%s'%save_name)
        num = num+1
     
if __name__ == "__main__":
    points = [
    [482139,682139],
    [682139,882139],
    [882139,1000000],
    [1000000,1200000],
    [1200000,1400000],
    [1400000,1600000],
    [1600000,1800000],
    [1800000,2000000],
    [2000000,2200000],
    [2200000,2400000],
    [2400000,2600000],
    [2600000,2800000],
    [2800000,3000000],
    [3000000,3200000],
    [3200000,3400000],
    [3400000,3600000],
    [3600000,3800000],
    [3800000,4000000],
    [4000000,4200000],
    [4200000,4400000],
    [4400000,4600000],
    [4600000,4800000],
    [4800000,5000000],
    [5000000,5200000],
    [5200000,5400000],
    [5400000,5600000],
    [5600000,5800000],
    [5800000,6000000],
    [6000000,6200000],
    [6200000,6400000],
    [6400000,6600000],
    [6600000,6800000],
    [6800000,7000000],
    [7000000,7200000],
    [7200000,7400000],
    [7400000,7600000],
    [7600000,7800000],
    [7800000,8000000],
    [8000000,8200000],
    [8200000,8400000],
    [8400000,8600000],
    [8600000,8800000],
    [8800000,9000000],
    [9000000,9200000],
    [9200000,9400000],
    [9400000,9600000],
    [9600000,9800000],
    [9800000,10000000]]
