# Supplementary material for: Distributed search and fusion for wine label image retrieval
Source: PeerJ Comput Sci. 2022 Sep 28;8:e1116. doi: 10.7717/peerj-cs.1116 (PMC9575874; doi:10.7717/peerj-cs.1116)
Supplement: Supplemental Information 2 [file peerj-cs-08-1116-s002.zip › branch2/parallel/cnn_label_yd5.py]

# pylint: skip-file
# -*- coding: utf-8 -*-

import cPickle as pickle
import numpy as np
import mxnet as mx
import os
import cv2
from collections import namedtuple


def get_data(im):
    im = cv2.imread(im)
    im = cv2.cvtColor(im, cv2.COLOR_BGR2RGB)
    im = np.swapaxes(im, 0, 2)
    im = np.swapaxes(im, 1, 2)
    # im=float(im)
    im = map(lambda a1: map(lambda a2: map(lambda a3: float(a3), a2), a1), im)
    # im -= mean
    im = np.expand_dims(im, 0)
    return im


def main(job_num, croped_img, model):

    from collections import namedtuple

    # app_mean = mx.nd.load('./mean.nd')['mean_img'].asnumpy()
    im = croped_img
    im = get_data(im)

    Batch = namedtuple('Batch', ['data'])
    model.forward(Batch([mx.nd.array(im)]))
    # feat1 = model.get_outputs()
    label_info = model.get_outputs()[0].asnumpy()
    prob = np.squeeze(label_info)
    prob = np.argsort(prob)[::-1]
    label_index_list = [prob[0], prob[1], prob[2], prob[3], prob[4]]

    pkl_file = open('/home/wangya/wine/distributed/data/files_' + str(job_num + 1) + '/train_label_index.pkl', 'rb')
    data1 = pickle.load(pkl_file)
    data = range(len(data1.keys()))
    for i in data1:
        data[data1[i]] = i
    label_list = [data[label_index] for label_index in label_index_list]
    print(label_list)
    # return label_index
    # label = label_info.index(max(label_info[0]))
    return label_list
    # feat = feat.flatten()
    # test_img_name = os.path.split(croped_img)[-1].split('.')[0]
    # feat_dir = os.path.join('./testcnn_feat',test_img_name) +'.pkl'
    # with open(feat_dir, "wb") as f:
    #     pickle.dump(feat,f)


if __name__ == "__main__":
    sym, arg_params, aux_params = mx.model.load_checkpoint('/home/wangya/wine/model/resnext50wd01', 2)
    # s = sym.get_internals()['fullyconnected0_output']
    model = mx.module.Module(symbol=sym, context=mx.gpu())
    model.bind(for_training=False, data_shapes=[('data', (1, 3, 192, 128))])
    model.set_params(arg_params=arg_params, aux_params=aux_params)

    test_dir = '/home/wangya/wine/data_augment/data/test'
    for file in os.listdir(test_dir):
        file_dir = os.path.join(test_dir, file)
        print(file_dir)
        feat = main(file_dir, model)
        break
