# Supplementary material for: Distributed search and fusion for wine label image retrieval
Source: PeerJ Comput Sci. 2022 Sep 28;8:e1116. doi: 10.7717/peerj-cs.1116 (PMC9575874; doi:10.7717/peerj-cs.1116)
Supplement: Supplemental Information 2 [file peerj-cs-08-1116-s002.zip › branch2/parallel/parallel_file2.py]

# -*- coding: utf-8 -*-
import os
import mxnet as mx
import shutil
import requests
import time
import cv2
import random
import numpy as np
import cPickle as pickle
from scipy.spatial.distance import cdist
from pathos.multiprocessing import Pool
import cnn_label_yd5 as cnn_label
import read_result
import time
from joblib import Parallel, delayed


cv2.setNumThreads(0)
#p = Pool(32)
sift = cv2.xfeatures2d.SIFT_create()

####################################
N = 500000
SIFT_ROOT = '/home/wangya/wine/distributed/data/files_1/pysift_train/'

# app_train_sifts = load_sift()
with open('/home/wangya/wine/distributed/data/files_1/app_train_sifts.pkl', 'rb') as point:
    app_train_sifts1 = pickle.load(point) 
# app_train_sifts1 = {}
app_train_names1 = np.array(map(lambda x:x.strip('.pkl'), os.listdir(SIFT_ROOT)))
with open('/home/wangya/wine/distributed/data/files_1/train_dic.pkl') as f:
    brand_temp = pickle.load(f)
    brand1 = {}
    for item in brand_temp:
        brand1[np.int64(item)] = brand_temp[item][0]
app_brand = []
for k in app_train_names1:
    app_brand.append(brand1[int(k)])
app_brand_dic1 = {}
for i in range(len(app_brand)):
    if app_brand[i] not in app_brand_dic1:
        app_brand_dic1[app_brand[i]] = [i]
    else:
        app_brand_dic1[app_brand[i]].append(i)

sym, arg_params, aux_params = mx.model.load_checkpoint('/home/wangya/wine/distributed/1/model/myresnext_wd0.00015',17)
#s = sym.get_internals()['fullyconnected0_output']
model1 = mx.module.Module(symbol=sym, context=mx.gpu(0))
model1.bind(for_training=False,data_shapes=[('data',(1,3,192,128))])
model1.set_params(arg_params=arg_params, aux_params=aux_params)


####################################
N = 500000
SIFT_ROOT = '/home/wangya/wine/distributed/data/files_2/pysift_train/'

# app_train_sifts = load_sift()
with open('/home/wangya/wine/distributed/data/files_2/app_train_sifts.pkl', 'rb') as point:
    app_train_sifts2 = pickle.load(point) 
# app_train_sifts2 = {}
app_train_names2 = np.array(map(lambda x:x.strip('.pkl'), os.listdir(SIFT_ROOT)))
with open('/home/wangya/wine/distributed/data/files_2/train_dic.pkl') as f:
    brand_temp = pickle.load(f)
    brand2 = {}
    for item in brand_temp:
        brand2[np.int64(item)] = brand_temp[item][0]
app_brand = []
for k in app_train_names2:
    app_brand.append(brand2[int(k)])
app_brand_dic2 = {}
for i in range(len(app_brand)):
    if app_brand[i] not in app_brand_dic2:
        app_brand_dic2[app_brand[i]] = [i]
    else:
        app_brand_dic2[app_brand[i]].append(i)

sym, arg_params, aux_params = mx.model.load_checkpoint('/home/wangya/wine/distributed/2/model/myresnext_wd0.00008',3)
#s = sym.get_internals()['fullyconnected0_output']
model2 = mx.module.Module(symbol=sym, context=mx.gpu(1))
model2.bind(for_training=False,data_shapes=[('data',(1,3,192,128))])
model2.set_params(arg_params=arg_params, aux_params=aux_params)


def load_sift():
    sift_files = os.listdir(SIFT_ROOT)[:N]
    sifts = []
    for i in range(len(sift_files)):
        with open(os.path.join(SIFT_ROOT, sift_files[i])) as f:
            sd = pickle.load(f)
        sd[0] = np.array(sd[0])
        sd[1] = np.array(sd[1])
        sifts.append(sd)
    return np.array(sifts)

def get_score(ss, des_te, kp_te, t0, t1, t2):
    def hat(x):
        return np.array([[0, -x[2], x[1]],
                         [x[2], 0, -x[0]],
                         [-x[1], x[0], 0]])
    kp_tr = ss[0]
    des_tr = ss[1]
    try:
        d = cdist(des_tr, des_te, 'euclidean')
    except:
        print (des_tr.shape, des_te.shape)
        return 0
	idx = np.argsort(d, axis=1)[:,:2]
	good = []
	if idx.shape[1] > 1:
		for i in range(idx.shape[0]):
			if d[i,idx[i,0]] * t0 < d[i,idx[i,1]]:
				good.append([i,idx[i,0]])
	else:      #
		for i in range(idx.shape[0]):
			good.append([i,idx[i,0]])
    good = np.array(good)
    if good.shape[0] > 5:
        X1 = np.ones([good.shape[0],3])
        X2 = np.ones([good.shape[0],3])
        X1[:,:2] = kp_tr[good[:,0],:]
        X2[:,:2] = kp_te[good[:,1],:]
        X1 = X1.transpose()
        X2 = X2.transpose()
        score = 0
        for i in range(t2):
            select = np.random.choice(good.shape[0], 4, replace=False)
            a = np.zeros([12,9])
            for i in range(4):
                idx = select[i]
                a[i*3:i*3+3,:] = np.kron(X1[:,idx], hat(X2[:,idx]))
            _, _, V = np.linalg.svd(a)
            H = np.reshape(V[8,:], [3,3]).transpose()
            X2_ = np.dot(H, X1)
            if np.min(np.abs(X2_[2,:])) < 1e-5:
                continue
            du = X2_[0,:] / X2_[2,:] - X2[0,:] / X2[2,:]
            dv = X2_[1,:] / X2_[2,:] - X2[1,:] / X2[2,:]
            s = du*du + dv*dv
            score = max(score, np.sum(s<t1**2))
        return score
    else:
        return 0

def get_score2(ss, des_te, kp_te, t0, t1, t2):
    def hat(x):
        return np.array([[0, -x[2], x[1]],
                         [x[2], 0, -x[0]],
                         [-x[1], x[0], 0]])
    kp_tr = ss[0]
    des_tr = ss[1]
    try:
        d = cdist(des_tr, des_te, 'euclidean')
    except:
        print (des_tr.shape, des_te.shape)
        return np.zeros(kp_te.shape[0])

    idx = np.argsort(d, axis=1)[:,:2]
    good = []
    for i in range(idx.shape[0]):
        if d[i,idx[i,0]] * t0 < d[i,idx[i,1]]:
            good.append([i,idx[i,0]])
    good = np.array(good)
    if good.shape[0] > 5:
        X1 = np.ones([good.shape[0],3])
        X2 = np.ones([good.shape[0],3])
        X1[:,:2] = kp_tr[good[:,0],:]
        X2[:,:2] = kp_te[good[:,1],:]
        X1 = X1.transpose()
        X2 = X2.transpose()
        score = -1 
        mask = np.zeros(good.shape[0])
        for i in range(t2):
            select = np.random.choice(good.shape[0], 4, replace=False)
            a = np.zeros([12,9])
            for i in range(4):
                idx = select[i]
                a[i*3:i*3+3,:] = np.kron(X1[:,idx], hat(X2[:,idx]))
            _, _, V = np.linalg.svd(a)
            H = np.reshape(V[8,:], [3,3]).transpose()
            X2_ = np.dot(H, X1)
            if np.min(np.abs(X2_[2,:])) < 1e-5:
                continue
            du = X2_[0,:] / X2_[2,:] - X2[0,:] / X2[2,:]
            dv = X2_[1,:] / X2_[2,:] - X2[1,:] / X2[2,:]
            s = du*du + dv*dv
            tmp = s < (t1**2)
            if np.sum(tmp) > score:
                score = np.sum(tmp)
                mask = tmp
        matched = np.zeros(kp_te.shape[0])
        for m, boo in zip(good, mask):
            if boo:
                matched[m[1]] = 1
        return matched
    else:
        return np.zeros(kp_te.shape[0])

def crop_img(im, mask):
    x0, y0 = 0, 0
    x1, y1 = mask.shape
    x1 -= 1
    y1 -= 1
    while np.sum(mask[x0,:])==0:
        x0 += 1
    while np.sum(mask[x1,:])==0:
        x1 -= 1
    while np.sum(mask[:,y0])==0:
        y0 += 1
    while np.sum(mask[:,y1])==0:
        y1 -= 1
    im = im[x0:x1, y0:y1]
    im = cv2.resize(im, (128, 192))
    return im


def match(job_num, test_img, RANGE, THRES0, THRES1, T2):
    global app_train_sifts1, app_train_names1, brand1, app_brand_dic1, model1
    global app_train_sifts2, app_train_names2, brand2, app_brand_dic2, model2

    if job_num == 0:
    	app_train_sifts, app_train_names, brand, app_brand_dic, model = app_train_sifts1, app_train_names1, brand1, app_brand_dic1, model1
    elif job_num == 1:
    	app_train_sifts, app_train_names, brand, app_brand_dic, model = app_train_sifts2, app_train_names2, brand2, app_brand_dic2, model2
    else:
    	raise Exception('Currently, this process is designed for two threads!')

    start_time = time.time()

    test_image_name = os.path.split(test_img)[-1].split('.')[0]
    # test_img = '/home/wangya/wine/distributed/data/files_' + str(job_num + 1) + '/test/' + test_image_name+'.jpg'
    im = cv2.imread(test_img)
  
    # mask_file = '/home/wangya/wine/distributed/data/files_' + str(job_num + 1) + '/test_mask/'+test_image_name+'.jpg'
    mask_file = test_img.replace('/test/' + test_image_name+'.jpg', '/test_mask/' + test_image_name+'.jpg')
    mask = cv2.imread(mask_file,cv2.IMREAD_GRAYSCALE) #opencv imread gray image
    
    factor = 500. / max(im.shape)
    im = cv2.resize(im, (int(im.shape[1]*factor), int(im.shape[0]*factor)))

    # croped_dir = '/home/wangya/wine/distributed/data/files_' + str(job_num + 1) + '/test_crop/'+test_image_name+'.jpg'
    croped_dir = test_img.replace('/test/' + test_image_name+'.jpg', '/test_crop/' + test_image_name+'.jpg')
    brand=cnn_label.main(job_num, croped_dir, model)

    pos_all, des_all = sift.detectAndCompute(im, mask)
    order = np.argsort([-k.response for k in pos_all]) 
    pos, des = [], []
    for i in range(min(500, order.shape[0])):
        pos.append(pos_all[order[i]].pt)
        des.append(des_all[order[i]])
    des = np.array(des, dtype=np.uint8)
    pos = np.array(pos)
    zero = np.zeros(N, np.float32)

    # candi = app_train_sifts[[i for i in range(len(app_brand)) if app_brand[i] in brand]]
    candi = app_train_sifts[reduce(lambda x, y: x+y, [app_brand_dic[bb] for bb in brand])]
    n_candi = len(candi)
    other_score = Parallel(n_jobs=16)(delayed(get_score2)(ss, des, pos, THRES0, THRES1, T2) for ss in candi)
    other_score = np.array(other_score)

    des_weight = other_score.sum(0)
    des_weight[des_weight==0] = 1      
    des_weight = n_candi / des_weight
    npscore = np.inner(other_score, des_weight)
    best = np.argsort(npscore)[-1:-6:-1]
    end_time = time.time() 
    ti = end_time-start_time
   # print (time.clock()-t)
    result_imgs = []
    # app_train_names_sub = app_train_names[[ii for ii in range(len(app_brand)) if app_brand[ii] in brand]]
    app_train_names_sub = app_train_names[reduce(lambda x, y: x+y, [app_brand_dic[bb] for bb in brand])]
    for i in best:
        result_img = app_train_names_sub[i]
        result_imgs.append(result_img)
    # print(app_brand[app_brand == brand][best])
    return result_imgs,ti


def cnn_sift(test_img):
	# CNN分类加SIFT匹配
	RANGE =2000
	THRES0 = 1.5
	THRES1 =5.0
	T2 = 100

	result_imgs1,_ = match(0, test_img, RANGE, THRES0, THRES1, T2)
	result_imgs2,_ = match(1, test_img, RANGE, THRES0, THRES1, T2)

	for result_img in result_imgs1:
	    result_img = result_img + '.jpg'
	    result_img = os.path.join('/home/wangya/wine/distributed/data/files_1/train', result_img)
	    read_result.cp_img(test_img,result_img,'/home/wangya/wine/distributed/parallel/result_5brand_5')

	for result_img in result_imgs2:
	    result_img = result_img + '.jpg'
	    result_img = os.path.join('/home/wangya/wine/distributed/data/files_2/train', result_img)
	    read_result.cp_img(test_img,result_img,'/home/wangya/wine/distributed/parallel/result_5brand_5')
    

if __name__ == '__main__':
    dir = '/home/wangya/wine/distributed/data/files_2/test'
    start = time.time()
    for img in os.listdir(dir):
        print(img)
        test_img = os.path.join(dir,img)
        cnn_sift(test_img)
    t = time.time() - start
    print('total time is :',t)   
    print('avg time is :',t/float(len(os.listdir(dir))))
    
