# Supplementary material for: Distributed search and fusion for wine label image retrieval
Source: PeerJ Comput Sci. 2022 Sep 28;8:e1116. doi: 10.7717/peerj-cs.1116 (PMC9575874; doi:10.7717/peerj-cs.1116)
Supplement: Supplemental Information 2 [file peerj-cs-08-1116-s002.zip › branch2/parallel/test.py]

from joblib import Parallel, delayed
import time

a = 100


def pr(t, b):
	global a
	time.sleep(0.1)
	print([t, a])
	return t


if __name__ == '__main__':
	tt = Parallel(5)(delayed(pr)(t, t) for t in range(10))
	print(type(tt))
	print(tt)
