# Supplementary material for: Distributed search and fusion for wine label image retrieval
Source: PeerJ Comput Sci. 2022 Sep 28;8:e1116. doi: 10.7717/peerj-cs.1116 (PMC9575874; doi:10.7717/peerj-cs.1116)
Supplement: Supplemental Information 3 [file peerj-cs-08-1116-s003.zip]

Archive with 116 entries (98 files):
- branch4/
- branch4/data/
- branch4/data/compute_class.py
- branch4/data/create_test_dic.py
- branch4/data/create_train_dic.py
- branch4/data/data_augment_1.py
- branch4/data/data_augment_2.py
- branch4/data/data_augment_3.py
- branch4/data/data_augment_4.py
- branch4/data/div_data_1.py
- branch4/data/div_data_tmp.py
- branch4/data/im2rec_ldq.py
- branch4/data/make_trainlst_ldq.py
- branch4/data/make_val_lst_ldq.py
- branch4/data/save_pysift.py
- branch4/data/save_pysift_train.py
- branch4/data/save_pysift_train2.py
- branch4/data/save_pysift_train3.py
- branch4/data/save_pysift_train4.py
- branch4/data/sift_all.sh
- branch4/data/train_test_segfirst.py
- branch4/file1_data/
- branch4/file1_data/crop_imgs1.py
- branch4/file1_data/crop_imgs2.py
- branch4/file1_data/data.xlsx
- branch4/file1_data/get_mask1.py
- branch4/file1_data/get_mask2.py
- branch4/file1_data/test_dic.pkl
- branch4/file1_data/train_label_index.pkl
- branch4/file2_data/
- branch4/file2_data/crop_imgs1.py
- branch4/file2_data/crop_imgs2.py
- branch4/file2_data/data.xlsx
- branch4/file2_data/get_mask1.py
- branch4/file2_data/get_mask2.py
- branch4/file2_data/test.lst
- branch4/file2_data/test_dic.pkl
- branch4/file2_data/train_label_index.pkl
- branch4/file3_data/
- branch4/file3_data/crop_imgs1.py
- branch4/file3_data/crop_imgs2.py
- branch4/file3_data/data.xlsx
- branch4/file3_data/get_mask1.py
- branch4/file3_data/test.lst
- branch4/file3_data/test_dic.pkl
- branch4/file3_data/train_label_index.pkl
- branch4/file4_data/
- branch4/file4_data/crop_imgs1.py
- branch4/file4_data/data.xlsx
- branch4/file4_data/get_mask1.py
- branch4/file4_data/test_dic.pkl
- branch4/file4_data/train_label_index.pkl
- branch4/model/
- branch4/model/download_model.py
- branch4/model/part1/
- branch4/model/part1/cnn_sift/
- branch4/model/part1/cnn_sift/cnn_label_yd5.py
- branch4/model/part1/cnn_sift/read_result.py
- branch4/model/part1/cnn_sift/score5.py
- branch4/model/part1/cnn_sift/sift_cnn_label_fast_5brand.py
- branch4/model/part1/cnn_sift/sift_pkl.py
- branch4/model/part1/finetune_00001.py
- branch4/model/part1/finetune_resnext.py
- branch4/model/part1/myresnext_wd0.00008-symbol.json
- branch4/model/part1/readme.txt
- branch4/model/part1/score1.py
- branch4/model/part1/score_resnet.py
- branch4/model/part2/
- branch4/model/part2/cnn_sift/
- branch4/model/part2/cnn_sift/cnn_label_yd5.py
- branch4/model/part2/cnn_sift/read_result.py
- branch4/model/part2/cnn_sift/score5.py
- branch4/model/part2/cnn_sift/sift_cnn_label_fast_5brand.py
- branch4/model/part2/cnn_sift/sift_pkl.py
- branch4/model/part2/finetune_00001.py
- branch4/model/part2/finetune_resnext.py
- branch4/model/part2/myresnext_wd0.00008-symbol.json
- branch4/model/part2/readme.txt
- branch4/model/part2/score1.py
- branch4/model/part2/score_resnet.py
- branch4/model/part3/
- branch4/model/part3/cnn_sift/
- branch4/model/part3/cnn_sift/cnn_label_yd5.py
- branch4/model/part3/cnn_sift/read_result.py
- branch4/model/part3/cnn_sift/score5.py
- branch4/model/part3/cnn_sift/sift_cnn_label_fast_5brand.py
- branch4/model/part3/cnn_sift/sift_pkl.py
- branch4/model/part3/finetune_00001.py
- branch4/model/part3/finetune_resnext.py
- branch4/model/part3/myresnext_wd0.00008-symbol.json
- branch4/model/part3/readme.txt
- branch4/model/part3/score1.py
- branch4/model/part3/score_resnet.py
- branch4/model/part4/
- branch4/model/part4/cnn_sift/
- branch4/model/part4/cnn_sift/cnn_label_yd5.py
- branch4/model/part4/cnn_sift/read_result.py
- branch4/model/part4/cnn_sift/score5.py
- branch4/model/part4/cnn_sift/sift_cnn_label_fast_5brand.py
- branch4/model/part4/cnn_sift/sift_pkl.py
- branch4/model/part4/finetune_00001.py
- branch4/model/part4/finetune_resnext.py
- branch4/model/part4/myresnext_wd0.00008-symbol.json
- branch4/model/part4/readme.txt
- branch4/model/part4/score1.py
- branch4/model/part4/score_resnet.py
- branch4/parral/
- branch4/parral/parral1/
- branch4/parral/parral1/cnn_label_yd5.py
- branch4/parral/parral1/parallel_file1.py
- branch4/parral/parral1/parallel_file2.py
- branch4/parral/parral1/parallel_file3.py
- branch4/parral/parral1/parallel_file4.py
- branch4/parral/parral1/read_result.py
- branch4/parral/parral2/
- branch4/parral/parral2/parallel2.py
