# Supplementary material for: Distributed search and fusion for wine label image retrieval
Source: PeerJ Comput Sci. 2022 Sep 28;8:e1116. doi: 10.7717/peerj-cs.1116 (PMC9575874; doi:10.7717/peerj-cs.1116)
Supplement: Supplemental Information 3 [file peerj-cs-08-1116-s003.zip › branch4/file1_data/data.xlsx]

## Sheet: Sheet
item_id	manufacturer	item_title	year
20212840	Andreas	Andreas Mannle Klingelberger Trocken	2010
20293737	Andreas	Andreas Shiraz	2007
20864755	Andreas	Andreas Shiraz	2010
21070498	Andreas	Andreas Shiraz	2009
21620156	Andreas	Andreas Saint Emilion Grand Cru	2010
22008489	Andreas	Mosel Saar Ruwer Piesporter Michelsberg Kabinett	1990
22125153	Andreas	Feininger Nussgarten Grüner Veltline	None
22424395	Andreas	Andreas Shiraz	2010
22661341	Andreas	Grimm Grisecco	None
22754929	Andreas	Durbacher Bienengarten Chadonnay Spatlese	2012
23408554	Andreas	Spatburgunder Weissherbst	None
20581269	Petronio	Petronio Lambrusco Dell'Emilia	2011
20693146	Petronio	Petronio Lambrusco Dell'Emilia	2008
20801684	Petronio	Bianco Semidolce	2012
21233061	Petronio	Petronio Barbera d'Alba	2010
21609421	Petronio	Petronio Yarra Valley Cabernet Sauvignon	2008
21713037	Petronio	Petronio Dolcetto D Alba	2011
21746134	Petronio	Petronio Lambrusco Dell'Emilia	2012
21852401	Petronio	Petronio Yarra Valley Cabernet Sauvignon	2008
22441455	Petronio	Yarra Valley Limited Release Single Cabernet Sauvignon	2006
22520768	Petronio	Petronio Barolo	2000
23871674	Petronio	Petronio Chianti	2010
20124210	Vescine	Vescine Tenute Di Castelvecchi Chianti Classico	2008
20243939	Vescine	Capotondo Toscana Sangiovese	2008
20245790	Vescine	Vescine Lodolaio Riserva Chianti Classico	2007
20313716	Vescine	Vescine Chianti Classico	2007
20427239	Vescine	Vescine Tenute Di Castelvecchi Chianti Classico	2009
20593111	Vescine	Vescine Lodolaio Riserva Chianti Classico	2008
20897009	Vescine	Capotondo Chianti Classico	None
21610436	Vescine	Capotondo Toscana Sangiovese	2009
22739634	Vescine	Castelvecchi Chianti Classico	2003
23076153	Vescine	Vescine Chianti Classico	2007
23275375	Vescine	Vescine Lodolaio Riserva Chianti Classico	2005
20973810	La Roque	La Roque Syrah Merlot	2008
21042842	La Roque	La Roque Bordeaux	1996
21775038	La Roque	Cuvee Des Oliviers Bandol	2010
21797845	La Roque	Bandol Cuvee Selection	1988
22220390	La Roque	La Roque Bordeaux	1996
22629674	La Roque	La Roque Bordeaux	1985
22826694	La Roque	La Roque Bordeaux	1990
23041395	La Roque	Saint Mont	2003
23170801	La Roque	La Roque Bordeaux	2003
23200018	La Roque	La Roque Bordeaux	2006
23225243	La Roque	La Roque Cabernet Sauvignon	2010
20191486	Casagheller	Casagheller Marca Trevigiana Frizzante Prosecco	2008
20704619	Casagheller	Prosecco Spumante Brut	2008
20724338	Casagheller	Casagheller Frizzante Prosecco	2008
21100193	Casagheller	Casagheller Valdobbiadene Prosecco	None
21106159	Casagheller	Casagheller Treviso Prosecco	2008
21250827	Casagheller	Prosecco Spumante Brut	None
22782236	Casagheller	Casagheller Valdobbiadene Prosecco	None
23139963	Casagheller	Casagheller Frizzante Prosecco	2012
23455544	Casagheller	Rosato Frizzanto	None
23502157	Casagheller	Casagheller Valdobbiadene Prosecco Superiore	None
23913597	Casagheller	Casagheller Frizzante Prosecco	2006
20567874	Tarkettle Road	Tarkettle Road Old Vine Lodi Zinfandel	2010
20711237	Tarkettle Road	Tarkettle Road Paso Robles Cabernet Sauvignon	2010
20996887	Tarkettle Road	Tarkettle Road California Savuginon Blanc	2011
21185517	Tarkettle Road	Tarkettle Road California Savuginon Blanc	2011
21444677	Tarkettle Road	Tarkettle Road Russian River Valley Chardonnay	2010
21788684	Tarkettle Road	Tarkettle Road Paso Robles Cabernet Sauvignon	2010
22061868	Tarkettle Road	Tarkettle Road Russian River Valley Pinot Noir	2011
22492578	Tarkettle Road	Tarkettle Road Russian River Valley Pinot Noir	2011
22894159	Tarkettle Road	Tarkettle Road Old Vine Lodi Zinfandel	2011
23112653	Tarkettle Road	Tarkettle Road California Merlot	2005
23629371	Tarkettle Road	Tarkettle Road Old Vine Lodi Zinfandel	2010
20125799	Domaine de Belle Mare	Domaine de Belle Mare Collines de La Moure	2002
20125806	Domaine de Belle Mare	Domaine de Belle Mare Sensation Gourmande Merlot	2008
20125807	Domaine de Belle Mare	Domaine de Belle Mare Le Rivage Vin de Pays d'Oc	2004
20125808	Domaine de Belle Mare	Domaine de Belle Mare Le Delice des Anges Syrah	2008
20125810	Domaine de Belle Mare	Domaine de Belle Mare Le Delice des Anges Syrah	2010
20347369	Domaine de Belle Mare	Domaine de Belle Mare Les Granges de Felines Pays d'Merault	2008
20956509	Domaine de Belle Mare	Domaine de Belle Mare Les Granges de Felines Pays d'Merault	2008
21103361	Domaine de Belle Mare	Domaine de Belle Mare Le Rivage Vin de Pays d'Oc	2005
22361108	Domaine de Belle Mare	Domaine de Belle Mare Le Rivage Vin de Pays d'Oc	2004
23604363	Domaine de Belle Mare	Domaine de Belle Mare Collines de La Moure	2002
23604402	Domaine de Belle Mare	Domaine de Belle Mare Sensation Gourmande Merlot	2009
20075948	Domaine Pierre Guillemot	Domaine Pierre Guillemot Premium Cru Savigny Aux Serpentieres	2009
20428454	Domaine Pierre Guillemot	Domaine Pierre Guillemot Les Serpentieres 1er Cru Savigny les Beaune	2009
20723296	Domaine Pierre Guillemot	Domaine Pierre Guillemot Bourgogne	2009
20932682	Domaine Pierre Guillemot	Domaine Pierre Guillemot Premier Cru Savigny Serpentieres	2007
21000102	Domaine Pierre Guillemot	Domaine Pierre Guillemot Premier Cru Savigny Serpentieres	2007
21454658	Domaine Pierre Guillemot	Domaine Pierre Guillemot Bourgogne	2009
21811513	Domaine Pierre Guillemot	Domaine Pierre Guillemot Les Serpentieres 1er Cru Savigny les Beaune	2009
22308981	Domaine Pierre Guillemot	Domaine Pierre Guillemot Corton Grand Cru Le Rognet et Corton	2010
22674854	Domaine Pierre Guillemot	Domaine Pierre Guillemot Premium Cru Savigny Aux Serpentieres	2009
22777835	Domaine Pierre Guillemot	Domaine Pierre Guillemot Premier Cru Savigny Serpentieres	2005
23505411	Domaine Pierre Guillemot	Domaine Pierre Guillemot Corton Grand Cru Le Rognet et Corton	2012
20235795	Poggio Anima	Poggio Anima Samael Montepulciano D'Abruzzo	2009
20235800	Poggio Anima	Poggio Anima Belial Toscana Sangiovese	2010
20238544	Poggio Anima	Poggio Anima Belial Toscana Sangiovese	2008
20393923	Poggio Anima	Poggio Anima Asmodeus MMX Sicilia Nero D'Avola	2008
20413516	Poggio Anima	Poggio Anima Samael Montepulciano D'Abruzzo	2009
20441328	Poggio Anima	Poggio Anima Asmodeus MMX Sicilia Nero D'Avola	2010
21115206	Poggio Anima	Poggio Anima Belial MMXI Toscana Sangiovese	2013
21665553	Poggio Anima	Poggio Anima Belial MMXI Toscana Sangiovese	2009
21693881	Poggio Anima	Poggio Anima Belial MMXI Toscana Sangiovese	2011
22614663	Poggio Anima	Poggio Anima Asmodeus MMX Sicilia Nero D'Avola	2008
23053009	Poggio Anima	Poggio Anima Asmodeus MMX Sicilia Nero D'Avola	2011
20532798	St Huberts	St. Huberts Yarra Valley Cabernet Sauvignon	2008
20609446	St Huberts	St Huberts Yarra Valley Pinot Noir	2010
20611544	St Huberts	St Huberts Yarra Valley Pinot Noir	2010
20711537	St Huberts	Yarra Valley Roussanne	2012
21203988	St Huberts	Vintage Pinot Noir Chardonnay	2011
22687863	St Huberts	Hubert The St.ag Yarra Valley Pinot Noir	2001
23187556	St Huberts	Yarra Valley Beerenauslese	None
23279019	St Huberts	St. Huberts Yarra Valley Shiraz	1977
23597211	St Huberts	St. Huberts Yarra Valley Cabernet Sauvignon	1995
23775394	St Huberts	St. Huberts Yarra Valley Chardonnay	None
23838160	St Huberts	St. Huberts Reserve Cabernet Sauvignon	1980
20853455	Christian Dugon	Christian Dugon D'Arcenanl Cotes de L'Orbe Gamay	2008
21051982	Christian Dugon	Cote de L Orbe Garanoir	1999
21052010	Christian Dugon	Cote de L Orbe Garanoir	2002
21606974	Christian Dugon	Christian Dugon Adagio Cotes De L'Orbe	2010
22050608	Christian Dugon	Cote De L Orbe Gewürztraminer	2012
22496179	Christian Dugon	Christian Dugon Adagio Cotes De L'Orbe	2011
22496201	Christian Dugon	Opus 41 Cotes De L'Orbe	None
22496257	Christian Dugon	Chorus Cotes De L'Orbe	None
22496506	Christian Dugon	Christian Dugon D'Arcenanl Cotes de L'Orbe Gamay	2009
22589850	Christian Dugon	Cotes De L'Orbe Doral	None
23114580	Christian Dugon	Cote De L'Orbe Chardonnay	None
20100470	Vivaldi	Vivaldi Ai Colli Amarone Della Valpolicella	2005
20224632	Vivaldi	Vivaldi Ai Colli Amarone Della Valpolicella	2009
20526042	Vivaldi	Vivaldi Ai Colli Amarone Della Valpolicella	2008
20704952	Vivaldi	Vivaldi Ai Colli Valpolicella Ripasso	2006
20749515	Vivaldi	Amadeo	2009
20793814	Vivaldi	Vivaldi Ai Colli Valpolicella Ripasso	2010
21032743	Vivaldi	Vivaldi Ai Colli Valpolicella Ripasso	2010
21286077	Vivaldi	Appassimento	2011
21805985	Vivaldi	Vivaldi Ai Colli Valpolicella Ripasso	2011
22089476	Vivaldi	Vivaldi Ai Colli Amarone Della Valpolicella	2008
2002308	Vivaldi	Vivaldi Ai Colli Amarone Della Valpolicella	2011
20164288	Chadeville	Chadeville Tres Vieux Pineau Des Charentes	2008
20182542	Chadeville	Pineau Des Charentes Blanc	2008
20182545	Chadeville	Pineau Des Charentes Rose	2008
20699930	Chadeville	Cognac XO	2000
20852916	Chadeville	Chadeville Tres Vieux Pineau Des Charentes	2009
21164939	Chadeville	Camus La Grande Marque Cognac	2008
21684085	Chadeville	Cognac VSOP	1950
22403457	Chadeville	Camus XO Superior Cognac	None
22449437	Chadeville	Camus Cognac Borderies XO	None
22513881	Chadeville	Gran banjos	2009
22582715	Chadeville	Camus Grand Vsop Cognac	None
20192246	Eric Bonnet	Eric Bonnet Saint Dominique Reserve Lirac	2009
20282926	Eric Bonnet	Eric Bonnet Saint Dominique Reserve Hermitage	2004
20304886	Eric Bonnet	Eric Bonnet Saint Dominique Reserve Gigondas	2010
20673758	Eric Bonnet	Eric Bonnet Saint Dominique Reserve Gigondas	2009
20673765	Eric Bonnet	Eric Bonnet Saint Dominique Reserve Gigondas	2010
21006154	Eric Bonnet	Eric Bonnet Saint Dominique Reserve Cotes Du Rhone	2010
21120229	Eric Bonnet	Eric Bonnet Saint Dominique Reserve Cotes Du Rhone	2011
22245219	Eric Bonnet	Reserve Saint Dominique Cote Rotie	2011
22284517	Eric Bonnet	Hermitage Reserve Saint Dominique	2011
22284543	Eric Bonnet	Eric Bonnet Saint Dominique Reserve Lirac	2009
22415516	Eric Bonnet	Eric Bonnet Saint Dominique Reserve Hermitage	2006
20630211	Dolores	Dolores Merlot	2012
20636601	Dolores	Dolores Hidalgo Tierra de Angeles Tinto	2008
20733348	Dolores	Gran Reserve Cabernet Sauvignon Malbec	None
21134329	Dolores	Dolores Hidalgo Tierra de Angeles Tinto	2010
21277140	Dolores	Dolores Crianza Cabernet Sauvignon Malbec	2010
21532069	Dolores	Dolores Merlot	2008
21907200	Dolores	Dolores Hidalgo Tierra de Angeles Tinto	2009
22306016	Dolores	Dolores Crianza Cabernet Sauvignon Malbec	2011
22539285	Dolores	Dolores Hidalgo Tierra de Angeles Tinto	2010
22571347	Dolores	Dolores Vivante Joven Tinto	2012
22628942	Dolores	Dolores Vivante Joven Tinto	2010
20524792	Cave de Tain	Au Coeurdes Siecles Heritage Blanc	2006
20742357	Cave de Tain	V.S.O.P Fine Petite Champagne	None
20979040	Cave de Tain	Cave de Tain Pineau Des Charentes Ugni Blanc	2011
20979043	Cave de Tain	Cave de Tain Pineau Des Charentes Ugni Blanc	2011
21266795	Cave de Tain	Cave de Tain Tesco Hermitage	2007
21600863	Cave de Tain	Cave de Tain Les Hauts de Pavieres Cornas	2012
21694622	Cave de Tain	Cave de Tain Tesco Hermitage	2007
22414930	Cave de Tain	Cruz De Hierro	2012
23037210	Cave de Tain	Cave de Tain Au Coeur Des Siecles Hermitage	2005
23041336	Cave de Tain	Vinum Bermet Aromatizovano Slatko Crveno Vino	None
23449293	Cave de Tain	Cave de Tain Au Coeur Des Siecles Hermitage	2009
20195020	La Rocchetta	La Rocchetta Valcalepio Rosso Riserva	2006
20207208	La Rocchetta	La Rocchetta Valcalepio Rosso Riserva	2008
20322541	La Rocchetta	La Rocchetta Brut Rose Metodo Classico	2008
20682001	La Rocchetta	Valcalepio Rosso	2010
20686563	La Rocchetta	Brut Metede Classico	None
20704366	La Rocchetta	Brut Metede Classico	2007
20762606	La Rocchetta	Valcalepio Rosso	None
20927667	La Rocchetta	Valcalepio Rosso	2008
21445431	La Rocchetta	Rosato Della Bergamasca	None
21786733	La Rocchetta	Rosato Della Bergamasca	2011
22568475	La Rocchetta	Valcalepio Rosso	2011
21132623	Montdoyen	Montdoyen Monbazillac	2009
21532471	Montdoyen	Montdoyen Cotes de Bergerac	2007
21985477	Montdoyen	Cotes de Bergerac Rose	2012
22160549	Montdoyen	Montdoyen Bergerac Sec	2005
22585083	Montdoyen	L Imparfait	2010
22718558	Montdoyen	Femme Je Vous Aime Grand Vin De Monbazillac	2005
22891575	Montdoyen	Montdoyen Monbazillac	2001
22992614	Montdoyen	Montdoyen Marquis Bergerac	2004
23002954	Montdoyen	Montdoyen Marquis Bergerac	2004
23343135	Montdoyen	Cotes de Bergerac blanc moelleux	2008
23942016	Montdoyen	Cotes de Bergerac	2005
20022125	Coppi	Siniscalco	2006
20022128	Coppi	Coppi Aleatico	2006
20022131	Coppi	Coppi Primitivo	2006
20022135	Coppi	Malvasia Bianca	2006
20154242	Coppi	Siniscalco Vini Del Marchesato Gioia Del Colle Primitivo	2008
22288592	Coppi	Puglia Vino Novello Primitivo	None
22692581	Coppi	Senatori Gioia Del Colle Primitivo	None
22928586	Coppi	Gioia Del Colle Primitivo	None
23115002	Coppi	Gioia Del Colle Primitivo	2008
23358221	Coppi	Puglia Coldirosso Primitivo	None
23878046	Coppi	Cheri Salento Negroamaro Rosato	None
20611110	Michel Colin Deleger	Puligny Montrachet 1er Cru Les Demoiselles	2007
20641245	Michel Colin Deleger	Puligny Montrachet 1er Cru Les Demoiselles	2008
20920333	Michel Colin Deleger	Michel Colin Deleger Les Chenevottes Chassagne Montrachet 1er Cru	1997
21135394	Michel Colin Deleger	Michel Colin Deleger Les Chenevottes Chassagne Montrachet 1er Cru	1995
21790562	Michel Colin Deleger	Maranges 1er Cru La Fussiere	2001
21879710	Michel Colin Deleger	En Remilly Chassagne Montrachet 1er Cru	2000
22180189	Michel Colin Deleger	Michel Colin Deleger Chevalier Montrachet Grand Cru	2001
22789219	Michel Colin Deleger	Michel Colin Deleger Les Chenevottes Chassagne Montrachet 1er Cru	1992
23269119	Michel Colin Deleger	Michel Colin Deleger Les Chenevottes Chassagne Montrachet 1er Cru	1996
23597472	Michel Colin Deleger	Michel Colin Deleger Les Chenevottes Chassagne Montrachet 1er Cru	1992
23892272	Michel Colin Deleger	Chassagne Montrachet 1er Cru Les Chaumees	1983
20564970	Keating	Keating Petite Sirah	2008
20794892	Keating	Buckingh	2010
20890047	Keating	Zinfandel	None
21134228	Keating	Zinfandel	2010
21330032	Keating	Keating Petite Sirah	2009
22167301	Keating	Keating Petite Sirah	1999
22498799	Keating	Dry Creek Valley Sonoma County Buchignani Zinfandel	2009
23024557	Keating	Keating 2006 Malbec	2006
23829469	Keating	Encomium	2009
23847284	Keating	Dry Creek Valley Sauvignon Blanc	2013
23987632	Keating	Cabernet Sauvignon	2010
20168326	Caves Vale Do Rodo	Caves Vale Do Rodo Cabeca De Burro Reserva Douro	2008
20388791	Caves Vale Do Rodo	Caves Vale Do Rodo Cabeca De Burro Reserva Douro	2009
20446476	Caves Vale Do Rodo	Caves Vale Do Rodo Cabeca De Burro Reserva Douro	2004
20576667	Caves Vale Do Rodo	Caves Vale Do Rodo Cabeca De Burro Reserva Douro	2002
20606291	Caves Vale Do Rodo	Caves Vale do Rodo	2009
20871767	Caves Vale Do Rodo	Caves Vale do Rodo Reserva Douro	2004
20872016	Caves Vale Do Rodo	Caves Vale do Rodo Reserva Douro	2004
21045027	Caves Vale Do Rodo	Caves Vale Do Rodo Don Tedon Reserva Douro	2008
22093644	Caves Vale Do Rodo	Caves Vale Do Rodo Cabeca De Burro Reserva Douro	2009
22313669	Caves Vale Do Rodo	Caves Vale Do Rodo Cabeca De Burro Reserva Douro	2010
22606401	Caves Vale Do Rodo	Caves Vale Do Rodo Don Tedon Reserva Douro	2008
20452364	Castlebank	Giulia's Old Vine Zinfandel	2010
20649899	Castlebank	Castlebank Vivian's Vineyard Dry Greek Valley Sonoma County Cabernet Sauvignon	2010
20887151	Castlebank	Reserve Napa Valley Red	2008
21053446	Castlebank	Castlebank Reserve Sonoma County Cabernet Sauvignon	2008
21121036	Castlebank	Castlebank Vivian's Vineyard Dry Greek Valley Sonoma County Cabernet Sauvignon	2010
21501477	Castlebank	Castlebank Vivian's Vineyard Dry Greek Valley Sonoma County Cabernet Sauvignon	2011
21860805	Castlebank	Castlebank Vivian's Vineyard Dry Greek Valley Sonoma County Cabernet Sauvignon	2008
22747056	Castlebank	Castlebank Russian River Valley Sonoma County Pinot Noir	2011
22912894	Castlebank	Castlebank Vivian's Vineyard Dry Greek Valley Sonoma County Cabernet Sauvignon	2011
22967159	Castlebank	Castlebank Russian River Valley Sonoma County Pinot Noir	2011
23303046	Castlebank	Castlebank Sauvignon Blanc	2012
20053949	Colle Massari	Colle Massari Rosso Riserva Montecucco	2006
20053952	Colle Massari	Colle Massari Melacce	2010
20162488	Colle Massari	Colle Massari Rosso Riserva Montecucco	2007
20404328	Colle Massari	Colle Massari Rosso Riserva Montecucco	2004
20418346	Colle Massari	Colle Massari Rosso Riserva Montecucco	2002
20883566	Colle Massari	Colle Massari Melacce	2004
20977006	Colle Massari	Colle Massari Melacce	2009
21271604	Colle Massari	Colle Massari Rosso Riserva Montecucco	2010
21412755	Colle Massari	Colle Massari Melacce	2012
22329757	Colle Massari	Colle Massari Rosso Riserva Montecucco	2010
22976352	Colle Massari	Colle Massari Melacce	2012
20687992	Terra d'Oro	Amador County Sangiovese	2009
21287882	Terra d'Oro	SHR Field Blend	None
21501567	Terra d'Oro	Amador County Petite Sirah	2010
22190851	Terra d'Oro	Amador County Sangiovese	2008
22439438	Terra d'Oro	Terra d'Oro California Moscato	2010
22469334	Terra d'Oro	Castelli Romani Rosso	None
22518008	Terra d'Oro	Donna Avida Amador County Red Blend	2011
23103013	Terra d'Oro	Terra d'Oro California Moscato	2012
23112218	Terra d'Oro	Castelli Romani Bianco	None
23196283	Terra d'Oro	Terra d'Oro Barbera	2010
23375761	Terra d'Oro	Terra d'Oro California Moscato	2009
20290962	Los Aljibes	Pink Pet Rose	2008
20889503	Los Aljibes	La Guigasse	2010
20938446	Los Aljibes	Tierra De Castilla	2008
21469589	Los Aljibes	Vino de la tierra castilla	2011
21588568	Los Aljibes	NEBBIOLO	2012
22234370	Los Aljibes	Vina Betola Tinto 2011	None
22771408	Los Aljibes	Vina Aljibes	2007
22826693	Los Aljibes	Schriesecco	None
22913530	Los Aljibes	Vina Aljibes Red	2003
23298403	Los Aljibes	Novel	2013
23301503	Los Aljibes	Vina Aljibes Sauvignon Blanc Chardonnay	2013
20231807	Blazevi	Blazevi Goriska Brda Merlot	2008
20398575	Blazevi	Blazevi Goriska Brda Cabernet Sauvignon	2013
21263377	Blazevi	Blazevi Goriska Brda Merlot	2013
21636536	Blazevi	Goriska Brda Sauvignon	None
22368028	Blazevi	Goriska Brda Cabernet Franc	None
22368031	Blazevi	Blazevi Goriska Brda Cabernet Sauvignon	2011
22402873	Blazevi	Goriska Brda Chardonnay	None
22479440	Blazevi	Blazevi Goriska Brda Rebula	2010
22482962	Blazevi	Blazevi Goriska Brda Rebula	2013
22889836	Blazevi	Blazevi Rumeni Goriska Brda Muskat	2013
22889837	Blazevi	Blazevi Rumeni Goriska Brda Muskat	2010
20256734	Chiarelli	Chiarelli Lambrusco Dell'Emilia Bianco Amabile	2008
20324780	Chiarelli	Chiarelli Treviso Prosecco	2008
20452035	Chiarelli	Chiarelli Treviso Prosecco	2010
20507595	Chiarelli	Chiarelli Lambrusco Dell'Emilia Bianco Amabile	U.V.
20682187	Chiarelli	Chiarelli Treviso Prosecco	None
20712835	Chiarelli	Lambrusco Dell'Emilia Bianco Amabile	2006
20940638	Chiarelli	Chiarelli	2007
23060947	Chiarelli	Lambrusco Dell'Emilia Rosso Amabile	2012
23090001	Chiarelli	Chiarelli Valdobbiadene Superiore Prosecco	2011
23112672	Chiarelli	Lambrusco Dell'Emilia Rosso Amabile	2006
23448978	Chiarelli	Chiarelli Treviso Prosecco	2014
20138777	Starborough	Starborough Marlborough Sauvignon Blanc	2008
20156398	Starborough	Starborough Marlborough Sauvignon Blanc	2010
20307675	Starborough	Starborough Marlborough Sauvignon Blanc	2012
21337236	Starborough	Starborough Marlborough Sauvignon Blanc	2013
21502305	Starborough	Starborough Marlborough Sauvignon Blanc	2008
21578989	Starborough	Starborough Marlborough Sauvignon Blanc	2009
21715922	Starborough	Starborough Marlborough Pinot Noir	2011
22150163	Starborough	Starborough Marlborough Pinot Gris	2012
22727947	Starborough	Starborough Marlborough Sauvignon Blanc	2011
22997312	Starborough	Starborough Marlborough Sauvignon Blanc	2012
23070595	Starborough	Starborough Marlborough Sauvignon Blanc	2011
20659756	Marques De Almonacid	Marques De Almonacid Crianza Carinena	2009
20686793	Marques De Almonacid	Marques De Almonacid Crianza Carinena	2009
21050964	Marques De Almonacid	Marques De Almonacid Crianza Carinena	2010
21122452	Marques De Almonacid	Marques De Almonacid San Nicolas de Tolentino Carinena	2008
21268055	Marques De Almonacid	Marques De Almonacid Crianza Carinena	2008
21287810	Marques De Almonacid	Marques De Almonacid San Nicolas de Tolentino Carinena	2014
21864988	Marques De Almonacid	Marques De Almonacid Reserva Carinena	2005
22314132	Marques De Almonacid	Marques De Almonacid Reserva Carinena	2007
22531122	Marques De Almonacid	Marques De Almonacid Crianza Carinena	2004
22584905	Marques De Almonacid	Marques De Almonacid Crianza Carinena	2008
23486484	Marques De Almonacid	Carinena Gran Reserva	2007
20272121	Chateau Juguet	Chateau Juguet Saint Emilion	2009
20387888	Chateau Juguet	Chateau Juguet Saint Emilion Grand Cru	2006
20512803	Chateau Juguet	Chateau Juguet Saint Emilion Grand Cru	2007
20818980	Chateau Juguet	Chateau Juguet Saint Emilion Grand Cru	2006
21100869	Chateau Juguet	Chateau Juguet Saint Emilion Grand Cru	2010
22396948	Chateau Juguet	Riesling Classic	2011
22636282	Chateau Juguet	Erzeugerabfüllung Mosel Riesling	2012
22820238	Chateau Juguet	Chateau La Croix Cheval Blanc Bordeaux	2010
22835583	Chateau Juguet	Chateau La Croix Cheval Blanc Bordeaux	2000
23210929	Chateau Juguet	Chateau La Croix Cheval Blanc Bordeaux	2005
23943508	Chateau Juguet	Riesling Spatlese Feinherb	2011
20597175	Les Vignerons de Tutiac	Les Vignerons de Tutiac Bordeaux Plaisir	2010
20751160	Les Vignerons de Tutiac	Les Vignerons de Tutiac Excellence Blaye Cotes De Bordeaux	2011
20838122	Les Vignerons de Tutiac	Les Vignerons de Tutiac Bordeaux Plaisir	2011
20923283	Les Vignerons de Tutiac	Les Vignerons de Tutiac Excellence Blaye Cotes De Bordeaux	2009
21202122	Les Vignerons de Tutiac	Les Vignerons de Tutiac Lieu dit Verdot Cotes de Bordeaux Blaye	2009
21214354	Les Vignerons de Tutiac	Les Vignerons de Tutiac Decouverte Blaye Cotes de Bordeaux	2011
21601393	Les Vignerons de Tutiac	Les Vignerons de Tutiac Grand Vin de Bordeaux Cotes De Bourg	2011
22632762	Les Vignerons de Tutiac	Les Vignerons de Tutiac Grand Vin de Bordeaux Cotes De Bourg	2012
22838494	Les Vignerons de Tutiac	Les Vignerons de Tutiac Bordeaux Plaisir	2012
22897939	Les Vignerons de Tutiac	Les Vignerons de Tutiac Bordeaux Plaisir	2000
23584453	Les Vignerons de Tutiac	Les Vignerons de Tutiac Lieu dit Verdot Cotes de Bordeaux Blaye	2009
20354730	Pantheon	Pantheon Santa Ynez Valley	2009
20663293	Pantheon	Pantheon Santa Ynez Valley	2009
20843739	Pantheon	Pantheon Santa Ynez Valley	2009
20955672	Pantheon	Pantheon Santa Ynez Valley	2007
21692530	Pantheon	Pantheon Ripasso Superiore Valpolicella	2004
21791411	Pantheon	Pantheon Santa Ynez Valley	2008
21827248	Pantheon	Iberica Bardolino Classico	2004
22807352	Pantheon	Pantheon Santa Ynez Valley	2011
22807362	Pantheon	Pantheon Santa Ynez Valley	2011
23509010	Pantheon	Pantheon Santa Ynez Valley	2011
23749497	Pantheon	Pantheon Ripasso Superiore Valpolicella	2004
20890766	Gutsabfullung	Nahe Trocken Spatburgunder	2011
21148998	Gutsabfullung	Wilhelwshof Siebeldingen Weisserburgunder Kabinett Trocken	2011
21217431	Gutsabfullung	Selzer Osterberg Rheinhessen Pradikatswein Bacchus Spatlese	2007
21219324	Gutsabfullung	Gutsabfullung Guldentaler Rosenteich Portugieser Rosee Trocken	2012
21331901	Gutsabfullung	Gutsabfullung Wurttemberg Riesling Trocken	2012
21556040	Gutsabfullung	Gutsabfullung Riesling Kabinett Trocken	2006
21607227	Gutsabfullung	Pfalz Spatburgunder Haltrocken	2011
21892717	Gutsabfullung	Gutsabfullung Wurttemberg Riesling Trocken	2012
22303030	Gutsabfullung	Scheurebe Kabinett Schlosgut Schmitt	1999
22868192	Gutsabfullung	Gutsabfullung Guldentaler Rosenteich Portugieser Rosee Trocken	2012
22889079	Gutsabfullung	Wilhelwshof Siebeldingen Ambition	2003
20387235	Domaine Andre Bonhomme	Domaine Andre Bonhomme Vieilles Vignes Vire Clesse	2008
20426577	Domaine Andre Bonhomme	Domaine Andre Bonhomme Cuvee Speciale Vire Clesse	2008
20794901	Domaine Andre Bonhomme	Domaine Andre Bonhomme Cuvee Speciale Vire Clesse	2010
21522233	Domaine Andre Bonhomme	Domaine Andre Bonhomme Vieilles Vignes Vire Clesse	2006
21995830	Domaine Andre Bonhomme	Domaine Andre Bonhomme Les Brenillons Vire Clesse	2011
22175659	Domaine Andre Bonhomme	Domaine Andre Bonhomme Cuvee Speciale Vire Clesse	2010
22496338	Domaine Andre Bonhomme	Domaine Andre Bonhomme Cuvee Speciale Vire Clesse	2011
22606512	Domaine Andre Bonhomme	Domaine Andre Bonhomme Cremant De Bourgogne	2010
23092803	Domaine Andre Bonhomme	Domaine Andre Bonhomme Cremant De Bourgogne	2008
23227086	Domaine Andre Bonhomme	Domaine Andre Bonhomme Cuvee Speciale Vire Clesse	2011
23488209	Domaine Andre Bonhomme	Domaine Andre Bonhomme Les Brenillons Vire Clesse	2011
20342803	Landie	Landie Belian Giraud Bordeaux	2009
20712070	Landie	Landie Les Sept Chenes Bordeaux	2010
21029246	Landie	Gros Chene Bordeaux	2010
21268078	Landie	Landie Les Sept Chenes Bordeaux	2009
21331547	Landie	Gros Chene Bordeaux	2009
21478164	Landie	Landie Belian Giraud Bordeaux	2009
21713836	Landie	Landie Les Sept Chenes Bordeaux	2012
21872563	Landie	Landie Les Sept Chenes Bordeaux	2012
23233804	Landie	Landie Larome Bordeaux	2008
23408400	Landie	Gros Chene Bordeaux	2012
23705259	Landie	Landie Larome Bordeaux	2008
20013819	Finca Antigua	Finca Antigua Merlot	2004
20101343	Finca Antigua	Finca Antigua Crianza Tempranillo	2006
20242749	Finca Antigua	Finca Antigua Syrah	2009
21030117	Finca Antigua	Finca Antigua Garnacha	2010
21405383	Finca Antigua	Finca Antigua Viura	2008
21496593	Finca Antigua	An Antique Winery Of Mordean Art Extra Brut	None
21672428	Finca Antigua	Seleccion LR	2004
22518372	Finca Antigua	Clavis	2002
23038659	Finca Antigua	Sarmiento Rioja Tempranillo	2008
23464140	Finca Antigua	Seleccionada Tinto Red	None
23803819	Finca Antigua	La Ronciere Merlot	None
20631911	Tessellae	Tessellae Vieilles Vigne Cotes Catalanes Carignan	2010
20640129	Tessellae	Tessellae Vieilles Vigne Cotes Catalanes Carignan	2013
20842410	Tessellae	Tessellae Vieilles Vigne Cotes Catalanes Carignan	2009
21404654	Tessellae	Old Vines Grenache Noir Syrah Mourvedre	None
21601116	Tessellae	Tessellae Vieilles Vigne Cotes Catalanes Carignan	2011
21650543	Tessellae	Tessellae Vieilles Vigne Cotes Catalanes Carignan	2012
21650546	Tessellae	Tessellae Vieilles Vigne Cotes Catalanes Carignan	2011
22100849	Tessellae	Tessellae Vieilles Vigne Cotes Catalanes Carignan	2012
23314776	Tessellae	Cotes Catalanes Chardonnay	None
23376663	Tessellae	Vieilles Vigne Cotes Catalanes Carignan	2012
23947657	Tessellae	Cotes Catalanes Rose	None
20200530	Lavergne Dulong	Lavergne Dulong Bordeaux Superieur	2007
20266529	Lavergne Dulong	Lavergne Dulong Bordeaux Superieur	2009
20343453	Lavergne Dulong	Lavergne Dulong Bordeaux Superieur	2006
20611825	Lavergne Dulong	Lavergne Dulong Bordeaux Superieur	2012
20655108	Lavergne Dulong	Lavergne Dulong Bordeaux Superieur	2007
20667006	Lavergne Dulong	Lavergne Dulong Bordeaux Superieur	2011
21080308	Lavergne Dulong	Lavergne Dulong Bordeaux Superieur	2008
21416751	Lavergne Dulong	L Bordeaux Sauvignon	2012
21988050	Lavergne Dulong	Lavergne Dulong Bordeaux Superieur	2010
22598478	Lavergne Dulong	L Bordeaux superieur	2008
23360269	Lavergne Dulong	Lavergne Dulong Bordeaux Superieur	2012
20659496	Champagne Boizel	Champagne Brut Blanc de Noirs	None
20697050	Champagne Boizel	Champagne Tradition Rose Brut	2008
20805126	Champagne Boizel	Champagne Brut Millesimato	None
20930851	Champagne Boizel	Champagne Tendre Reserve Demi Sec	None
20945107	Champagne Boizel	Champagne Epernay Brut	1989
21436524	Champagne Boizel	Joyau de Chardonnay	1989
21527426	Champagne Boizel	Henley Royal Regatta Champagne Brut	None
21637135	Champagne Boizel	Champagne Brut Ultime Extra Brut	None
21944317	Champagne Boizel	Claude Arvois	None
22518555	Champagne Boizel	Champagne Chardonnay Brut	None
23464004	Champagne Boizel	Boizel Champagne Brut Tradition	None
20518792	Segals	Segals Special Reserve Cabernet Sauvignon	2011
20779659	Segals	Unfiltered Galil Cabernet Sauvignon	None
21568528	Segals	Chardonnay Special Reserve Galilee Heights	2011
21614673	Segals	Special Reserve Cabernet Sauvignon Merlot	None
21783693	Segals	Merom Galil Single Cabernet Sauvignon	2009
21812892	Segals	Kosher Dry Red	2011
21889163	Segals	Cellar Select Galilee Cabernet Sauvignon	2003
22020948	Segals	Galilee Premium	2011
22301105	Segals	Fusion Chardonnay Colombard Dry white	2012
22424119	Segals	Special Reserve Galileeheights Merlot	2010
23617946	Segals	Dovev Argaman Single Red Dry	None
20523961	Mugron	Chateau Mugron Bordeaux Superieur	2007
20636647	Mugron	Mugron Bordeaux	2010
20656351	Mugron	Mugron Bordeaux Superieur	2003
20698152	Mugron	Mugron Bordeaux Superieur	1998
20699223	Mugron	Mugron Bordeaux	1998
21734095	Mugron	Mugron Bordeaux	2011
22238879	Mugron	Mugron Grande Reserve Bordeaux Superieur	2001
22419201	Mugron	Mugron Grande Reserve Bordeaux Superieur	2011
22633036	Mugron	Mugron Bordeaux Superieur	2006
23180579	Mugron	Mugron Bordeaux	2010
23448663	Mugron	Mugron Bordeaux Superieur	1993
20511728	Oberkircher Winzergenossnschaft	Oberkirchner Winzer Spaturgunder Rotwein Qualitatswein	2008
20897840	Oberkircher Winzergenossnschaft	Weigut Karl Sonntag Spatburgunder Trocken	None
20916511	Oberkircher Winzergenossnschaft	Gewürztraminer Spatlese	2011
21381343	Oberkircher Winzergenossnschaft	Spatburgunder Blanc de Noir	2011
21835192	Oberkircher Winzergenossnschaft	Spatburgunder Blanc de Noir	2012
22485970	Oberkircher Winzergenossnschaft	Spatburgunder Rotwein Kabinett	2010
22812377	Oberkircher Winzergenossnschaft	Spatburger Rotwein	2001
22834591	Oberkircher Winzergenossnschaft	Riesling Kabinett	2009
22943735	Oberkircher Winzergenossnschaft	Riesling Auslese	2012
23310260	Oberkircher Winzergenossnschaft	Oberkirchner Winzer Spaturgunder Rotwein Qualitatswein	2011
12000109	Oberkircher Winzergenossnschaft	Spatburgunder Blanc de Noir	2009
20628917	Clovis Point	Clovis Point Chardonnay	2010
20806386	Clovis Point	Clovis Point Barrel Fermented Chardonnay	2007
20861563	Clovis Point	Clovis Point Vinter's Select Merlot	2005
20862538	Clovis Point	Clovis Point Vinter's Select Merlot	2007
20929297	Clovis Point	Clovis Point Cabernet Franc	2007
20930513	Clovis Point	Clovis Point Vinter's Select Merlot	2007
20930843	Clovis Point	Clovis Point Chardonnay	2011
21712296	Clovis Point	Clovis Point Archeology	2007
22069390	Clovis Point	Clovis Point Cabernet Franc	2011
22353100	Clovis Point	Clovis Point Archeology	2007
22706306	Clovis Point	Clovis Point Cabernet Franc	2008
20196379	Bernard Haas Et Fils	Bernard Haas Et Fils Cotes De Kayserberg Pinot Gris	2010
20252176	Bernard Haas Et Fils	Bernard Haas Et Fils Reserve Personnelle Vin D'Alsace Riesling	2010
20298012	Bernard Haas Et Fils	Bernard Haas Et Fils Cremant D'Alsace	2008
20782619	Bernard Haas Et Fils	Bernard Haas Et Fils Vieilles Vigne Vin D'Alsace Pinot Gris	2011
20842253	Bernard Haas Et Fils	Bernard Haas Et Fils Vieilles Vigne Vin D'Alsace Pinot Gris	2011
21598650	Bernard Haas Et Fils	Bernard Haas Et Fils Cotes De Kayserberg Pinot Gris	2012
21667457	Bernard Haas Et Fils	Bernard Haas Et Fils Reserve Personnelle Vin D'Alsace Riesling	2011
21706187	Bernard Haas Et Fils	Bernard Haas Et Fils Vin D'Alsace Cuvee Nathalie Gewurztraminer	2011
21930248	Bernard Haas Et Fils	Bernard Haas Et Fils Cremant D'Alsace	2011
22455170	Bernard Haas Et Fils	Bernard Haas Et Fils Vieilles Vigne Vin D'Alsace Pinot Gris	2009
22455215	Bernard Haas Et Fils	Bernard Haas Et Fils Vin D'Alsace Cuvee Nathalie Gewurztraminer	2009
20263324	Casa Boher	Casa Boher Cabernet Sauvignon	2004
20502043	Casa Boher	Casa Boher Malbec Tinto	2010
20510027	Casa Boher	Casa Boher Malbec Tinto	2006
20781911	Casa Boher	Casa Boher Malbec Tinto	2010
20882851	Casa Boher	Casa Boher Cabernet Sauvignon	2006
21876556	Casa Boher	Casa Boher Malbec Tinto	2011
21902032	Casa Boher	Casa Boher Malbec Tinto	2009
22637385	Casa Boher	Casa Boher Cabernet Sauvignon	2006
23373665	Casa Boher	Mendoza Labca	2011
23548494	Casa Boher	Vino Espumoso Extra Brut	None
23581664	Casa Boher	Casa Boher Malbec Tinto	2006
20319012	Dante Irurtia	Dante Irurtia Reserva Tannat	2008
20657243	Dante Irurtia	Dante Irurtia Posada Del Virrey Reserve Carmelo Viognier	2009
20980628	Dante Irurtia	Dante Irurtia Reserva Del Virrey Carmelo Roble Tannat	2002
21108036	Dante Irurtia	Dante Irurtia Reserva Del Virrey Roble Carmelo Malbec	2012
21220041	Dante Irurtia	Dante Irurtia Reserva Del Virrey Carmelo Roble Tannat	2003
21284208	Dante Irurtia	Vinagala Cabernet Sauvignon	None
21575192	Dante Irurtia	Dante Irurtia Reserva Del Virrey Carmelo Roble Tannat	2002
21851616	Dante Irurtia	Carmelo Valley Specially Harvested Cosecha Particular Gewürztraminer	None
22236903	Dante Irurtia	Dante Irurtia Reserva Del Virrey Roble Carmelo Malbec	2013
22246011	Dante Irurtia	Dante Irurtia Posada Del Virrey Reserve Carmelo Viognier	2007
23978286	Dante Irurtia	Grappa Gewurtztraminer	None
20733552	Okonomierat A Schmitt	Okonomierat A Schmitt Wiltinger Scharzberg Auslese Mosel Riesling	2011
20839103	Okonomierat A Schmitt	Okonomierat A Schmitt Spatlese Riesling	2012
20919577	Okonomierat A Schmitt	Okonomierat A Schmitt Wiltinger Scharzberg Auslese Mosel Riesling	2010
21098957	Okonomierat A Schmitt	Okonomierat A Schmitt Spatlese Riesling	2009
21166862	Okonomierat A Schmitt	Okonomierat A Schmitt Spatlese Riesling	2008
21319562	Okonomierat A Schmitt	Okonomierat A Schmitt Wiltinger Scharzberg Auslese Mosel Riesling	2011
21364857	Okonomierat A Schmitt	Wiltingeer Scharzberg Riesling Auslese Mosel Saar Ruwer	2005
21702736	Okonomierat A Schmitt	Okonomierat A Schmitt Spatlese Riesling	2010
21729254	Okonomierat A Schmitt	Wiltinger Scharzberg Mosel Spatlese Riesling	2012
22370452	Okonomierat A Schmitt	Okonomierat A Schmitt Riesling	2010
22906049	Okonomierat A Schmitt	Okonomierat A Schmitt Wiltinger Scharzberg Auslese Mosel Riesling	2009
20091596	Miraflora	Chiliean Red Wine	2008
20199842	Miraflora	Chiliean Red Wine	2011
20209760	Miraflora	Chiliean Red Wine	2010
20227031	Miraflora	Chiliean White Wine	2008
20259115	Miraflora	Chiliean White Wine	2011
20297391	Miraflora	Chiliean White Wine	2009
20442771	Miraflora	Chiliean Red Wine	2012
20688192	Miraflora	Chiliean Red Wine	None
20874009	Miraflora	Chiliean White Wine	2012
21525955	Miraflora	Central Valley Semi Sweet Red	2012
21525964	Miraflora	Central Valley Semi Sweet Chilean Red	2012
20061219	Barboursville Vineyards	Barboursville Vineyards Malvaxia Passito Virginia	2005
20062288	Barboursville Vineyards	Barboursville Vineyards Reserve Virginia Petit Verdot	2009
20479814	Barboursville Vineyards	Virginia Riesling	2010
20693799	Barboursville Vineyards	Barboursville Vineyards Reserve Virginia Merlot	2008
20925926	Barboursville Vineyards	Barboursville Vineyards Reserve Virginia Merlot	2008
20981102	Barboursville Vineyards	Barboursville Vineyards Reserve Virginia Barbera	2011
21210296	Barboursville Vineyards	Barboursville Vineyards Reserve Virginia Barbera	2011
21318540	Barboursville Vineyards	Barboursville Vineyards Reserve Virginia Petit Verdot	2010
21793874	Barboursville Vineyards	Barboursville Vineyards Malvaxia Passito Virginia	2001
21908536	Barboursville Vineyards	Barboursville Vineyards Reserve Virginia Barbera	2012
22364111	Barboursville Vineyards	Barboursville Vineyards Malvaxia Passito Virginia	2007
20097564	Brights	Brights Spumante Bambino	2008
20097586	Brights	Brights President Grande Reserve Canadian Champagne Dry Sec	2008
20156540	Brights	74 Canadian Port	2008
20885042	Brights	Brights Spumante Bambino	2011
20920273	Brights	President Grande Reserve Canadian Champagne Dry Sec	None
21453117	Brights	Brights President Grande Reserve Canadian Champagne Dry Sec	2011
22137763	Brights	Brights Spumante Bambino	2012
22253066	Brights	Brights President Grande Reserve Canadian Champagne Dry Sec	1991
22300026	Brights	Bambino Vin Mousseux Sparkling Rosato	None
22717903	Brights	President Cuvee Canadian Champagne	2000
23364522	Brights	74 Port Tawny	2013
20253305	Secondo Marco	Secondo Marco Amarone Della Valpolicella	2006
20459574	Secondo Marco	Secondo Marco Valpolicella Ripasso	2012
20488658	Secondo Marco	Secondo Marco Valpolicella Classico	2008
20543509	Secondo Marco	Secondo Marco Amarone Della Valpolicella	2010
20603052	Secondo Marco	Secondo Marco Valpolicella Classico	2013
20768372	Secondo Marco	Secondo Marco Valpolicella Ripasso Classico Superiore	2009
21572140	Secondo Marco	Secondo Marco Amarone Della Valpolicella	2008
21641808	Secondo Marco	Secondo Marco Amarone Della Valpolicella	2009
21894330	Secondo Marco	Secondo Marco Valpolicella Ripasso	2003
21899287	Secondo Marco	Secondo Marco Valpolicella Classico	2011
22435326	Secondo Marco	Secondo Marco Amarone Della Valpolicella	2007
20587321	La Ligiere	La Ligiere Cotes Du Rhone	2010
20608884	La Ligiere	La Ligiere Cotes Du Rhone	2010
20664803	La Ligiere	La Ligiere Vacqueyras	2010
21041044	La Ligiere	La Ligiere Vacqueyras	2011
21157880	La Ligiere	La Ligiere Cotes Du Rhone	2012
21196920	La Ligiere	La Ligiere Vacqueyras	2008
21765531	La Ligiere	La Ligiere Sud Absolu	2010
22120461	La Ligiere	La Ligiere Gigondas	2010
22120625	La Ligiere	La Ligiere Gigondas	2011
22453843	La Ligiere	La Ligiere Sud Absolu	2011
23206913	La Ligiere	La Ligiere Cotes Du Rhone	2008
21858227	Aleksander	Aleksander Paso Robles	2010
21940660	Aleksander	Aleksander Estate Baco Noir Red	2011
21940661	Aleksander	Aleksander Estate Baco Noir Red	2011
22131458	Aleksander	Shiraz Ontario	2011
22431927	Aleksander	Aleksander Vino Iz Medane Sauvignon	2012
22431928	Aleksander	Aleksander Sauvignon	2011
22431933	Aleksander	Aleksander Vino Iz Medane Sauvignon	2013
22635141	Aleksander	Bella BLANE	None
23166911	Aleksander	Aleksander Rouge	None
23266440	Aleksander	Estate Baco Noir Red	2007
23992980	Aleksander	Vino 12 Medane Chardonnay	None
20958460	Jean Saint Honore	Bourgogne Meursault White	2006
21701217	Jean Saint Honore	Santenay Grand Vin De Bourgogne	2000
21702589	Jean Saint Honore	Jean Saint Honore Association Of Bourgogne Estate Pouilly Fuisse	2009
21978284	Jean Saint Honore	Association BeaujolaisNouveau	None
22032813	Jean Saint Honore	Jean Saint Honore Chablis	2011
22482317	Jean Saint Honore	Gevrey Chambertin Bourgogne Red Burgundy	2006
22980846	Jean Saint Honore	Jean Saint Honore Cabernet Sauvignon	None
23084886	Jean Saint Honore	Jean Saint Honore Cotes Du Rhone	None
23150187	Jean Saint Honore	Jean Saint Honore Association Of Bourgogne Estate Pouilly Fuisse	2009
23372584	Jean Saint Honore	Jean Saint Honore Bourgpgne Aligote	2012
23611830	Jean Saint Honore	Jean Saint Honore Bourgpgne Aligote	None
20012523	Summerset	Summerset Concord	2006
20012524	Summerset	Iowa Frontenac	2006
20012552	Summerset	Matina Blanc	2006
20012555	Summerset	Harvest White	2006
20200270	Summerset	Caba Moch	2008
21225690	Summerset	Summerset Alexander Valley Chardonnay	2007
21459604	Summerset	Pink Frost Light Table	None
22042004	Summerset	De Chaunat Red	None
22168615	Summerset	Marechal Foch. Dry red table wine	None
22253377	Summerset	Vintage Red	2013
23266151	Summerset	Summerset Mead	None
21522384	Anton Hammes	Anton Hammes Mosel Dornfelder Trocken	2012
21680014	Anton Hammes	Weingut Alkener Trocken Edition J.H. Riesling	2011
22192799	Anton Hammes	Anton Hammes Mosel Dornfelder Trocken	2009
22262014	Anton Hammes	Aha Mosel Kabinett Riesling Halbtrocken	None
22323063	Anton Hammes	Anton Hammes Spatburgunder Mosel Halbtrocken	2011
22404259	Anton Hammes	Mosel Rotling	2011
23114722	Anton Hammes	Alkener Spatlese Riesling	2007
23136082	Anton Hammes	Alkener Burgberg Spatlese Riesling	2009
23171743	Anton Hammes	Alkener Burgberg Beerenauslese Riesling	2003
23904175	Anton Hammes	Anton Hammes Spatburgunder Mosel Halbtrocken	2011
23997738	Anton Hammes	Mosel Eiswein Riesling	2004
20887315	La Vina	Mesilla Valley Little Table Cabernet Sauvignon	2008
22169882	La Vina	Heritage New Mexico Red	None
22308107	La Vina	La Vina Trentino Pinot Grigio	2012
22347436	La Vina	Mesilla Valley Pinot Noir	2010
22463943	La Vina	Mesilla Valley Sangiovese	2012
23395783	La Vina	Mesilla Valley Mourvedre	2008
23426696	La Vina	Mesilla Valley Primitivo	None
23450757	La Vina	Mesilla Valley Sangiovese	2011
23500034	La Vina	Vino De Mesa Generoso Natural	None
23589307	La Vina	La Vina Cabernet Sauvignon	2011
24007992	La Vina	La Vina Cabernet Sauvignon	2011
20204691	Bouquey Rivallon	Chateau Grand Faurie Saint Emilion Grand Cru	1985
20231065	Bouquey Rivallon	Chateau Vieux Rivallon Saint Emilion Grand Cru	2004
20381445	Bouquey Rivallon	Chateau Vieux Rivallon Saint Emilion Grand Cru	1989
20633618	Bouquey Rivallon	Vieux Rivallon Saint Emilion Grand Cru	2006
20633620	Bouquey Rivallon	Vieux Rivallon Saint Emilion Grand Cru	2008
21177783	Bouquey Rivallon	Vieux Rivallon Saint Emilion Grand Cru	1971
21970770	Bouquey Rivallon	Vieux Rivallon Saint Emilion Grand Cru	2008
22279353	Bouquey Rivallon	Vieux Rivallon Saint Emilion Grand Cru	1988
22832512	Bouquey Rivallon	Bouquey Rivallon Saint Emilion Grand Cru	2011
23075962	Bouquey Rivallon	La cure Lescours	1999
23426819	Bouquey Rivallon	Bouquey Rivallon Saint Emilion Grand Cru	2004
20256765	Domaine Canet	Domaine Canet Chardonnay	2012
20474432	Domaine Canet	Domaine Canet Terra Uitis Syrah	2011
21160400	Domaine Canet	Domaine Canet Sarah	2010
21219864	Domaine Canet	Domaine Canet Terra Uitis Syrah	2008
21222051	Domaine Canet	Domaine Canet Chardonnay	2011
21225930	Domaine Canet	Domaine Canet Terra Uitis Syrah	2011
21406619	Domaine Canet	Domaine Canet Sarah	2009
21427700	Domaine Canet	Domaine Canet Chardonnay	2010
22004452	Domaine Canet	Domaine Canet Chardonnay	2012
22892954	Domaine Canet	Domaine Canet Syrah	2009
23184911	Domaine Canet	Domaine Canet Syrah	2009
20020318	Artner	Artner Carnuntum Merlot	2006
21001494	Artner	Artner Reserve Mittelburgenland	2008
22219147	Artner	Artner Carnuntum Merlot	2013
22220009	Artner	Artner Carnuntum Merlot	2009
23202535	Artner	Zweigelt Landwein Aus Österreich Weinland Trocken	None
23390240	Artner	Artner Reserve Mittelburgenland	2011
23821339	Artner	Artner Buhlweingarten Riesling	2006
24001512	Artner	Weinbau Weinland Osterreich Blaufrankisch	2012
24001522	Artner	Muskat Ottonel Neusiedlersee Hugelland	2012
24001541	Artner	Neusiedlersee Hügelland Traminer	2012
24001554	Artner	Burgenland österreich Weinbau Spatlese Ried Umriss Blaufrankisch	2013
20199084	Chateau De Valois	Chateau De Valois Grand Vin Pomerol	2007
20199714	Chateau De Valois	Chateau De Valois Grand Vin Pomerol	2006
20214924	Chateau De Valois	Chateau De Valois Pomerol	1999
20226015	Chateau De Valois	Chateau De Valois Grand Vin Pomerol	2009
20395997	Chateau De Valois	Chateau De Valois Pomerol	1997
20481317	Chateau De Valois	Chateau De Valois Grand Vin Pomerol	2006
20641730	Chateau De Valois	Chateau De Valois Pomerol	2000
20691009	Chateau De Valois	Chateau De Valois Grand Vin Pomerol	2009
22733767	Chateau De Valois	Chateau De Valois Grand Vin Pomerol	2007
22836991	Chateau De Valois	Chateau De Valois Grand Vin Pomerol	2010
12003468	Chateau De Valois	Chateau De Valois Grand Vin Pomerol	2011
20063443	Herb Lamb	Herb Lamb Napa Valley Cabernet Sauvignon	1997
20063445	Herb Lamb	Herb Lamb Two Old Dogs Napa Valley Cabernet Sauvignon	2006
20729783	Herb Lamb	Herb Lamb Napa Valley Cabernet Sauvignon	2010
20918884	Herb Lamb	Herb Lamb Two Old Dogs Sauvignon Blanc	2011
20973342	Herb Lamb	Herb Lamb Napa Valley Cabernet Sauvignon	2008
21055607	Herb Lamb	Herb Lamb Two Old Dogs Napa Valley Cabernet Sauvignon	2009
21070433	Herb Lamb	Herb Lamb Two Old Dogs Sauvignon Blanc	2011
21375624	Herb Lamb	Herb Lamb Two Old Dogs Napa Valley Cabernet Sauvignon	2010
22007806	Herb Lamb	Herb Lamb Napa Valley Cabernet Sauvignon	2010
22154739	Herb Lamb	Herb Lamb EII Napa Valley Sauvignon Blanc	2009
23524129	Herb Lamb	Herb Lamb EII Napa Valley Sauvignon Blanc	2009
20644266	Le Barrail	de La Vieille Maison Montagne Saint Emilion	2002
20769109	Le Barrail	Le Barrail Medoc	1998
20769114	Le Barrail	Le Barrail Medoc	2010
20810234	Le Barrail	Le Barrail Medoc	1971
21055345	Le Barrail	de La Vieille Maison Montagne Saint Emilion	1988
21665897	Le Barrail	Cru Bourgerois Medoc	2005
21701763	Le Barrail	Le Barrail Medoc	2011
22189358	Le Barrail	Le Barrail Cru Bourgeois Medoc	2005
22728915	Le Barrail	Le Barrail Medoc	1996
22895389	Le Barrail	Le Barrail Bordeaux Medoc	2010
23026420	Le Barrail	Le Barrail Medoc	2004
20468110	Domaine Les Hautes Briguieres	Domaine Les Hautes Briguieres Ventoux Viognier	2007
20928636	Domaine Les Hautes Briguieres	Domaine Les Hautes Briguieres Cuvee Prestige Cotes De Ventoux	2005
21516642	Domaine Les Hautes Briguieres	Domaine Les Hautes Briguieres Cuvee Prestige Cotes De Ventoux	2012
21516651	Domaine Les Hautes Briguieres	Domaine Les Hautes Briguieres Cuvee Prestige Cotes De Ventoux	2005
21628345	Domaine Les Hautes Briguieres	Domaine Les Hautes Briguieres Ventoux Viognier	2007
21705344	Domaine Les Hautes Briguieres	Domaine Les Hautes Briguieres Francois Xavier Rimbert Rose D'une Nuil Ventoux	2012
21705645	Domaine Les Hautes Briguieres	Domaine Les Hautes Briguieres Francois Xavier Rimbert Ventoux Viognier	2012
22002783	Domaine Les Hautes Briguieres	Domaine Les Hautes Briguieres Francois Xavier Rimbert Ventoux Viognier	2012
22039589	Domaine Les Hautes Briguieres	Domaine Les Hautes Briguieres Francois Xavier Rimbert Rose D'une Nuil Ventoux	2012
22865283	Domaine Les Hautes Briguieres	Domaine Les Hautes Briguieres Cuvee Prestige Cotes De Ventoux	2012
23870273	Domaine Les Hautes Briguieres	Domaine Les Hautes Briguieres Francois Xavier Rimbert Ventoux Viognier	2013
20325095	Quaquarini	Francesco Quaquarini Barbera Oltrepo Pavese Vina Poggio Anna	2008
20876968	Quaquarini	Blau Oltrepo Pavese Pinot Nero	2008
20949073	Quaquarini	Buttafuoco Oltrepo Pavese Vigna La Guasca	2008
20967066	Quaquarini	Sangue di Giudaq Dell Oltrepo Pavese	None
21187842	Quaquarini	Quaquarini Oltrepo Pavese Pinot Nero	2008
21495091	Quaquarini	Quaquarini Oltrepo Pavese Barbera	None
21583925	Quaquarini	Buttafuoco Oltrepo Pavese	None
22333004	Quaquarini	Magister Canneto Pavese	None
22411737	Quaquarini	Sangue di Giudaq Dell Oltrepo Pavese	2013
23214320	Quaquarini	Classese Oltrepo Pavese Pinot Nero	2010
23317330	Quaquarini	Sangue Di Giuda Vigna Acqua Calda	None
20812840	Charly Nicolle	Charly Nicolle Petit Chablis	2010
20888508	Charly Nicolle	Charly Nicolle Les Fourneaux Chablis Premier Cru	2009
21317198	Charly Nicolle	Charly Nicolle Chablis	2011
21528263	Charly Nicolle	Charly Nicolle Les Fourneaux Chablis Premier Cru	2001
21938021	Charly Nicolle	Charly Nicolle Mont De Milieu Chablis Premier Cru	2011
22147071	Charly Nicolle	Charly Nicolle Petit Chablis	2011
22280118	Charly Nicolle	Mont De Milieu Chablis Premier Cru	2002
22306511	Charly Nicolle	Charly Nicolle Petit Chablis	2012
22450338	Charly Nicolle	Charly Nicolle Chablis	2011
23329238	Charly Nicolle	Charly Nicolle Chablis	2010
23671622	Charly Nicolle	Charly Nicolle Mont De Milieu Chablis Premier Cru	2011
20146346	Chateau Puy	Chateau Puy Saint Vincent Fronsac	2004
20170405	Chateau Puy	Chateau Puy Arnaud Maureze Cotes De Castillon	2008
20171043	Chateau Puy	Chateau Puy Dorval Puisseguin Saint Emilion	2007
20210028	Chateau Puy	Chateau Puy Razac Saint Emilion Grand Cru	2007
20219997	Chateau Puy	Chateau Puy Fombrauge Saint Emilion	2009
20296463	Chateau Puy	Chateau Puy Saint Vincent Fronsac	2006
20378529	Chateau Puy	Chateau Puy Garance Cuvee Prestige Cotes De Castillon	2009
20439177	Chateau Puy	Chateau Puy Fombrauge Saint Emilion	U.V.
21116290	Chateau Puy	Chateau Puy Descazeau	2009
21568881	Chateau Puy	Passelis Minervois	2007
23122637	Chateau Puy	Chateau Puy Marceau	2009
20473052	Rapaz Freres	Belenos Bex grand cru	2010
20492173	Rapaz Freres	Rapaz Freres Belenos Cation Bex Grand Cru	2011
20512853	Rapaz Freres	Nebuleuse	2007
20593104	Rapaz Freres	Rapaz Freres Clos De Trepied Bex Grand Cru	2010
20598363	Rapaz Freres	Rapaz Freres Belenos Cation Bex Grand Cru	2009
20612929	Rapaz Freres	Rapaz Freres Bex Grand Cru Chardonnay	2009
20747281	Rapaz Freres	Rapaz Freres Bex Grand Cru Chardonnay	2009
21217827	Rapaz Freres	Rapaz Freres Bex Grand Cru Pinot Gris	2010
21227474	Rapaz Freres	Rapaz Freres Bex Grand Cru Pinot Gris	2010
21490713	Rapaz Freres	Rapaz Freres Clos De Trepied Bex Grand Cru	2011
22723873	Rapaz Freres	Rapaz Freres Bex Grand Cru Chardonnay	2010
20748143	Finca Altorfer	Finca Altorfer Mendoza Malbec	2008
20792300	Finca Altorfer	Finca Altorfer Mendoza Malbec Cabernet Sauvignon	2010
21136511	Finca Altorfer	Finca Altorfer Mendoza Malbec	2009
21222266	Finca Altorfer	Finca Altorfer Mendoza Malbec	2010
21718846	Finca Altorfer	Finca Altorfer Mendoza Malbec	2009
22141291	Finca Altorfer	Finca Altorfer Mendoza Malbec	2011
22220369	Finca Altorfer	Finca Altorfer Reserva Mendoza Malbec Cabernet Sauvignon	2010
22228926	Finca Altorfer	Finca Altorfer Reserva Mendoza Malbec Cabernet Sauvignon	2010
22733544	Finca Altorfer	Finca Altorfer Mendoza Malbec	2011
22857179	Finca Altorfer	Finca Altorfer Mendoza Malbec	2010
22857221	Finca Altorfer	Finca Altorfer Mendoza Malbec Cabernet Sauvignon	2011
20176909	Stellekaya	Stellekaya Cape Cross	2005
20315627	Stellekaya	Stellekaya Boschetto Stellenbosch	2008
20470417	Stellekaya	Hercules	2006
20648666	Stellekaya	Stellekaya	2005
20769780	Stellekaya	Stellekaya Boschetto Stellenbosch	2010
20843650	Stellekaya	Stellekaya Merlot	2006
20999684	Stellekaya	Stellekaya Cape Cross Stellenbosch	2008
21036696	Stellekaya	Stellekaya Villaflora Red Blend	2009
21194250	Stellekaya	Stellekaya Cape Cross Stellenbosch	2006
21371513	Stellekaya	Stellekaya Villaflora Red Blend	2011
22996357	Stellekaya	Stellekaya Cabernet Sauvignon	2000
20104798	Marques Del Real Tesoro	Marques Del Real Tesoro Fino Jerez	2008
20136224	Marques Del Real Tesoro	Marques Del Real Tesoro Oloroso Jerez Xeres Sherry	2008
20671814	Marques Del Real Tesoro	Marques Del Real Tesoro Fino Jerez	2013
20751579	Marques Del Real Tesoro	Marques Del Real Tesoro La Bailaora Manzanilla Fina	2013
20760830	Marques Del Real Tesoro	Pedro Ximenez Viejo	2008
20864876	Marques Del Real Tesoro	del Principe Amontillado Muy Viejo	None
21179689	Marques Del Real Tesoro	Medium Dry Sherry	None
21905420	Marques Del Real Tesoro	Marques Del Real Tesoro La Bailaora Manzanilla Fina	2010
22021881	Marques Del Real Tesoro	del Principe Amontillado Muy Viejo	None
22524604	Marques Del Real Tesoro	Jerez Sherry Pedro Ximenez	None
23265893	Marques Del Real Tesoro	Marques Del Real Tesoro Oloroso Jerez Xeres Sherry	2009
20242906	Louis Philippe Burgat	Louis Philippe Burgat Metissage Caves De Chambleau	2009
20502987	Louis Philippe Burgat	Louis Philippe Burgat Metissage Caves De Chambleau	2010
20503292	Louis Philippe Burgat	Louis Philippe Burgat Metissage Caves De Chambleau Cuvee Penelope	2008
20680625	Louis Philippe Burgat	Louis Philippe Burgat Caves de Chambleu	2009
21195647	Louis Philippe Burgat	Caves de Chambleau Non Filtre	None
21487594	Louis Philippe Burgat	L'Ephemere	2011
22098829	Louis Philippe Burgat	Louis Philippe Burgat Metissage Caves De Chambleau	2012
22197738	Louis Philippe Burgat	Louis Philippe Burgat Metissage Caves De Chambleau	2011
22547996	Louis Philippe Burgat	Louis Philippe Burgat Caves de Chambleu	2011
22559186	Louis Philippe Burgat	Louis Philippe Burgat Caves de Chambleu	2012
23391390	Louis Philippe Burgat	Jacques Burgat Colombier Pinot Gris	None
20146767	Mount Edward	Mount Edward Central Otago Pinot Noir	2008
20304298	Mount Edward	Mount Edward Central Otago Pinot Noir	2009
20591074	Mount Edward	The Drumlin Riesling	2011
20991968	Mount Edward	Mount Edward Muirkirk Vineyard Pinot Noir	2010
21593261	Mount Edward	Mount Edward Muirkirk Vineyard Pinot Noir	2010
21604996	Mount Edward	Wanaka Road	None
22258355	Mount Edward	Mount Edward The Drumlin Riesling	2009
22334719	Mount Edward	Mount Hevron Reserve Cabernet Sauvignon	None
22629175	Mount Edward	Mount Edward Pinot Blanc	2013
23437568	Mount Edward	Trocken Spatlese Riesling	2012
12001388	Mount Edward	Mount Edward Muirkirk Vineyard Pinot Noir	2009
20077340	Schubert Estate	Schubert Estate The Gosling Barossa Valley Shiraz	2007
20269838	Schubert Estate	Schubert Block B Wairarapa Pinot Noir	2009
20289980	Schubert Estate	Schubert Estate Goose Yard Block Barossa Valley Shiraz	2004
20658833	Schubert Estate	Schubert Block B Wairarapa Pinot Noir	2007
20698658	Schubert Estate	Schubert Estate The Gosling Barossa Valley Shiraz	2007
21144584	Schubert Estate	Schubert Block B Wairarapa Pinot Noir	2007
21146213	Schubert Estate	Schubert Block B Wairarapa Pinot Noir	2011
21149246	Schubert Estate	Schubert Estate The Sentinel Barossa Valley Shiraz	2008
21263288	Schubert Estate	Schubert Estate Goose Yard Block Barossa Valley Shiraz	2006
22317906	Schubert Estate	Schubert Estate Goose Yard Block Barossa Valley Shiraz	2013
22576743	Schubert Estate	Schubert Estate The Sentinel Barossa Valley Shiraz	2010
20537532	Angosto	Angosto Valencia	2009
20543181	Angosto	Angosto Almendros Valencia	2008
20952309	Angosto	Valencia Blanco	2010
21070082	Angosto	Angosto Barranc Dei Rei Valencia	2008
21290831	Angosto	Angosto Almendros Valencia	2011
21486012	Angosto	Angosto Barranc Dei Rei Valencia	2013
21908212	Angosto	Valencia Tinto	2011
22167173	Angosto	Angosto Single Vineyard Valencia	2009
22676773	Angosto	Angosto Almendros Valencia	2012
23053490	Angosto	Angosto Barranc Dei Rei Valencia	2009
23199441	Angosto	Angosto Single Vineyard Valencia	2012
20594938	Flying Horse	Flying Horse Napa Valley Cabernet Sauvignon	2004
20676350	Flying Horse	Flying Horse Napa Valley Cabernet Sauvignon	2006
20765636	Flying Horse	Flying Horse Napa Valley Cabernet Sauvignon	2007
20831377	Flying Horse	Flying Horse Napa Valley Petite Sirah	2008
20831379	Flying Horse	Flying Horse Napa Valley Petite Sirah	2013
21004605	Flying Horse	Flying Horse Napa Valley Cabernet Sauvignon	2005
21566064	Flying Horse	Unfiltered Russian Rier Valley Chardonnay	2009
21635418	Flying Horse	Flying Horse Napa Valley Cabernet Sauvignon	2009
21737265	Flying Horse	Flying Horse Napa Valley Petite Sirah	2009
22645991	Flying Horse	Flying Horse Napa Valley Cabernet Sauvignon	2003
23437739	Flying Horse	Flying Horse Napa Valley Zinfandel	2009
20678004	Monastery	Kisi Dry White Wine	2008
20888298	Monastery	Tsolikouri Dry White	None
21244110	Monastery	Krakhuna Wine	2010
21250661	Monastery	Rkatsiteli Dry White	None
21367177	Monastery	Monacthpi Tonaoy Toplou Chardonnay	2011
21421691	Monastery	Monastery Blessed Shavnabada Dry Saperavi	2007
21522476	Monastery	Monacthpi Tonaoy Toplou	2011
22127398	Monastery	Monacthpi Monacthpi Tonaoy Toplou Syrah Merlot	2012
22214074	Monastery	Monacthpi Monacthpi Tonaoy Toplou Syrah Merlot	2007
22549145	Monastery	Of Agara Thos Mourvedre	2007
23582406	Monastery	Monastery Blessed Shavnabada Dry Saperavi	2013
20063565	J. Christopher	J. Christopher Cuvee Lunatique Willamette Valley Chardonnay	2010
20063568	J. Christopher	J. Christopher Willamette Valley Sauvignon Blanc	2011
20063570	J. Christopher	J. Christopher Cristo Misto Oregon White	2013
21015241	J. Christopher	J. Christopher Willamette Valley Sauvignon Blanc	2012
21086100	J. Christopher	J. Christopher Willamette Valley Sauvignon Blanc	2011
21165217	J. Christopher	J. Christopher Willamette Valley Sauvignon Blanc	2012
21632517	J. Christopher	J. Christopher Cristo Misto Oregon White	2012
21774306	J. Christopher	J. Christopher Cuvee Lunatique Willamette Valley Chardonnay	2011
22462087	J. Christopher	Chehalem Mountains Pinot Noir Nuages	2011
23211283	J. Christopher	Pinot Noir, Lia's Vineyard	2011
23799141	J. Christopher	Lia's Vineyard Chardonnay	2011
20142908	Les Celliers des Terres	Les Celliers Des Terres Macon Villages	2010
20209996	Les Celliers des Terres	Les Celliers des Terres Le Pas Du Templier Minervois	2010
20662490	Les Celliers des Terres	Les Celliers des Terres Le Pas Du Templier Minervois	2011
21882788	Les Celliers des Terres	Les Celliers des Terres Le Pas Du Templier Minervois	2012
22524720	Les Celliers des Terres	Bordeaux Chateau Moulin De Rioucreux La Senatorerie	2002
22853711	Les Celliers des Terres	Vin De Pays De I' Aude	2008
22872598	Les Celliers des Terres	Pays Marquise De Merlot	2007
22889002	Les Celliers des Terres	Duc De Barmont Greley Bordeaux	2004
23204586	Les Celliers des Terres	Duc De Barmont Greley Bordeaux	2009
23366769	Les Celliers des Terres	Pays Marquise De Merlot	None
23811929	Les Celliers des Terres	Les Celliers des Terres Le Pas Du Templier Minervois	2010
20469493	Vrac	Vrac Macon Chardonnay	2011
20629278	Vrac	Vrac Cotes Du Rhone	2010
20691264	Vrac	Vrac Rose	2011
20928209	Vrac	Vrac Cotes Du Rhone	2010
21148651	Vrac	Vrac Rose	2012
21424043	Vrac	Vrac Cotes Du Rhone	2010
21479275	Vrac	Vrac Red	2012
21900411	Vrac	Vrac Red	2012
22275265	Vrac	Vrac Macon Chardonnay	2012
22874588	Vrac	Vrac Macon Chardonnay	2011
23498489	Vrac	Vrac Macon Chardonnay	2012
20201580	Perraud	Domaine Perraud Vieilles Vignes Macon Villages	2010
20865742	Perraud	Vieilles Vigne Macon villages	2011
20974825	Perraud	L'Oeuvre de Bourgogne Rouge	2010
21088717	Perraud	L'Oeuvre Bourgogne Aligote	None
21324419	Perraud	L'Oeuvre Macon villages Chardonnay	None
21324422	Perraud	L'Oeuvre Macon villages Chardonnay	None
21325620	Perraud	Earl Saint Veran	2009
22075616	Perraud	L'Oeuvre Macon villages Chardonnay	2000
22169058	Perraud	Perraud Pinot Noir	2009
22332740	Perraud	L'Oeuvre Macon villages Chardonnay	2008
22818445	Perraud	Macon Villages Vieilles Vignes	2012
21016410	Jewell Towne	American Table Cabernet Sauvignon	2008
21229692	Jewell Towne	South Hampton Pinot Grigio	None
21496727	Jewell Towne	Private Reserve Seyval	2011
21771952	Jewell Towne	River's Edge American Table Red	None
21821979	Jewell Towne	Jewell Towne Cayuga White	None
21949861	Jewell Towne	Zinfully Sweet Zinfandel	None
22107234	Jewell Towne	Landot Noir Hampshire Massachusetts	2012
22107250	Jewell Towne	Steuben South Hampton	None
22382245	Jewell Towne	Jewell Towne Marechal Foch	2012
23490523	Jewell Towne	American Table Leon Millot	None
23982298	Jewell Towne	Aurore	None
20507919	Jean Raphet Et Fils	Jean Raphet Et Fils Lavaux St Jacques Gevrey Chambertin 1er Cru	2004
20700994	Jean Raphet Et Fils	Jean Raphet Et Fils Clos Vougeot Grand Cru	1997
20708404	Jean Raphet Et Fils	Jean Raphet Et Fils Charmes Chambertin Grand Cru	2001
20956121	Jean Raphet Et Fils	Jean Raphet Et Fils Clos Vougeot Grand Cru	1996
21351942	Jean Raphet Et Fils	Jean Raphet Et Fils Clos Vougeot Grand Cru	2010
21824758	Jean Raphet Et Fils	Jean Raphet Et Fils Charmes Chambertin Grand Cru	2001
22676567	Jean Raphet Et Fils	Jean Raphet Et Fils Lavaux St Jacques Gevrey Chambertin 1er Cru	2001
22866717	Jean Raphet Et Fils	Jean Raphet Et Fils Clos Vougeot Grand Cru	2011
23035591	Jean Raphet Et Fils	Jean Raphet Et Fils Clos Vougeot Grand Cru	2001
23053519	Jean Raphet Et Fils	Jean Raphet Et Fils Chambertin Clos De Beze Grand Cru	1999
23154713	Jean Raphet Et Fils	Jean Raphet Et Fils Chambertin Clos De Beze Grand Cru	2000
21378925	Bel Vino	California Tatria	2010
21596880	Bel Vino	California White Merlot	2012
21977858	Bel Vino	California Tatria	None
21989494	Bel Vino	Bel Vino California Merlot	2010
22135425	Bel Vino	Long Valley California Red	2010
22386223	Bel Vino	Long Valley California Red	2009
22975299	Bel Vino	Bel Vino California Cabernet Sauvignon	2010
23445371	Bel Vino	Temecula Valley Zinfandel	2011
23451635	Bel Vino	California White Merlot	2013
23841181	Bel Vino	Bel Vino Viognier	2013
23841202	Bel Vino	Temecula Valley Cabernet Sauvignon	2011
20631130	Plassan	Plassan Premieres Cotes de Bordeaux	2000
20728229	Plassan	Plassan Premieres Cotes de Bordeaux	2008
20752294	Plassan	Plassan Premieres Cotes de Bordeaux	1990
20852642	Plassan	Plassan Cadillac	2001
21193762	Plassan	Plassan Cadillac	2009
22328608	Plassan	Plassan Premieres Cotes de Bordeaux	1993
22423313	Plassan	Cotes De Bordeaux Cadillac	2009
22763648	Plassan	Cotes De Bordeaux Cadillac	2010
23008572	Plassan	Plassan Premieres Cotes de Bordeaux	1995
23122029	Plassan	Plassan Premieres Cotes de Bordeaux	1999
23811319	Plassan	Plassan Premieres Cotes de Bordeaux	2011
20361280	Pinecroft	Pinecroft Cabernet Sauvignon	2008
20602962	Pinecroft	Pinecroft Cabernet Sauvignon	2009
20609992	Pinecroft	Pinecroft Vineyards Chardonnay	2008
21099839	Pinecroft	Pinecroft Cabernet Sauvignon	2010
21513847	Pinecroft	Pinecroft Vineyards Chardonnay	2012
21554790	Pinecroft	Pinecroft Vineyards Chardonnay	2010
21581117	Pinecroft	Pinecroft Vineyards Chardonnay	2011
21862609	Pinecroft	Pinecroft Vineyards Chardonnay	2009
22581612	Pinecroft	Pinecroft Cabernet Sauvignon	2012
23121130	Pinecroft	Pinecroft Cabernet Sauvignon	2011
23844857	Pinecroft	Pinot grigio	2014
20349140	Benoit Ente	Benoit Ente Bourgogne Chardonnay	2009
20975854	Benoit Ente	Benoit Ente Bourgogne	2010
21102045	Benoit Ente	Benoit Ente Terre De Blangy Premier Cru Puligny Montrachet	2010
21114760	Benoit Ente	Benoit Ente Terre De Blangy Premier Cru Puligny Montrachet	2010
22139356	Benoit Ente	Benoit Ente Champ Gain Premier Cru Puligny Montrachet	2011
22527102	Benoit Ente	Benoit Ente Champ Gain Premier Cru Puligny Montrachet	2010
22593905	Benoit Ente	Benoit Ente Bourgogne	2009
22603611	Benoit Ente	Benoit Ente Puligny Montrachet 1er Cru Les Folatieres	2000
22603652	Benoit Ente	Benoit Ente Puligny Montrachet	2000
22792877	Benoit Ente	Benoit Ente Puligny Montrachet 1er Cru Les Folatieres	2010
23152802	Benoit Ente	Benoit Ente Puligny Montrachet 1er Cru Les Folatieres	2009
20171918	Chateau D'Etroyes	Chateau D'Etroyes Mercurey 1er Cru Le Clos l'Eveque	2010
20171933	Chateau D'Etroyes	Chateau D'Etroyes Cuvee Vieilles Vignes Mercury	2010
20639480	Chateau D'Etroyes	Chateau D'Etroyes Mercurey Les Ormeaux	2004
21057414	Chateau D'Etroyes	Chateau D'Etroyes Mercurey 1er Cru Le Clos l'Eveque	2010
21059804	Chateau D'Etroyes	Chateau D'Etroyes Cuvee Vieilles Vignes Mercury	2009
21138580	Chateau D'Etroyes	Chateau D'Etroyes Mercurey 1er Cru Le Clos l'Eveque	2009
21979780	Chateau D'Etroyes	Chateau D'Etroyes Mercurey Les Ormeaux	2009
22722783	Chateau D'Etroyes	Chateau D'Etroyes Cremant De Bourgogne	2009
23211520	Chateau D'Etroyes	Chateau D'Etroyes Cremant De Bourgogne	2010
23744021	Chateau D'Etroyes	Chateau D'Etroyes Cuvee Vieilles Vignes Mercury	2011
23937128	Chateau D'Etroyes	Chateau D'Etroyes Cuvee Vieilles Vignes Mercury	2010
20908954	Maior De Mendoza	Maceracion Carbonica	2008
20935116	Maior De Mendoza	Maior De Mendoza Sobre Lias Rias Baixas Albarino	2011
20943395	Maior De Mendoza	Maior De Mendoza Fulget Rias Baixas Albarino White	2010
21219883	Maior De Mendoza	Maior De Mendoza Sobre Lias Rias Baixas Albarino	2009
21369072	Maior De Mendoza	Maior De Mendoza Fulget Rias Baixas Albarino White	2011
21394178	Maior De Mendoza	Rias Baixas Argos Albarino	None
21543305	Maior De Mendoza	Maior De Mendoza Fulget Rias Baixas Albarino White	2012
22012182	Maior De Mendoza	On Lees Albarino Rias Baixas	None
22335826	Maior De Mendoza	Maior De Mendoza Fulget Rias Baixas Albarino White	2012
23245083	Maior De Mendoza	Maior De Mendoza Sobre Lias Rias Baixas Albarino	2001
23282073	Maior De Mendoza	Rias Baixas Argos Albarino	2011
20704396	Chateau Pierron	Chateau Pierron Buzet	1992
21094429	Chateau Pierron	Chateau Pierron Buzet	2001
21143805	Chateau Pierron	Chateau Pierron Bordeaux	2011
21187802	Chateau Pierron	Chateau Pierron Bordeaux	None
22323696	Chateau Pierron	Chateau Pierron Buzet	1998
22545029	Chateau Pierron	Chateau Pierron Buzet	2009
22843829	Chateau Pierron	Chateau Pierron Buzet	2010
22907529	Chateau Pierron	Chateau Pierron Buzet	1988
23043447	Chateau Pierron	Chateau Pierron Buzet	2012
23054097	Chateau Pierron	Chateau Pierron Alternative Buzet	2010
23227202	Chateau Pierron	Chateau Pierron Alternative Buzet	2008
20085690	Domaine La Croix Chaptal	Domaine La Croix Chaptal Cuvee Charles	2005
20086000	Domaine La Croix Chaptal	Coteaux Du Languedoc Roussanne	2005
20086002	Domaine La Croix Chaptal	Les Sigillees Rose	2006
20086009	Domaine La Croix Chaptal	Les Origines Severat	2004
20170561	Domaine La Croix Chaptal	Domaine La Croix Chaptal Blanche Clairette	2008
20206912	Domaine La Croix Chaptal	Domaine La Croix Chaptal Les Terrasses Du Larzac	2007
20840782	Domaine La Croix Chaptal	Domaine La Croix Chaptal Cuvee Charles	2005
20857927	Domaine La Croix Chaptal	Terrasses Du Larzac	2009
21178545	Domaine La Croix Chaptal	Domaine La Croix Chaptal Les Terrasses Du Larzac	2007
21539600	Domaine La Croix Chaptal	La Grive Et L' Ortolan Terrasses Du Larzac	2009
22181399	Domaine La Croix Chaptal	Domaine La Croix Chaptal Blanche Clairette	2008
21531641	Don Juan Jose	Barrica Especial Barrel Select Cabernet Sauvignon	2011
21595425	Don Juan Jose	Special Blend	2010
21595517	Don Juan Jose	Old Blend	2006
21601422	Don Juan Jose	Don Juan Jose Reserva Carmenere	2010
21603198	Don Juan Jose	Don Juan Jose Reserva Especial Cabernet Sauvignon	2010
21637744	Don Juan Jose	Barrel Select Cabernet Sauvignon	2011
21708133	Don Juan Jose	Don Juan Jose Gran Reserva Carmenere	2010
21764737	Don Juan Jose	Barrel Select Cabernet Sauvignon	None
22503970	Don Juan Jose	Reserva De Autor Carmenere	2010
23335635	Don Juan Jose	Barrica Dorada Gran Reserva Old Blend	2005
23351506	Don Juan Jose	Don Juan Jose Gran Reserva Carmenere	2005
20668233	Herder	Herder Meritage	2008
20668236	Herder	Meritage British Columbia	2008
20669723	Herder	Twin Benches Chardonnay	2007
21292732	Herder	Herder Similkameen Valley Josephine	2008
21376362	Herder	Herder British Columbia Merlot	2006
21629369	Herder	Estate Similkameen Valley Pinot Noir	2009
22069967	Herder	Herder Similkameen Valley Josephine	2008
22337229	Herder	Okanagan Valley Cabernet Franc	2010
23216807	Herder	Three Sisters	1984
23356505	Herder	Josephine	2006
23374425	Herder	Herder British Columbia Merlot	2006
20683461	Alto Sotillo	Alto Sotillo Rubiejo Evolucion	2008
20683889	Alto Sotillo	Alto Sotillo Rubiejo Crianza Ribera Del Duero	2009
20729946	Alto Sotillo	Alto Sotillo Rubiejo Crianza Ribera Del Duero	2007
20835638	Alto Sotillo	Alto Sotillo Rubiejo Crianza Ribera Del Duero	2008
21029357	Alto Sotillo	Rubiejo Reserva Ribera del Duero	2008
21110563	Alto Sotillo	Rubiejo Reserva 6 Meses En Barrica Ribera del Duero	2010
21141829	Alto Sotillo	Alto Sotillo Rubiejo Crianza Ribera Del Duero	2006
21250925	Alto Sotillo	Alto Sotillo Rubiejo Evolucion	2010
21664493	Alto Sotillo	Rubiejo Barrica Ribera Del Duero	2011
21754141	Alto Sotillo	Rubiejo Ribera Del Duero Crianza	2002
22248138	Alto Sotillo	Rubiejo Joven Ribera del Duero	2012
20519024	Shaw	Shaw Vineyard Finger Lakes Dry Riesling	2005
20669738	Shaw	Estate Winemaker's Selection Shiraz	2008
20997058	Shaw	Shaw Cabernet Sauvignon	2008
21251838	Shaw	Winemaker's Selection Semillon Sauvignon Blanc	2011
21284406	Shaw	Winemaker's Selection Cabernet Merlot	2008
21341798	Shaw	Canberra District Riesling	2008
21390713	Shaw	Murrumbateman Premium Botrytis Semillon	2008
21486783	Shaw	Shaw Finger Lakes Chardonnay 2006	2006
22217345	Shaw	Finger Lakes Reserve Pinot Noir	2007
23754231	Shaw	Estate Canberra Premium Shiraz	None
23994635	Shaw	Cabernet Franc	2007
20062526	Paul Lato	Paul Lato Suerte Solomon Hills Vineyard Pinot Noir	2011
20243323	Paul Lato	Paul Lato Atticus John Sebastiano Pinot Noir	2010
20285327	Paul Lato	Paul Lato Atticus John Sebastiano Pinot Noir	2010
21826211	Paul Lato	Paul Lato Cinematique Larner Vineyard Syrah	2010
22563203	Paul Lato	Paul Lato Cinematique Larner Vineyard Syrah	2011
22900582	Paul Lato	Paul Lato Suerte Solomon Hills Vineyard Pinot Noir	2011
23155248	Paul Lato	Paul Lato Belle De Jour Hilliard Bruce Vineyard Chardonnay	2011
23218138	Paul Lato	Paul Lato Belle De Jour Hilliard Bruce Vineyard Chardonnay	2010
23858031	Paul Lato	Paul Lato Pinot Noir	2011
23917436	Paul Lato	Paul Lato Sierra Madre Vineyard Pinot Noir	2012
23934960	Paul Lato	Paul Lato Sierra Madre Vineyard Pinot Noir	2012
20073852	Le Clos Des Cazaux	Vacqueyras Cuvee Reserve	2002
20123476	Le Clos Des Cazaux	Le Clos Des Cazaux Vacqueyras	2008
20188086	Le Clos Des Cazaux	Cuvee Des Templiers Vacqueyras	2006
20200597	Le Clos Des Cazaux	Le Clos Des Cazaux Cotes Du Rhone	2008
20522366	Le Clos Des Cazaux	Le Clos Des Cazaux Vacqueyras	2010
20575309	Le Clos Des Cazaux	Vacqueyras Cuvee Prestige	2011
20629745	Le Clos Des Cazaux	Le Clos Des Cazaux Prestige	2011
20845386	Le Clos Des Cazaux	Le Clos Des Cazaux Vacqueyras	2005
20922695	Le Clos Des Cazaux	Vacqueyras Vieilles Vigne	2011
23301794	Le Clos Des Cazaux	Le Clos Des Cazaux Cotes Du Rhone	2004
23502521	Le Clos Des Cazaux	Cuvee Monts D'Aubune Vacqueyras Cru Cotes Du Rhone	2008
20629097	Martelletti	Martelletti Moscato DAsti	2009
20695348	Martelletti	Martelletti Riserva Barolo	2002
20860869	Martelletti	Martelletti Moscato DAsti	2011
21003654	Martelletti	Martelletti Moscato DAsti	2012
21129828	Martelletti	Grappa di Moscato	2008
21566575	Martelletti	Martelletti Barbaresco	1995
21646152	Martelletti	Martelletti Riserva Barolo	2001
21691103	Martelletti	Piemonte Cortese Cuvee Brut	None
22013195	Martelletti	Martelletti Riserva Barolo	2006
22382860	Martelletti	Martelletti Riserva Barolo	2010
23415644	Martelletti	Martelletti Gavi	2005
20238660	L'Arjolle	L'Arjolle Zinfandel	2008
20969987	L'Arjolle	L'Arjolle Cotes de Thongue Merlot Cabernet	2012
21005144	L'Arjolle	L'Arjolle Cotes de Thongue Merlot Cabernet	2011
21082018	L'Arjolle	L'Arjolle Cotes de Thongue Viognier Sauvignon	2011
21134774	L'Arjolle	L'Arjolle Cotes de Thongue Merlot Cabernet	2010
21239414	L'Arjolle	L'Arjolle Cotes de Thongue Sauvignon Blanc Viognier	2012
21468666	L'Arjolle	L'Arjolle Cotes de Thongue Sauvignon Blanc Viognier	2013
21778808	L'Arjolle	L'Arjolle Cotes de Thongue Merlot Cabernet	2013
22423686	L'Arjolle	L'Arjolle Cotes de Thongue Syrah Grenache	2013
22452532	L'Arjolle	L'Arjolle Cotes de Thongue Viognier Sauvignon	2011
23268512	L'Arjolle	L'Arjolle Zinfandel	2005
20414996	Francisco Nunes Garcia	Francisco Nunes Garcia Reserva	2002
20443877	Francisco Nunes Garcia	Francisco Nunes Garcia Reserva	1999
20490239	Francisco Nunes Garcia	Francisco Nunes Garcia Reserva	2001
20491112	Francisco Nunes Garcia	Francisco Nunes Garcia Antonio Maria	2002
20492460	Francisco Nunes Garcia	Francisco Nunes Garcia Antonio Maria	2002
20681435	Francisco Nunes Garcia	Alentejo Xico Garcia	2010
20817527	Francisco Nunes Garcia	Francisco Nunes Garcia Reserva	1999
21520048	Francisco Nunes Garcia	Francisco Nunes Garcia Reserva	2002
21650427	Francisco Nunes Garcia	Francisco Nunes Garcia Alicante Bouschet	2011
21687462	Francisco Nunes Garcia	Francisco Nunes Garcia Reserva	2000
22276855	Francisco Nunes Garcia	Francisco Nunes Garcia Reserva	2001
20142860	1659	1659 Reserve Edition Merlot	2010
20236265	1659	1659 Reserve Edition Merlot	2011
20425335	1659	1659 Reserve Edition Merlot	2012
20735519	1659	1659 Classic Red	None
20843945	1659	Special Edition Merlot Cinsaut Cabernet Sauvignon	2011
21334446	1659	1659 Reserve Edition Chardonnay	2000
21426135	1659	1659 Classic Red	2012
21748430	1659	One Ball	2010
21804931	1659	1659 Reserve Edition Chardonnay	2013
22308905	1659	Marlborough Chardonnay	2011
23956715	1659	Special Edition Sauvignon Blanc	2013
20229962	Tall Trees	Tall Trees Reserve Limestone Coast Cabernet	2009
20354427	Tall Trees	Tall Trees Reserve Limestone Coast Chardonnay	2009
21183271	Tall Trees	Tall Trees Reserve Limestone Coast Shiraz	2006
21861204	Tall Trees	Tall Trees South Eastern Australia Chardonnay	2012
22470616	Tall Trees	Tall Trees Reserve Limestone Coast Shiraz	2009
22752882	Tall Trees	Dr Marlene Kanga Limestone Coast Chardonnay	2009
22819933	Tall Trees	Tall Trees South Eastern Australia Chardonnay	2013
22995060	Tall Trees	Tall Trees Cabernet Sauvignon Pinotage	2010
23389138	Tall Trees	Tall Trees Cabernet Sauvignon Pinotage	2009
23729977	Tall Trees	Tall Trees Reserve Limestone Coast Chardonnay	2009
23846845	Tall Trees	East coast	2003
20162509	Alliance	Alliance Demi Sec	2008
20204142	Alliance	God Jul Fragon Syrah Grenache Noir	2010
20943993	Alliance	Alliance Alsace Riesling	2008
21147467	Alliance	De Sichel Bordeaux	2011
21232949	Alliance	The Opportunist Sauvignon Blanc Riesling	None
21251281	Alliance	Cite de Carcassonne	None
21591946	Alliance	Alliance Alsace Pinot Blanc	2012
21666618	Alliance	Alliance Alsace Pinot Blanc	2012
22288127	Alliance	Alliance Demi Sec	None
23176732	Alliance	Alliance Rhone Vacqueyras	2011
23763789	Alliance	Alliance Rhone Vacqueyras	2011
20558117	Schenk Siebert	Schenk Siebert Pfalz Cabernet Sauvignon Trocken	2007
20672176	Schenk Siebert	Pfalz Weiber Burgunder Classic	2011
20857141	Schenk Siebert	Schenk Siebert Pfalz Sauvignon Blanc Trocken	2010
20857142	Schenk Siebert	Schenk Siebert Pfalz Sauvignon Blanc Trocken	2010
21010702	Schenk Siebert	Schenk Siebert Pfalz Spatburgunder Spatlese Trocken Riesling	2011
21017922	Schenk Siebert	Pfalz Spatburgunder Spatlese Trocken	2011
21642834	Schenk Siebert	Pfalz Spatburgunder Spatlese Trocken	2010
22261498	Schenk Siebert	Pfalz Kirchheimer Romerstrasse Spatlese Gewürztraminer	2011
22652926	Schenk Siebert	Gruner Silvaner Trocken Weiter Haufen	None
23092309	Schenk Siebert	Pfalz Riesling Mild	2011
23207025	Schenk Siebert	Schenk Siebert Red	2012
20180868	Riccardo	Vino Tranquillo Prosecco Di Valdobbiadene	2008
20180869	Riccardo	Spumante Brut Prosecco Di Valdobbiadene	2008
20180879	Riccardo	Dry Cartizze Superiore Prosecco Di Valdobbiadene	2008
20236679	Riccardo	Arrigoni Ormeasco Di Pornassio	2010
20280299	Riccardo	Riccardo Battisotti Trentino Marzemino	2008
20961159	Riccardo	Arrigoni Cinque Terre La Quarta Terra	2007
21088862	Riccardo	Toscana Sangiovese Rosso	2009
21518917	Riccardo	Arrigoni Cinque Terre La Quarta Terra	None
22103858	Riccardo	Guardian Privado Seleccion Malbec	None
22246667	Riccardo	Prodotto Con Uve Biologiche	None
22568817	Riccardo	Treviso Prosecco Brut	None
20320279	Villaggio Bassetti	Villaggio Bassetti Sauvignon Blanc	2011
20338934	Villaggio Bassetti	Villaggio Bassetti Montepioli	2009
20801344	Villaggio Bassetti	Villaggio Bassetti Sauvignon Blanc	2011
21316320	Villaggio Bassetti	Donna Enny Branco	2012
21347368	Villaggio Bassetti	Villaggio Bassetti Rose	2011
21563516	Villaggio Bassetti	Villaggio Bassetti Montepioli	2010
22069222	Villaggio Bassetti	Villaggio Bassetti Rose	2012
22222727	Villaggio Bassetti	Villaggio Bassetti Rose	2012
22353081	Villaggio Bassetti	Sauvignon Blanc Vinho Fino Branco Seco	2012
22353200	Villaggio Bassetti	Rose Vinho Fino Rose Seco	2011
22353269	Villaggio Bassetti	Rose Vinho Fino Rose Seco	2012
21891461	Rodinne Vinarstvi	Vino Vin Morava Veltlinske Zelene	None
22076701	Rodinne Vinarstvi	Grmolec Cabernet Moravia Pozdni Sber	2011
22238985	Rodinne Vinarstvi	Greger Rulandske Sede	2012
22271868	Rodinne Vinarstvi	JB Devin Vino S Privlastkem	2011
22378889	Rodinne Vinarstvi	Rodinne Vinarstvi Dornfelder	2012
22675489	Rodinne Vinarstvi	Rose Frankovka	None
22878940	Rodinne Vinarstvi	Moravia Greger Cabernet	2008
23178717	Rodinne Vinarstvi	Cevela Cuvee Exclusive Vino Privlastkem Pozdni Sber	2012
23200659	Rodinne Vinarstvi	Rodinne Vinarstvi Zweigeltrebe	2010
23330440	Rodinne Vinarstvi	Cevela S Privlastkem Pozdni Sběr Rose Franoir	2011
23453972	Rodinne Vinarstvi	Durik Tramin cervený Výběr Z Hrozna	2012
20963936	August Peril	Bopparder Hamm Mandelstein Riesling Spatlese trocken	2011
21168885	August Peril	Mittelrhein Riesling Kabinett	2009
21728788	August Peril	Riesling Auslese Hahn	1999
21906394	August Peril	August Peril Bopparder Hamm Feuerlay Mittelrhein Kabinett Trocken Riesling	2011
21964097	August Peril	Bopparder Hamm Mandelstein Riesling Hochgewachs halbtrocken	2012
21997888	August Peril	Wein Galeire Halbtrocken Bacchus	2012
22032604	August Peril	August Peril Bopparder Hamm Feuerlay Mittelrhein Kabinett Trocken Riesling	2012
22519607	August Peril	August Peril Bopparder Hamm Fasserlay Mittelrhein Spatlese Trocken Riesling	2012
22710448	August Peril	Bopparder Hamm Spatburgunder trocken	2007
22717108	August Peril	Bopparder Hamm Mandelstein Riesling Spaetlese halbtrocken	2008
23288886	August Peril	August Peril Bopparder Hamm Fasserlay Mittelrhein Spatlese Trocken Riesling	2012
20818295	Adega De Penalva	Adega de Penalva Dao Touriga Nacional	2008
20955423	Adega De Penalva	Adega De Penalva Encostas De Penalva Dao Tinto	2009
20955434	Adega De Penalva	Adega De Penalva Encostas De Penalva Dao Tinto	2010
21100464	Adega De Penalva	Adega de Penalva Dao Encruzado Branco	2009
21323349	Adega De Penalva	Adega De Penalva Encostas De Penalva Dao Tinto	2011
22034802	Adega De Penalva	Adega de Penalva Dao Touriga Nacional	2008
22061199	Adega De Penalva	Adega De Penalva Reserva	2005
22247836	Adega De Penalva	Dao Rose Touriga Nacional &amp; Aragones	None
22607560	Adega De Penalva	Dao Jaen	2005
23218085	Adega De Penalva	Adega de Penalva Dao Encruzado Branco	2011
23344892	Adega De Penalva	Adega De Penalva Encostas De Penalva Dao Tinto	2005
20508460	Lapis Luna	Lapis Luna Lodi Moon Eyes Cabernet Sauvignon	2006
20664163	Lapis Luna	Lapis Luna Lodi Moon Eyes Cabernet Sauvignon	2007
20785161	Lapis Luna	Lapis Luna Lodi Moon Eyes Cabernet Sauvignon	2007
20786627	Lapis Luna	Lodi Moon Eyes Cabernet Sauvignon	2008
20830913	Lapis Luna	Lapis Luna Oligaray Lodi Petite Sirah	2006
20848998	Lapis Luna	Lapis Luna Oligaray Lodi Petite Sirah	2006
20899930	Lapis Luna	Lapis Luna Monterey County Chardonnay	2010
21258493	Lapis Luna	Shoup Romanzo Moon Zinfandel	2011
21423658	Lapis Luna	Lapis Luna Lodi Moon Eyes Cabernet Sauvignon	2010
22548724	Lapis Luna	Lapis Luna Monterey County Chardonnay	2012
2001434	Lapis Luna	Lapis Luna Lodi Moon Eyes Cabernet Sauvignon	2012
20689549	Secoli	Secoli Amarone della Valpolicella	2009
21175660	Secoli	Venezia Pinot Grigio	2012
21401888	Secoli	Secoli Prosecco	2013
21752658	Secoli	Secoli Amarone della Valpolicella	2011
22001003	Secoli	Secoli Prosecco	2012
22209706	Secoli	Secoli Prosecco	2013
22391188	Secoli	Secoli Valpolicella Ripasso	2013
22442478	Secoli	Secoli Valpolicella Ripasso	2011
22659860	Secoli	Secoli Valpolicella Ripasso	2001
23284096	Secoli	Secoli Valpolicella Ripasso	2009
23869390	Secoli	Secoli Valpolicella Ripasso	1999
20156852	Rovellats	Rovellats Gran Reserva Cava Brut Nature	2008
20605927	Rovellats	Cava Juve Y Camps Brut Nature Gran Reserva	2010
20881090	Rovellats	Rovellats Blanc Primavera	2011
20919182	Rovellats	Gran Reserva Cava Brut Nature	2006
20964677	Rovellats	Rovellats Bru De Tardor	2008
20964681	Rovellats	Rovellats Bru De Tardor	2008
21001271	Rovellats	Gran Reserva Cava Brut Nature	None
21002190	Rovellats	Gran Reserva Cava Brut Nature Marbella Club	2008
21167278	Rovellats	Rovellats Gran Reserva Cava Brut Nature	2007
21345146	Rovellats	Rovellats Blanc Primavera	2012
21585018	Rovellats	Gran Reserva Cava Brut Nature	2007
20604213	Simonassi	Simonassi Cabernet Sauvignon	2011
20821618	Simonassi	Simonassi Cabernet Sauvignon	2010
21009826	Simonassi	Tinto Malbec	2009
21324573	Simonassi	Simonassi Reserve	2010
21606955	Simonassi	Simonassi Malbec Vino Tinto	2012
21805399	Simonassi	Simonassi Malbec Vino Tinto	2011
22313969	Simonassi	Simonassi Malbec Vino Tinto	2011
22447277	Simonassi	Simonassi Andes Mountains Blanco Chardonnay	2006
22492352	Simonassi	Simonassi Andes Mountains Blanco Chardonnay	2012
22663128	Simonassi	Estate Vino Tinto Cabernet Malbec	2009
22764904	Simonassi	Vino Blanco Chardonnay	2010
20651054	La Chapelle De Guinchay	Cuvee Sapin Blanc Sec	None
20859679	La Chapelle De Guinchay	La Chapelle De Guinchay Morgon	2010
21006599	La Chapelle De Guinchay	La Chapelle De Guinchay Morgon	2011
21454159	La Chapelle De Guinchay	La Chapelle De Guinchay Moulin A Vent	2007
21827597	La Chapelle De Guinchay	Le Piat D'Or Une SelectionVino Tinto Pays D'Oc	None
21841244	La Chapelle De Guinchay	Nathalie Et Patrick Thevenet Moulin A Vent	2011
22518105	La Chapelle De Guinchay	Beaujolais Chevalier Des Chizeaux Cave De Frebouches Villages Vin De Primeur	None
22987808	La Chapelle De Guinchay	Vieilles Vignes Julienas	2011
23057860	La Chapelle De Guinchay	La Chapelle De Guinchay Morgon	2010
23144519	La Chapelle De Guinchay	Bellevue Pays Merlot	None
23316431	La Chapelle De Guinchay	Coteaux Bourguignons	2011
20274838	Orowines	Orowines Comoloco	2011
20369029	Orowines	Orowines Comoloco	2010
20397794	Orowines	Orowines Comoloco	2013
20619997	Orowines	Orowines Comoloco	2011
20659350	Orowines	Orowines Comoloco	2010
20664897	Orowines	Orowines Comoloco	2008
20672429	Orowines	Orowines Comoloco	2009
20674739	Orowines	Orowines Comoloco	2010
20693499	Orowines	Orowines Comoloco	2009
20853941	Orowines	Orowines Comoloco	2006
23521533	Orowines	Orowines Comoloco	2000
20088240	Norton Ridge	Norton Ridge Napa Valley Chardonnay	2010
20447300	Norton Ridge	Norton Ridge Napa Valley Cabernet Sauvignon	2004
20770110	Norton Ridge	Norton Ridge Napa Valley Cabernet Sauvignon	2009
21040555	Norton Ridge	Norton Ridge Merlot	2011
21742935	Norton Ridge	Norton Ridge Merlot	2003
22285819	Norton Ridge	North Coast Cabernet Sauvignon	2009
22540448	Norton Ridge	Norton Ridge Napa Valley Chardonnay	2009
22569074	Norton Ridge	Norton Ridge Merlot	2003
23098696	Norton Ridge	Lady Reserva Chardonnay	2012
23232318	Norton Ridge	Norton Ridge Merlot	2011
23515737	Norton Ridge	Norton Ridge Napa Valley Chardonnay	2010
20066044	Due Vigne	Due Vigne Napa Valley Cabernet Sauvignon	2007
20066050	Due Vigne	Due Vigne Nebbiolo	2008
20230736	Due Vigne	California Vioblanc Bianco	2010
20231306	Due Vigne	Due Vigne Dolcetto	2007
20606475	Due Vigne	Due Vigne Nebbiolo	2009
20818959	Due Vigne	Due Vigne D Rosso Proprietary Blend	2008
21611692	Due Vigne	Due Vigne D Rosso Proprietary Blend	2010
21845237	Due Vigne	Due Vigne North Coast Frizzante	2012
21979864	Due Vigne	Due Vigne North Coast Frizzante	2011
22315041	Due Vigne	Due Vigne Napa Valley Cabernet Sauvignon	2006
22964902	Due Vigne	Due Vigne Nebbiolo	2010
20545436	Saint Estephe	La Chapelle de Lafon Rocher	2004
20830298	Saint Estephe	Saint Estephe Cru Bourgeois	1993
21016362	Saint Estephe	Le Grand Cellier	None
21212306	Saint Estephe	Saint Estephe Pavillons De Saint Estephe	2011
21238644	Saint Estephe	Saint Estephe Cru Bourgeois	2003
21372120	Saint Estephe	Saint Estephe Comte De Saint Estephe	1997
21548107	Saint Estephe	Saint Estephe Saint Estephe	2008
22377386	Saint Estephe	Saint Estephe Comte De Saint Estephe	1996
22869549	Saint Estephe	Saint Estephe Pavillons De Saint Estephe	2011
22884080	Saint Estephe	Chateau Bonis Saint Estephe	1997
22952749	Saint Estephe	Gironde	1989
20534396	Quintarelli Giuseppe	Quintarelli Giuseppe Amarone Della Valpolicella Classico	1993
20922042	Quintarelli Giuseppe	Quintarelli Giuseppe Valpolicella Classico Superiore	1992
20950160	Quintarelli Giuseppe	Quintarelli Giuseppe Valpolicella Classico Superiore	1994
21093309	Quintarelli Giuseppe	Quintarelli Giuseppe Valpolicella Classico Superiore	1989
21538881	Quintarelli Giuseppe	Quintarelli Giuseppe Valpolicella Classico Superiore	2004
21870220	Quintarelli Giuseppe	Quintarelli Giuseppe Valpolicella Classico Superiore	2010
21897627	Quintarelli Giuseppe	Quintarelli Giuseppe Valpolicella Classico Superiore	1997
21949202	Quintarelli Giuseppe	Amarone della Valpolicella Classico Riserva	1990
21962991	Quintarelli Giuseppe	Quintarelli Giuseppe Valpolicella Classico Superiore	1999
23267246	Quintarelli Giuseppe	Primofiore Rosso Veronese	None
23337662	Quintarelli Giuseppe	Quintarelli Giuseppe Valpolicella Classico Superiore	2014
20597297	Johnnie Walker	Johnnie Walker Blue Label Scotland	2008
20684578	Johnnie Walker	Johnnie Walker Gold Label Reserve Blended Scotch Whisky	2013
20965624	Johnnie Walker	Johnnie Walker Blue Label Scotland	2008
21506009	Johnnie Walker	Johnnie wWalker Black Label	2012
21673635	Johnnie Walker	Johnnie Walker Gold Label Reserve Blended Scotch Whisky	2000
22526009	Johnnie Walker	Johnnie Walker Gold Label Reserve Scotland	2013
22634077	Johnnie Walker	Johnnie Walker Double Black Label	None
23371528	Johnnie Walker	Johnnie Walker Gold Label Reserve	None
23994794	Johnnie Walker	Johnnie Walker Gold Label Reserve Scotland	2013
2004286	Johnnie Walker	Johnnie wWalker Black Label	2011
2017216	Johnnie Walker	Johnnie Walker Gold Label Blended Scotch Whisky	None
20194661	Tenta	Tenta Selection Especial Carmenere	2010
20329230	Tenta	Tenta Special Selection Cabernet Sauvignon	2007
20965564	Tenta	Red Semi Sweet	None
21002637	Tenta	Red Semi Sweet	2010
21438937	Tenta	Tenta Seleccion Especial Valle Central Cabernet Sauvignon	2012
21563299	Tenta	Tenta Seleccion Especial Valle Central Cabernet Sauvignon	2011
21573136	Tenta	Valle Central Seleccion Especial Cabernet Sauvignon	2008
21862504	Tenta	Seleccion Especial Valle Central Merlot	2011
22456507	Tenta	Tenta Cabernet Sauvignon	2012
22987514	Tenta	Tenta Seleccion Especial Valle Central Cabernet Sauvignon	2007
23461830	Tenta	Tenta Sauvignon Blanc Chardonnay	2013
20178999	Pasolini Dall' Onda	Pasolini Dall' Onda Drove Chianti	2011
20198591	Pasolini Dall' Onda	Pasolini Dall' Onda Sicelle Chianti Classico	2008
20635414	Pasolini Dall' Onda	Pasolini Dall' Onda Montepetri Toscana Chardonnay Pinot Grigio	2010
20779486	Pasolini Dall' Onda	Pasolini Dall' Onda Drove Chianti	2010
21342111	Pasolini Dall' Onda	Pasolini Dall' Onda Riserva Sicelle Chianti Classico	2009
21503161	Pasolini Dall' Onda	Pasolini Dall' Onda Montepetri Toscana Chardonnay Pinot Grigio	2010
21634779	Pasolini Dall' Onda	Pasolini Dall' Onda Drove Chianti	2011
22440300	Pasolini Dall' Onda	Pasolini Dall' Onda Montepetri Toscana Chardonnay Pinot Grigio	2009
23034875	Pasolini Dall' Onda	Pasolini Dall' Onda Riserva Sicelle Chianti Classico	2006
23420847	Pasolini Dall' Onda	Pasolini Dall' Onda Monterisso Alto Superiore Romagna Sangiovese	2005
23937486	Pasolini Dall' Onda	Pasolini Dall' Onda Monterisso Alto Superiore Romagna Sangiovese	2000
20754837	Frangipani	Frangipani Temecula Valley Sangiovese	2009
20852385	Frangipani	Temecula Valley Petite Sirah	2010
21712798	Frangipani	Temecula Valley Zinfandel	2005
21769060	Frangipani	Sangria Temecula Valley	None
21861750	Frangipani	Frangipani Temecula Valley Sangiovese	2005
22091554	Frangipani	California Sparkling Rose	None
22099530	Frangipani	Blanc De Franc Temecula Valley	2012
22753833	Frangipani	Temecula Valley Petite Sirah	2010
22890077	Frangipani	Frangipani Merlot	2007
23252312	Frangipani	Temecula Valley Sauvignon Blanc	2013
23785940	Frangipani	Frangipani Temecula Valley Sangiovese	2010
20309270	Chispas	Chispas Carinena Macabeo	2011
20630712	Chispas	Chispas Carinena Garnacha Tinto	2011
21035034	Chispas	Chispas Carinena Garnacha Tempranillo	2010
21067603	Chispas	Chispas Carinena Garnacha Tinto	2011
21081920	Chispas	Chispas Carinena Garnacha Tempranillo	2010
21084844	Chispas	Chispas Carinena Garnacha Tinto	2012
21482038	Chispas	Chispas Metodo Charmat Brut	2010
21526579	Chispas	Chispas Carinena Garnacha Tempranillo	2012
21526582	Chispas	Chispas Carinena Garnacha Tempranillo	2012
21799029	Chispas	Chispas Metodo Charmat Brut	NV
23699959	Chispas	Chispas Carinena Garnacha Tempranillo	2012
21009885	Meckenheim	Cuvee Pfalzgraf Trocken	2009
21359437	Meckenheim	Dornfelder Weißherbst Pfalz	None
21440639	Meckenheim	Kabinett Pfalz Riesling Trocken	2011
23262063	Meckenheim	Pfalz Rotwein Dornfelder	2011
23315916	Meckenheim	Pfalz Rotwein Trocken Spatburgunder	2010
23326760	Meckenheim	Sekt Demi Sec Gewürztraminer	None
23367270	Meckenheim	Winzerschoppen Pfalz Halbtrocken	None
23633679	Meckenheim	Dornfelder Rotwein Trocken	None
23633683	Meckenheim	Merlot Rotwein Spatlese Trocken	None
23880804	Meckenheim	Pfalz Rotwein Dornfelder	2010
23948185	Meckenheim	Pfalz Trocken Deidesheimer Hofstuck Riesling	2012
20178047	Gres Saint Paul	Gres Saint Paul Antonin	2005
20213396	Gres Saint Paul	Gres Saint Paul Antonin	2008
20237131	Gres Saint Paul	Gres Saint Paul Antonin	2001
20344663	Gres Saint Paul	Gres Saint Paul Antonin	2008
21052154	Gres Saint Paul	Gres Saint Paul Muscat de Lunel	2008
21094885	Gres Saint Paul	Gres Saint Paul Muscat de Lunel	2001
21615925	Gres Saint Paul	Romanis Coteaux Du Languedoc	2011
21742666	Gres Saint Paul	Muscat de Lunel	2003
23048678	Gres Saint Paul	Gres Saint Paul Antonin	2000
23128384	Gres Saint Paul	Chianti Riserva	2009
23517985	Gres Saint Paul	Syrhus	2006
20079141	Andre Bonhomme	Andre Bonhomme Vire Clesse	2006
20243859	Andre Bonhomme	Vire Clesse Cuvee Speciale	2007
20271225	Andre Bonhomme	Andre Bonhomme Vire Clesse	2008
20559740	Andre Bonhomme	Andre Bonhomme Vire Clesse	2008
20656932	Andre Bonhomme	Vire Clesse Vieilles Vigne	None
20810990	Andre Bonhomme	Macon Vire	1995
22009811	Andre Bonhomme	Andre Bonhomme Macon Villages	2010
23375688	Andre Bonhomme	Andre Bonhomme Macon Villages	None
23491011	Andre Bonhomme	Andre Bonhomme Vire Clesse	1956
23900155	Andre Bonhomme	Cuvee Prestige Vieilles Vignes Muscadet Sevre Et Maine Sur Loire	2006
23906174	Andre Bonhomme	Vire Clesse Les Brenillongs	2012
20118049	Southern Right	Southern Right Pinotage	2008
20126367	Southern Right	Southern Right Western Cape Sauvignon Blanc	2010
20131103	Southern Right	Southern Right Pinotage	2005
20135518	Southern Right	Southern Right Western Cape Sauvignon Blanc	2008
20135686	Southern Right	Southern Right Pinotage	2007
20239309	Southern Right	Southern Right Western Cape Sauvignon Blanc	2011
20412327	Southern Right	Southern Right Pinotage	2004
21508850	Southern Right	Southern Right Western Cape Sauvignon Blanc	2012
21901256	Southern Right	Westerland	None
22233313	Southern Right	Southern Right Western Cape Sauvignon Blanc	2012
22877830	Southern Right	Southern Right Western Cape Sauvignon Blanc	2013
20739234	Francois Xavier De Vaux	Francois Xavier De Vaux Pommard	1992
20816175	Francois Xavier De Vaux	Francois Xavier De Vaux Pommard	2009
20841290	Francois Xavier De Vaux	Francois Xavier De Vaux Clos Micault Pommard 1er Cru	2008
20982279	Francois Xavier De Vaux	Francois Xavier De Vaux Pommard	2008
21383670	Francois Xavier De Vaux	Francois Xavier De Vaux Clos Micault Pommard 1er Cru	2010
21792409	Francois Xavier De Vaux	Francois Xavier De Vaux La Croisee Des Parcelles Touraine Sauvignon	2012
22070854	Francois Xavier De Vaux	Francois Xavier De Vaux Clos Micault Pommard 1er Cru	2009
22316775	Francois Xavier De Vaux	Francois Xavier De Vaux Clos Micault Pommard 1er Cru	2002
22350585	Francois Xavier De Vaux	Francois Xavier De Vaux Clos Micault Pommard 1er Cru	2004
22520481	Francois Xavier De Vaux	Francois Xavier De Vaux Pommard	2000
23576555	Francois Xavier De Vaux	Francois Xavier De Vaux La Croisee Des Parcelles Touraine Sauvignon	2012
20104754	Antoine & Christophe Betrisey	Antoine & Christophe Betrisey Douceur Capricieuse	2010
20136022	Antoine & Christophe Betrisey	Antoine & Christophe Betrisey Fendant De St Leonard	2008
20136110	Antoine & Christophe Betrisey	Antoine & Christophe Betrisey Valais Syrah	2008
20853223	Antoine & Christophe Betrisey	Antoine & Christophe Betrisey Fendant De St Leonard Valais	2011
21053975	Antoine & Christophe Betrisey	Antoine & Christophe Betrisey Valais Syrah	2010
22325651	Antoine & Christophe Betrisey	Antoine & Christophe Betrisey Fendant De St Leonard Valais	2011
22545603	Antoine & Christophe Betrisey	Antoine & Christophe Betrisey Fendant De St Leonard	2012
22813188	Antoine & Christophe Betrisey	Antoine & Christophe Betrisey Douceur Capricieuse	2010
22994779	Antoine & Christophe Betrisey	Antoine & Christophe Betrisey Sonville Johannisberg	2009
23013386	Antoine & Christophe Betrisey	Antoine & Christophe Betrisey Valais Syrah	2009
23761234	Antoine & Christophe Betrisey	Antoine & Christophe Betrisey Sonville Johannisberg	None
20069561	Clos Saint Georges	Cotes Du Roussillon Les Aspres	2006
20069563	Clos Saint Georges	Clos Saint Georges Les Coteaux Du Languedoc	2011
20069569	Clos Saint Georges	Clos Saint Georges Muscat De Rivesaltes	2006
20300807	Clos Saint Georges	Clos Saint Georges La Sanglarde Chateauneuf Du Pape	2006
20872454	Clos Saint Georges	Clos Saint Georges Les Coteaux Du Languedoc	2011
20932318	Clos Saint Georges	Clos Saint Georges Cotes du Rhone	2008
20938724	Clos Saint Georges	Clos Saint Georges Cotes du Rhone	None
20963457	Clos Saint Georges	Clos Saint Georges Rivesaltes Tuile Hors D Age	1984
20963551	Clos Saint Georges	Clos Saint Georges Rivesaltes Tuile Hors D Age	1984
21788887	Clos Saint Georges	La Sanglarde Chateauneuf du Pape	2002
21981398	Clos Saint Georges	Cotes Du Roussillon Les Aspres	2006
21004902	Weingut Zum Sternen	Weingut Zum Sternen Im Lee Dottingen Pinot Noir Malbec	2009
21041931	Weingut Zum Sternen	Weingut Zum Sternen Reserve Kloster Sion Klinganau Pinot Noir	2008
21365958	Weingut Zum Sternen	Weingut Zum Sternen Reserve Kloster Sion Klinganau Pinot Noir	2007
22153711	Weingut Zum Sternen	Weingut Zum Sternen Sentun Fortis Dottingen Pinot Noir	2010
22238809	Weingut Zum Sternen	Weingut Zum Sternen Sentun Fortis Dottingen Pinot Noir	2008
22293715	Weingut Zum Sternen	Weingut Zum Sternen Im Lee Dottingen Pinot Noir Malbec	2009
22459760	Weingut Zum Sternen	Weingut Zum Sternen Im Lee Dottingen Pinot Noir Malbec	2008
22459799	Weingut Zum Sternen	Weingut Zum Sternen Im Lee Dottingen Pinot Noir Malbec	2010
22709430	Weingut Zum Sternen	Weingut Zum Sternen Holl Wurenlingen Pinot Noir	2009
22733832	Weingut Zum Sternen	Weingut Zum Sternen Holl Wurenlingen Pinot Noir	2010
23146177	Weingut Zum Sternen	Weingut Zum Sternen Reserve Kloster Sion Klinganau Pinot Noir	2008
20531573	Casorzo	Cantina Sociale Di Casorzo Piemonte Cortese	2008
20876989	Casorzo	Casorzo Grignolino d'Asti	2001
21063387	Casorzo	Casorzo Barbera d'Asti	2011
21571731	Casorzo	Casorzo Dolce Malvasia	2011
21625838	Casorzo	Casorzo Dolce Malvasia	2010
22278468	Casorzo	Cantina Sociale di Piemonte Cortese	2012
22278688	Casorzo	Monferrato Del Barbera	None
22484929	Casorzo	Casorzo Piemonte Chardonnay	2012
23228125	Casorzo	Casorzo Red	None
23453529	Casorzo	Rosa D Amore Malvasia Di	None
23575131	Casorzo	Casorzo Grignolino d'Asti	None
21347688	McGrail Vineyards	McGrail Vineyards Shamus Patrick Livermore Valley Red Blend	2010
21347756	McGrail Vineyards	McGrail Vineyards Livermore Valley Patriot Cabernet Sauvignon	2007
21347922	McGrail Vineyards	McGrail Vineyards James Vincent Livermore Valley Cabernet Sauvignon	2008
21551979	McGrail Vineyards	McGrail Vineyards James Vincent Livermore Valley Cabernet Sauvignon	2007
21618140	McGrail Vineyards	McGrail Vineyards Livermore Valley Patriot Cabernet Sauvignon	2010
22621436	McGrail Vineyards	McGrail Vineyards Shamus Patrick Livermore Valley Red Blend	2011
23353723	McGrail Vineyards	McGrail Vineyards Reserva Livermore Valley Cabernet Sauvignon	2008
23388812	McGrail Vineyards	McGrail Vineyards Reserva Livermore Valley Cabernet Sauvignon	2010
23998596	McGrail Vineyards	McGrail Vineyards Reserva Livermore Valley Cabernet Sauvignon	2010
23998711	McGrail Vineyards	McGrail Vineyards Reserva Livermore Valley Cabernet Sauvignon	2007
23998733	McGrail Vineyards	McGrail Vineyards Reserva Livermore Valley Cabernet Sauvignon	2005
20000141	Vignobles Sarrail	Vignobles Sarrail Cabernet Sauvignon	2002
20831147	Vignobles Sarrail	Vignobles Sarrail Cabernet Sauvignon	2013
21181026	Vignobles Sarrail	Vignobles Sarrail Cabernet Franc	2012
21373463	Vignobles Sarrail	Vignobles Sarrail IGP Cite de Carcassonne Esprit de Sarrail Rouge	2013
22494704	Vignobles Sarrail	Vignobles Sarrail Cabernet Franc	2013
22535099	Vignobles Sarrail	Vignobles Sarrail Cabernet Sauvignon	2011
22570014	Vignobles Sarrail	Vignobles Sarrail Cite De Carcassonne Chardonnay	2013
22632176	Vignobles Sarrail	Vignobles Sarrail IGP Cite de Carcassonne Esprit de Sarrail Rouge	2012
23369590	Vignobles Sarrail	Vignobles Sarrail Cite De Carcassonne Chardonnay	2013
23413174	Vignobles Sarrail	Vignobles Sarrail Cabernet Franc	2010
23980428	Vignobles Sarrail	Vignobles Sarrail Cite De Carcassonne Chardonnay	2012
20062884	Baron Gaston Legrand	Baron Gaston Legrand Armagnac	1963
20591418	Baron Gaston Legrand	Baron Gaston Legrand Bas Armagnac	1982
21128617	Baron Gaston Legrand	Baron Gaston Legrand Bas Armagnac	1992
21321277	Baron Gaston Legrand	Baron Gaston Legrand Armagnac	1980
21446846	Baron Gaston Legrand	Baron Gaston Legrand Bas Armagnac	1968
21959787	Baron Gaston Legrand	Baron Gaston Legrand Armagnac	1964
22342549	Baron Gaston Legrand	Baron Gaston Legrand Armagnac	1981
22751808	Baron Gaston Legrand	Baron Gaston Legrand Bas Armagnac	1962
22979760	Baron Gaston Legrand	Baron Gaston Legrand Armagnac	1970
23181587	Baron Gaston Legrand	Baron Gaston Legrand Bas Armagnac	1944
23200373	Baron Gaston Legrand	Baron Gaston Legrand Bas Armagnac	1974
20467644	McLeans Farm	Mcleans Farm Barossa Shiraz	2009
20650548	McLeans Farm	Barossa Valley Reserve Grenache Shiraz Mataro	2010
20789546	McLeans Farm	Barossa Valley Reserve Shiraz	2011
21467919	McLeans Farm	Barossa Riesling	2011
21646831	McLeans Farm	Mcleans Farm Chardonnay	2009
21946218	McLeans Farm	Barossa Valley Reserve Grenache Shiraz Mataro	2011
22252071	McLeans Farm	McLean's Farm 2011 Shiraz	2011
22750722	McLeans Farm	Cabernet Sauvignon	2012
22863680	McLeans Farm	McLeans Farm Barossa Cabernet Sauvignon	2012
23674551	McLeans Farm	Greenock Grown Barossa Shiraz	None
23715271	McLeans Farm	Barossa Merlot	2012
20255417	Valdecuriel	Valdecuriel Ribera Del Duero Roble	2012
20278278	Valdecuriel	Valdecuriel Crianza Ribera Del Duero	2004
20747174	Valdecuriel	Valdecuriel Reserva Ribera Del Duero	2003
20814979	Valdecuriel	Valdecuriel Ribera Del Duero Roble	2011
20935661	Valdecuriel	Valdecuriel Reserva Ribera Del Duero	2003
21225012	Valdecuriel	Valdecuriel Ribera del Duero Crianza	None
21333654	Valdecuriel	Valdecuriel Ribera Del Duero Roble	2012
21667645	Valdecuriel	Valdecuriel Crianza Ribera Del Duero	2010
21723985	Valdecuriel	Valdecuriel Ribera Del Duero Roble	2006
22346224	Valdecuriel	Valdecuriel Crianza Ribera Del Duero	2002
23602706	Valdecuriel	Valdecuriel Crianza Ribera Del Duero	2010
20342897	Via Latina	Via Latina Vinho Verde Loureiro	2010
20395141	Via Latina	Via Latina Vinho Verde Alvarinho	2011
20452950	Via Latina	Via Latina Vinho Verde Loureiro	2013
20513856	Via Latina	Via Latina Carmenere	2010
20820734	Via Latina	Via Latina Carmenere	2009
21423216	Via Latina	Via Latina Vinho Verde Branco	2013
21627939	Via Latina	Via Latina Vinho Verde Branco	2010
21687777	Via Latina	Via Latina Syrah	2009
21902178	Via Latina	Via Latina Syrah	2009
22442705	Via Latina	Via Latina Carmenere	2008
23326088	Via Latina	Via Latina Vinho Verde Alvarinho	2012
21086325	Aldinger	Württemberg Trocken Sauvignon Blanc	2011
21230312	Aldinger	Untertürkheimer Gips Marienglas Württemberg Spatburgunder GG Trocken	2010
21237573	Aldinger	Wϋrttemberg Chardonnay Trocken	2011
21396796	Aldinger	Untertürkheimer Gips Württemberg Trollinger Trocken	2011
22036424	Aldinger	Grosse Reserve Merlot Trocken	2011
22133146	Aldinger	Württemberg Cuvee B Trocken	2011
22832214	Aldinger	Fellbacher Lammler Spatburgunder Trocken	2012
23107745	Aldinger	Remstal Stuttgart Trocken Blaufrankisch	2011
23135477	Aldinger	Bergmandel Lemberger GG Trocken	2011
23183297	Aldinger	Hanweiler Maien Silvaner Trocken	2012
24010042	Aldinger	Grosse Reserve Sauvigon Blanc Trocken	2013
20124293	Puy La Rose	Puy La Rose Pauillac	2006
20156486	Puy La Rose	Puy La Rose Pauillac	2003
20860651	Puy La Rose	Puy La Rose Pauillac	1994
20971411	Puy La Rose	Puy La Rose Pauillac	2001
20971412	Puy La Rose	Puy La Rose Pauillac	2005
22358129	Puy La Rose	Puy La Rose Pauillac Cru Bourgeois	1983
22396336	Puy La Rose	Puy La Rose Pauillac	2013
22412866	Puy La Rose	Puy La Rose Pauillac Cru Bourgeois	1982
22606076	Puy La Rose	Puy La Rose Pauillac	2001
22612416	Puy La Rose	Puy La Rose Pauillac	2002
23356158	Puy La Rose	Puy La Rose Pauillac	1994
20337650	Round Two	Round Two Barossa Valley Single Vineyard Grenache	2010
20602756	Round Two	Round Two Barossa Valley Cabernet Sauvignon	2010
21651971	Round Two	Blanc De Blancs Sparkling	None
22151055	Round Two	Barossa Valley Single Vineyard Chardonnay	2012
22177995	Round Two	Round Two Single Vineyard Barossa Valley Merlot	2012
22177997	Round Two	Round Two Single Vineyard Barossa Valley Merlot	2012
22947162	Round Two	Barossa Valley Single Vineyard Syrah	2011
23399440	Round Two	Round Two Single Vineyard Barossa Valley Semillon Sauvignon Blanc	2012
23399446	Round Two	Round Two Single Vineyard Barossa Valley Semillon Sauvignon Blanc	2012
23469712	Round Two	Round Two Contra Costa County Syrah	2008
23516379	Round Two	Round Two Contra Costa County Syrah	2012
20725612	J.Boulard	J.Boulard Domaine Des Trois Pierres Costieres De Nimes	2011
20971238	J.Boulard	J.Boulard Les Hautes Terrasses Gigondas	2011
21865019	J.Boulard	J.Boulard Domaine Des Trois Pierres Costieres De Nimes	2012
21966305	J.Boulard	J.Boulard Circuit Des Cretes Cairanne Cotes Du Rhone Villages	2010
22348876	J.Boulard	J.Boulard Reserve Le Patrimoine Cotes Du Rhone Villages	2008
22425032	J.Boulard	J.Boulard Domaine Des Trois Pierres Costieres De Nimes	2012
22569171	J.Boulard	J.Boulard Circuit Des Cretes Cairanne Cotes Du Rhone Villages	2010
22671289	J.Boulard	J.Boulard Domaine Des Trois Pierres Costieres De Nimes	2007
22920263	J.Boulard	J.Boulard Circuit Des Cretes Cairanne Cotes Du Rhone Villages	2011
23600382	J.Boulard	J.Boulard Reserve Le Patrimoine Cotes Du Rhone Villages	None
23949678	J.Boulard	J.Boulard Les Hautes Terrasses Gigondas	2008
20702560	Gromel Bel Air	Gromel Bel Air Bordeaux Superieur	2009
20702563	Gromel Bel Air	Gromel Bel Air Bordeaux	2005
20733229	Gromel Bel Air	Gromel Bel Air Cuvee Eva	2009
20887976	Gromel Bel Air	Gromel Bel Air Bordeaux	1976
21187936	Gromel Bel Air	Gromel Bel Air Bordeaux Superieur	2009
21326976	Gromel Bel Air	Gromel Bel Air Bordeaux Superieur	2010
21422636	Gromel Bel Air	Gromel Bel Air Cuvee Eva	2010
21514049	Gromel Bel Air	Gromel Bel Air Bordeaux	2011
22828043	Gromel Bel Air	Gromel Bel Air Bordeaux	2011
22929403	Gromel Bel Air	Chateau Cuvee Eva	None
23967863	Gromel Bel Air	Gromel Bel Air Bordeaux Superieur	2011
20636760	Ordine Di San Giuseppe	Ordine Di San Giuseppe Barolo	2008
20700586	Ordine Di San Giuseppe	Ordine Di San Giuseppe Barbera D'Asti	2010
20706446	Ordine Di San Giuseppe	Ordine Di San Giuseppe Barolo	2007
20757871	Ordine Di San Giuseppe	Ordine Di San Giuseppe Riserva Barbaresco	2006
20773873	Ordine Di San Giuseppe	Ordine Di San Giuseppe Barolo	2007
20929784	Ordine Di San Giuseppe	Ordine Di San Giuseppe Barbera D'Asti	2011
21103056	Ordine Di San Giuseppe	Ordine Di San Giuseppe Barbaresco	2009
21606541	Ordine Di San Giuseppe	Gavi Del Comune Di	2012
21615147	Ordine Di San Giuseppe	Ordine Di San Giuseppe Barbera D'Asti	2011
22431354	Ordine Di San Giuseppe	Ordine Di San Giuseppe Barolo	2008
23063531	Ordine Di San Giuseppe	Ordine Di San Giuseppe Barolo	2010
20007851	Bedell Cellars	Bedell Reserve Chardonnay	2007
20482154	Bedell Cellars	Bedell Merlot	1997
20709962	Bedell Cellars	Bedell Cellars North Fork Cabernet Franc	2010
20903476	Bedell Cellars	Bedell Cellars North Fork Cabernet Franc	2011
21780627	Bedell Cellars	Bedell Cellars North Fork Cabernet Franc	2007
21929808	Bedell Cellars	Bedell Cellars North Fork Cabernet Franc	2012
22878303	Bedell Cellars	North Fork Long Island Cabernet Sauvignon	1995
23062995	Bedell Cellars	North Fork Long Island Malbec	2012
23219958	Bedell Cellars	North Fork Of Long Island Reserve Merlot	1998
23359783	Bedell Cellars	Bedell Cellars North Fork Cabernet Franc	2011
23365786	Bedell Cellars	Cupola Merlot Cabernet Sauvignon Cabernet Franc	2001
20034919	Chateau Menada	Chateau Menada Merlot	2010
20034922	Chateau Menada	Chateau Menada Cabernet Sauvignon	2011
20054470	Chateau Menada	Chateau Menada Merlot	2007
20268334	Chateau Menada	Chateau Menada Muscat	2010
20419552	Chateau Menada	Chateau Menada Merlot	2011
20565908	Chateau Menada	Chateau Menada Merlot	2010
20645448	Chateau Menada	Chateau Menada Brasco Dessert Table Red	2008
20838322	Chateau Menada	Chateau Menada Brasco Dessert Table Red	2014
21729878	Chateau Menada	Chateau Menada Merlot	2011
21972729	Chateau Menada	Chateau Menada Cabernet Sauvignon	2012
23126955	Chateau Menada	Chateau Menada Brasco Dessert Table Red	2008
21694118	Currency Creek	South Australia	1969
21805236	Currency Creek	The Black Swamp Red	2009
22609274	Currency Creek	Currency Creek Pinot Grigio	2013
22800809	Currency Creek	Currency Creek Shiraz Cabernet	2008
22800819	Currency Creek	Currency Creek Shiraz	2008
22895635	Currency Creek	Currency Creek Cabernet Sauvignon	1998
23144206	Currency Creek	Personal Stock Tawny	None
23345539	Currency Creek	Mclaren Vale Langhorne Shiraz	2008
23501887	Currency Creek	Currency Creek Shiraz	2012
23731554	Currency Creek	Currency Creek Cabernet Sauvignon	None
23937856	Currency Creek	Estate Grown Carabid Merlot	2002
20047876	Cloudline	Cloudline Willamette Valley Pinot Gris	2010
20047877	Cloudline	Cloudline Oregon Pinot Noir	2007
20053193	Cloudline	Cloudline Oregon Pinot Noir	2009
20124612	Cloudline	Cloudline Oregon Pinot Gris	2008
20498120	Cloudline	Cloudline Oregon Pinot Gris	2009
20895334	Cloudline	Cloudline Willamette Valley Pinot Noir	2011
21182152	Cloudline	Cloudline Willamette Valley Pinot Gris	2010
21907185	Cloudline	Cabernet Sauvignon Merlot	2012
22306045	Cloudline	Cloudline Willamette Valley Pinot Noir	2011
22706673	Cloudline	Cloudline Willamette Valley Pinot Noir	2012
23247425	Cloudline	Cloudline Willamette Valley Pinot Noir	2012
20055783	Graeser	Graeser Coeur De Leon Napa Valley Cabernet Sauvignon Merlot	2006
20055787	Graeser	Graeser Napa Valley Cabernet Franc	2004
20055794	Graeser	Harms Sangiovese	2006
20337742	Graeser	Graeser Twodog Central Coast Cabernet Sauvignon	2010
20752214	Graeser	Graeser Twodog Central Coast Cabernet Sauvignon	2010
20934957	Graeser	Jacks Cab Cabernet Sauvignon	2004
21352488	Graeser	Merlot	1996
22353374	Graeser	Graeser Twodog Central Coast Cabernet Sauvignon	2011
23399427	Graeser	Rebecca Rose North Coast	2006
23523764	Graeser	Graeser Coeur De Leon Napa Valley Cabernet Sauvignon Merlot	2006
23823014	Graeser	Graeser Napa Valley Cabernet Franc	1997
20216703	Domaine Reine Juliette	Domaine Reine Juliette Sauvignon Muscat Sec	2010
20243484	Domaine Reine Juliette	Domaine Reine Juliette Sauvignon Muscat Sec	2011
20269791	Domaine Reine Juliette	Domaine Reine Juliette Cabernet Merlot	2012
21152896	Domaine Reine Juliette	Domaine Reine Juliette Sauvignon Muscat Sec	2011
21156131	Domaine Reine Juliette	Domaine Reine Juliette Sauvignon Muscat Sec	2010
21163602	Domaine Reine Juliette	Domaine Reine Juliette Sauvignon Muscat Sec	2008
21235441	Domaine Reine Juliette	Domaine Reine Juliette Cabernet Merlot	2012
21785507	Domaine Reine Juliette	Domaine Reine Juliette Coteaux Du Languedoc Picpoul De Pinet	2011
21965500	Domaine Reine Juliette	Domaine Reine Juliette Coteaux Du Languedoc Picpoul De Pinet	2012
22752414	Domaine Reine Juliette	Domaine Reine Juliette Picpoul De Pinet Terres Rouges	2013
23871142	Domaine Reine Juliette	Domaine Reine Juliette Picpoul De Pinet Terres Rouges	2012
20269069	Penafalcon	Penafalcon Reserva Ribera Del Duero	2004
20287967	Penafalcon	Penafalcon Crianza Ribera Del Duero	2003
20867929	Penafalcon	Penafalcon Reserva Ribera Del Duero	2004
20938368	Penafalcon	Penafalcon Crianza Ribera Del Duero	2003
21048998	Penafalcon	Siglo XI Roble Ribera del Duero	2009
21266897	Penafalcon	Penafalcon Vendimia Seleccionada Ribera del Duero	2005
21870820	Penafalcon	Penafalcon Siglo XI Crianza Ribera del Duero	2009
22398901	Penafalcon	Penafalcon Vendimia Seleccionada Ribera del Duero	2004
23156048	Penafalcon	Roble Ribera Del Duero 5 Meses En Barrica	None
23571554	Penafalcon	Penafalcon Siglo XI Crianza Ribera del Duero	2013
23571555	Penafalcon	Penafalcon Vendimia Seleccionada Ribera del Duero	2004
20391361	Rittium	Rittium Neoplanta	2008
20443497	Rittium	Rittium Probus	2011
20485874	Rittium	Probus	U.V.
20621824	Rittium	Frankovka	2011
21061703	Rittium	Rittium Probus	2011
21064143	Rittium	Rittium Probus	2012
22073770	Rittium	Probus Suvo Stono Crveno Vino	None
23051053	Rittium	Rittium Neoplanta	2012
23051115	Rittium	Rittium Neoplanta	2011
23051149	Rittium	Rittium Neoplanta	2011
23833624	Rittium	Probus	2012
20302002	Cantico	Cantico Morellino Di Scansano	2007
20543563	Cantico	Cantico Cabernet Sauvignon	2008
20729497	Cantico	Cantico Superiore Valdobbiadene Brut Prosecco	NV
20734111	Cantico	Cantico Brunello di Montalcino	1998
20909688	Cantico	Cantico Prosecco	2008
20913860	Cantico	Cantico Superiore Valdobbiadene Brut Prosecco	NV
21008928	Cantico	Cantico Terre di Chieti Falanghina	2014
21208163	Cantico	Cantico Chianti	2011
21354483	Cantico	Spumante Moscato	None
21434786	Cantico	Cantico Terre di Chieti Falanghina	2014
21731963	Cantico	Colli Tortonesi Timorasso	2011
21312655	Moreteaux	L'Hermitage De Nantoux Ruly	2009
21354627	Moreteaux	Moreteaux Bourgogne Pinot Noir	2011
21393501	Moreteaux	Domaine de L' Hermitage Nantoux Clos des Loyeres Maranges Premier Cru	2005
21503573	Moreteaux	Moreteaux Bourgogne Cote Chalonnaise	2011
21517462	Moreteaux	Maranges 1er Cru Clos Des Loyeres	2009
22244120	Moreteaux	L'Hermitage De Nantoux Ruly	2010
22504497	Moreteaux	Moreteaux Bourgogne Pinot Noir	1996
22543251	Moreteaux	Moreteaux Bourgogne Pinot Noir	2012
22546335	Moreteaux	L'Hermitage De Nantoux Ruly	2011
22706723	Moreteaux	Moreteaux Bourgogne Passetoutgrain	None
23138821	Moreteaux	Vin De Bourgogne Chassagne Montrachet	1996
20291814	Paddy Borthwick	Paddy Borthwick Sauvignon Blanc	2011
20424890	Paddy Borthwick	Paddy Borthwick Pinot Noir	2010
20442732	Paddy Borthwick	Paddy Borthwick Sauvignon Blanc	2010
20552651	Paddy Borthwick	Paper Road Wairarapa Riesling	2010
20665519	Paddy Borthwick	Paddy Borthwick Riesling	2008
21138686	Paddy Borthwick	Paddy Borthwick Chardonnay	2011
21288839	Paddy Borthwick	Paddy Borthwick Sauvignon Blanc	2012
21302976	Paddy Borthwick	Pinot Noir	None
21564315	Paddy Borthwick	Wairarapa Pinot Gris	2011
21793422	Paddy Borthwick	Paper Road Wairarapa Pinot Rose	2010
23900152	Paddy Borthwick	Paper Road	2009
20088983	Chateau Le Chene	Chateau Le Chene Haut Medoc	2008
20145995	Chateau Le Chene	Chateau Le Chene Haut Medoc	2009
20171431	Chateau Le Chene	Chateau Le Chene Haut Medoc Cru Bourgeois	1995
20195957	Chateau Le Chene	Chateau Le Chene Haut Medoc	2005
20225288	Chateau Le Chene	Chateau Le Chene Haut Medoc	2010
20453855	Chateau Le Chene	Chateau Le Chene Haut Medoc	1995
20907519	Chateau Le Chene	Chateau Le Chene Haut Medoc	1995
21971779	Chateau Le Chene	Chateau Le Chene Haut Medoc Cru Bourgeois	1995
22441142	Chateau Le Chene	Chateau Le Chene Haut Medoc	1999
23289766	Chateau Le Chene	Chateau Le Chene Haut Medoc Cru Bourgeois	1990
23459244	Chateau Le Chene	Chateau Le Chene Haut Medoc	None
20082905	Tualatin	Tualatin Estate Pinot Noir	2006
20082907	Tualatin	Tualatin Estate Chardonnay	2003
20122084	Tualatin	Tualatin Frizzante Semi Sparkling Muscat	2010
21015940	Tualatin	Tualatin Frizzante Semi Sparkling Muscat	2011
21521316	Tualatin	Washington White Riesling	None
21666594	Tualatin	Tualatin Frizzante Semi Sparkling Muscat	2011
22262140	Tualatin	Willamette Valley Semi Sparkling Muscat	2003
22726581	Tualatin	Late Harvest Willamette Valley Gewurztraminer	1997
22963599	Tualatin	Tualatin Frizzante Semi Sparkling Muscat	2012
23572121	Tualatin	Tualatin Frizzante Semi Sparkling Muscat	2012
23682141	Tualatin	Willamette Valley Pinot Blanc	None
20100008	Sierra Pie De Palo	Reserve Malbec Shiraz	2006
20368517	Sierra Pie De Palo	Sierra Pie De Palo Reserve Malbec Shiraz	2010
20508615	Sierra Pie De Palo	Sierra Pie De Palo Reserve Sauvignon Blanc Torrontes	2011
20763535	Sierra Pie De Palo	Sierra Pie De Palo Mendoza Malbec	2011
20937111	Sierra Pie De Palo	Sierra Pie De Palo Reserve Sauvignon Blanc Torrontes	2012
21478179	Sierra Pie De Palo	Mendoza Pie de Palo Viognier	2012
21565349	Sierra Pie De Palo	Sierra Pie De Palo Mendoza Malbec	2011
21707849	Sierra Pie De Palo	Sierra Pie De Palo Reserve Malbec Shiraz	2012
23297937	Sierra Pie De Palo	Malbec Shiraz	2012
23325143	Sierra Pie De Palo	Malbec Shiraz	2010
23359360	Sierra Pie De Palo	Malbec Shiraz	2011
20113157	Liberty Creek	Liberty Creek Sweet Red	2008
20218440	Liberty Creek	Liberty Creek Winemaker's Collection Cabernet Sauvignon	2011
20613984	Liberty Creek	Liberty Creek Winemaker's Selection California Chardonnay	2010
20624320	Liberty Creek	Liberty Creek Merlot	2013
20639225	Liberty Creek	Liberty Creek Merlot	2010
21483197	Liberty Creek	Pink Moscato	None
21611832	Liberty Creek	Pinot Grigio	None
21690782	Liberty Creek	Liberty Creek Sweet Red	2013
21824078	Liberty Creek	Winemaker's Collection Cabernet Sauvignon	2013
22945486	Liberty Creek	Liberty Creek Winemaker's Selection California Chardonnay	2012
23508159	Liberty Creek	Liberty Creek California Cabernet Sauvignon	None
20222251	Canada	Chateau Canada Bordeaux Superieur	2006
20314832	Canada	Chateau Canada Bordeaux Superieur	2008
20955384	Canada	Canada Bordeaux Superieur	None
21340128	Canada	Bordeaux superieur Merlot Cabernet Sauvignon	2008
21572821	Canada	Ice Wine Superiore	2000
21572834	Canada	Ice Superior	2000
21702806	Canada	Bordeaux superieur Merlot Cabernet Sauvignon	2005
21863649	Canada	Aromaz Vendimia Seleccionada Vino De La Tierra De Castilla	2012
22159692	Canada	Canada Bordeaux Superieur	2000
22277377	Canada	Ontario Cabernet	2011
22508747	Canada	Bordeaux superieur Merlot Cabernet Sauvignon	2010
20737783	Amarante	Amarante Vina	2011
20747081	Amarante	Amarante Vinho Verde Branco	2008
20825286	Amarante	Amarante Vina	2012
21063752	Amarante	Amarante Vinho Verde Branco	2011
21578338	Amarante	Sem Igual Vinho Verde DOC	2012
21641153	Amarante	Casa Da Calcada Vinho Verde	None
21692137	Amarante	Vinho Verde Tinto	None
22481765	Amarante	Vinho Verde Tinto	2012
23243805	Amarante	Verde Rosado	None
23367721	Amarante	Vin De Table	None
23482208	Amarante	Vinho D Antonio Tinto Verde	None
20018495	Domaine Jean Teiller	Domaine Jean Teiller Menetou Salon Blanc	2012
20018498	Domaine Jean Teiller	Domaine Jean Teiller Mademoiselle T	2011
20018499	Domaine Jean Teiller	Domaine Jean Teiller Rencontre Menetou Salon	2011
20485819	Domaine Jean Teiller	Domaine Jean Teiller Rencontre Menetou Salon	2011
21160552	Domaine Jean Teiller	Domaine Jean Teiller Menetou Salon Blanc	2010
21225529	Domaine Jean Teiller	Domaine Jean Teiller Menetou Salon Blanc	2011
21794798	Domaine Jean Teiller	Domaine Jean Teiller Menetou Salon	2001
21852630	Domaine Jean Teiller	Domaine Jean Teiller Menetou Salon Blanc	2012
22891237	Domaine Jean Teiller	Soft Bank Mademoiselle L	2010
23152993	Domaine Jean Teiller	Domaine Jean Teiller Mademoiselle T	2010
23182062	Domaine Jean Teiller	Jean Teiller Menetou Salon Hommage	2011
20245840	Domaine Jacques Puffeney	Jacques Puffeney Arbois Pinot Noir	2010
20262804	Domaine Jacques Puffeney	Jacques Puffeney Vin Jaune Arbois	2001
20776363	Domaine Jacques Puffeney	Arbois Chardonnay	2010
21395032	Domaine Jacques Puffeney	Jacques Puffeney Arbois Pinot	2007
21434933	Domaine Jacques Puffeney	Cuvee Sacha Arbois White	2010
21572562	Domaine Jacques Puffeney	Vin Jaune Arbois	2004
22239690	Domaine Jacques Puffeney	Arbois Poulsard M Red	2011
22277055	Domaine Jacques Puffeney	Domaine Jacques Puffeney Macvin Du Jura	None
22393322	Domaine Jacques Puffeney	Cuvee Sacha Arbois White	1996
22732708	Domaine Jacques Puffeney	Vin Jaune Arbois	1992
23936159	Domaine Jacques Puffeney	Arbois	1999
20528376	Chateau Gravelines	Chateau Gravelines Cuvee Alienor Cotes De Bordeaux Rosso	2010
21148643	Chateau Gravelines	Chateau Gravelines Bordeaux Blanc	2011
21161818	Chateau Gravelines	Chateau Gravelines Bordeaux Blanc	2011
22357023	Chateau Gravelines	Chateau Gravelines Cuvee Du Tich Saint Croix Du Mont White	2006
22803332	Chateau Gravelines	Chateau Gravelines Cuvee Du Tich Saint Croix Du Mont White	2007
22869466	Chateau Gravelines	Chateau Gravelines Cuvee Du Prevot Premires Cotes De Bordeaux White	2010
22942127	Chateau Gravelines	Chateau Gravelines Cuvee Du Prevot Premires Cotes De Bordeaux White	2010
23050725	Chateau Gravelines	Chateau Gravelines Cuvee Alienor Saint Croix DuMont White	2011
23053329	Chateau Gravelines	Chateau Gravelines Cuvee Alienor Saint Croix DuMont White	2011
23573919	Chateau Gravelines	Chateau Gravelines Cuvee Alienor Cotes De Bordeaux Rosso	2010
23573920	Chateau Gravelines	Chateau Gravelines Cuvee Alienor Cotes De Bordeaux Rosso	2008
20333249	Paul Thevenin	Paul Thevenin Vin De Pays Chardonnay	2011
20394371	Paul Thevenin	Paul Thevenin Bourgogne Givry 1er Cru	2010
21251052	Paul Thevenin	La Cour Des Belles St.Georges D'Orgues Coteau Du Languedoc	None
21698855	Paul Thevenin	Maranges 1er Cru Clos Roussots	2011
21903430	Paul Thevenin	Paul Thevenin Mercurey	2008
22722167	Paul Thevenin	Paul Thevenin Brouilly	2000
22867768	Paul Thevenin	Bourgogne Meursault	2002
23123869	Paul Thevenin	Paul Thevenin Chateauneuf Du Pape	None
23142322	Paul Thevenin	Beaune Clos Saint Desire	2004
23144235	Paul Thevenin	Paul Thevenin Mercurey	2008
23361148	Paul Thevenin	Cote de Nuits Villages	2007
20027218	Elliston	Elliston Pinot Blanc	2005
20027219	Elliston	Elliston Lodi Chardonnay	2002
20027223	Elliston	Elliston California Captain's Blend Red	1999
20027225	Elliston	Elliston Cabernet Franc	1999
20027226	Elliston	Elliston Cabernet Sauvignon	1998
23080064	Elliston	Elliston California Captain's Blend Red	2010
23140086	Elliston	Elliston Zinfandel	2004
23140099	Elliston	Syrah	2010
23140122	Elliston	Elliston Lodi Chardonnay	2010
23702069	Elliston	Elliston Cabernet Sauvignon	2000
23868383	Elliston	Elliston Zinfandel	2004
20124038	Cordone	Cordone Barolo	2006
20126525	Cordone	Cordone Barolo	2008
20170813	Cordone	Cordone Barolo	2005
20243640	Cordone	Cordone Barolo	2004
20318217	Cordone	Cordone Barolo	2007
20610532	Cordone	Cordone Barolo	2008
20694868	Cordone	Cosimo De'Medici Chianti	2011
20694958	Cordone	Cosimo De'Medici Chianti	2010
20784523	Cordone	Carmerum Primitivo	2008
21190802	Cordone	Cordone Barolo	2007
21265298	Cordone	Blanco	None
20149283	Bernard Burgaud	Bernard Burgaud Cote Rotie	2007
20159060	Bernard Burgaud	Bernard Burgaud Cote Rotie	2004
20191571	Bernard Burgaud	Bernard Burgaud Cote Rotie	1999
20311935	Bernard Burgaud	Bernard Burgaud Cote Rotie	2000
20360767	Bernard Burgaud	Bernard Burgaud Cote Rotie	2001
20437717	Bernard Burgaud	Bernard Burgaud Cote Rotie	2005
20477772	Bernard Burgaud	Bernard Burgaud Cote Rotie	2009
20790530	Bernard Burgaud	Bernard Burgaud Cote Rotie	2010
21295526	Bernard Burgaud	Bernard Burgaud Cote Rotie	2002
21677609	Bernard Burgaud	Bernard Burgaud Cote Rotie	2011
22418292	Bernard Burgaud	Three Stakes Cote Rotie	2010
20401667	Julien Pilon	Julien Pilon Viognier	2011
21121835	Julien Pilon	Julien Pilon 'Mon Grand Pere Etait Limonadier' Millesime Viognier	2011
21121839	Julien Pilon	Julien Pilon 'Mon Grand Pere Etait Limonadier' Millesime Viognier	2012
21898863	Julien Pilon	Frontiere	2011
22122382	Julien Pilon	Les Maisons De Victor Saint Peray	2012
22141207	Julien Pilon	Dimanche A Lima Saint Joseph	2011
22202884	Julien Pilon	Millesime Nuit Blanche Crozes Hermitage	2012
22565438	Julien Pilon	Condrieu Vernon Millesime	2012
22565442	Julien Pilon	Prisme Hermitage Millesime	2012
23234305	Julien Pilon	Le Bruit Des Vagues Marsanne	2012
23824581	Julien Pilon	Condrieu Lone Millesime	2011
20298391	Marques Del Atrio	Marques Del Atrio Blanco	2008
20309111	Marques Del Atrio	Marques Del Atrio Blanco	2011
20593914	Marques Del Atrio	Marques Del Atrio Crianza	2008
20651252	Marques Del Atrio	Marques del Atrio Tempranillo	2010
20717377	Marques Del Atrio	Marques Del Atrio Romancero Rioja Blanco	2010
20820362	Marques Del Atrio	Romancero Rioja Tinto	2010
20829999	Marques Del Atrio	Marques Del Atrio Romancero Rioja Blanco	2011
20873230	Marques Del Atrio	Marques Del Atrio Romancero Rioja Blanco	2010
22441383	Marques Del Atrio	Marques Del Atrio Romancero Rioja Blanco	2011
23389965	Marques Del Atrio	Marques Del Atrio Crianza	2010
23900369	Marques Del Atrio	Marques Del Atrio Reserva	None
20427972	Fog Crest Vienyard	Fog Crest Vienyard Russian River Valley Pinot Noir	2009
20499151	Fog Crest Vienyard	Fog Crest Vienyard Russian River Valley Pinot Noir	2010
20930916	Fog Crest Vienyard	Fog Crest Vienyard Russian River Valley Pinot Noir	2009
20967388	Fog Crest Vienyard	Fog Crest Vienyard Russian River Valley Chardonnay	2009
21344696	Fog Crest Vienyard	Fog Crest Vienyard Russian River Valley Chardonnay	2008
21417095	Fog Crest Vienyard	Fog Crest Vienyard Russian River Valley Pinot Noir	2008
21696936	Fog Crest Vienyard	Fog Crest Vienyard Russian River Valley Chardonnay	2006
21708580	Fog Crest Vienyard	Fog Crest Vienyard Sonoma County Rose	2012
23238989	Fog Crest Vienyard	Fog Crest Vienyard Russian River Valley Pinot Noir	2010
23965401	Fog Crest Vienyard	Fog Crest Vienyard Russian River Valley Pinot Noir	2011
23965411	Fog Crest Vienyard	Fog Crest Vienyard Sonoma County Rose	2013
20215365	Ella Valley	Ella Valley Vineyards Choice Merlot	2003
20292343	Ella Valley	Ella Valley Pinot Noir	2005
20637948	Ella Valley	Vineyards Choice Merlot	2004
20884293	Ella Valley	Wineyard s Choice Petite Sirah	2008
21043716	Ella Valley	Personal	2008
21293440	Ella Valley	Vineyard's choice RR	2004
22198126	Ella Valley	Syrah Dry Red	2006
23024180	Ella Valley	Ever Red	2006
23406836	Ella Valley	Vineyards Choice Red	2010
23533068	Ella Valley	Estate Bottled Muscat	None
23533070	Ella Valley	Estate Bottled Syrah	None
20516551	Alabanza	Alabanza Rioja	2006
20822423	Alabanza	Alabanza Reserva Rioja Tempranillo	2006
21011639	Alabanza	Rioja Tinto Tempranillo	2008
21084184	Alabanza	Alabanza Rioja Crianza	2004
21180269	Alabanza	Alabanza Rioja Crianza	1996
21478879	Alabanza	Alabanza Crianza Rioja	2009
21727425	Alabanza	Alabanza Reserva Rioja	2007
22302646	Alabanza	Alabanza Reserva Rioja Tempranillo	2004
22347660	Alabanza	Alabanza Rioja Tinto	2003
22413018	Alabanza	Alabanza Crianza Rioja	None
23235386	Alabanza	Alabanza Crianza Rioja	2011
20606829	Vasija Secreta	Vasija Secreta Lacrado Malbec	2008
20669843	Vasija Secreta	Vasija Secreta Lacrado Malbec	2008
20964963	Vasija Secreta	Champagne Fermentacion Natural	2008
21020164	Vasija Secreta	Lacrado Cabernet Sauvignon	2008
21070794	Vasija Secreta	Lacrado Torrontes	2009
21118979	Vasija Secreta	Vasija Secreta Torrontes	2008
21330751	Vasija Secreta	Vasija Secreta Lacrado Malbec	2011
21989417	Vasija Secreta	Vasija Secreta Lacrado	2008
22149454	Vasija Secreta	Vasija Secreta Lacrado	2010
23100084	Vasija Secreta	Valle De Cafayate Cabernet	None
23111648	Vasija Secreta	Cafayate Valley Malbec	None
20098081	Pacific Peak	Pacific Peak California Cabernet Sauvignon	2008
20098083	Pacific Peak	Pacific Peak California Merlot	2009
20120383	Pacific Peak	Pacific Peak California Merlot	2008
20428501	Pacific Peak	Pacific Peak California Merlot	U.V.
20535325	Pacific Peak	Pacific Peak California Ruby Cabernet	2008
20623736	Pacific Peak	Pacific Peak California Cabernet Sauvignon	2011
21826874	Pacific Peak	Pacific Peak Cabernet Sauvignon	None
22280100	Pacific Peak	Pacific Peak California Chardonnay	None
23158419	Pacific Peak	Pacific Peak California Merlot	None
23434257	Pacific Peak	Pacific Peak California Cabernet Sauvignon	2014
23828795	Pacific Peak	Pacific Peak California Merlot	2001
20245070	Monte Guelfo	Monte Guelfo Chianti	2010
20549279	Monte Guelfo	Monte Guelfo Toscana Sangiovese	2010
20557441	Monte Guelfo	Monte Guelfo Riesrva Classico Chianti	2008
20848340	Monte Guelfo	Monte Guelfo Riesrva Classico Chianti	2009
21071556	Monte Guelfo	Monte Guelfo Chianti	2012
21523140	Monte Guelfo	Monte Guelfo Riesrva Classico Chianti	2010
21765784	Monte Guelfo	Monte Guelfo Riesrva Classico Chianti	2009
21770478	Monte Guelfo	Monte Guelfo Toscana Rosso	2012
21783298	Monte Guelfo	Monte Guelfo Riesrva Classico Chianti	2008
23154682	Monte Guelfo	Monte Guelfo Chianti	2012
24001770	Monte Guelfo	Bianco Toscana IGT	2012
20901737	Calasetta	Piede Franco Sardegna Carignano del Sulcis	None
21122285	Calasetta	Tupei Sardegna Carignano del Sulcis	2008
21122298	Calasetta	Calasetta Tupei Sardegna Carignano del Sulcis	2013
21326762	Calasetta	Calasetta Tupei Sardegna Carignano del Sulcis	2010
22019379	Calasetta	La Casa Di Sophia Carignano Del Sulcis	2012
22236563	Calasetta	Calasetta Cala Di Seta Sardegna Vermentino	2008
22354938	Calasetta	Capo Sperone Sardegna Carignano Del Sulcis	None
22423485	Calasetta	Calasetta Cala Di Seta Sardegna Vermentino	2013
22513085	Calasetta	Rassetto Sardegna Del Sulcis Rosato Carignano	None
22556894	Calasetta	Maccori Sardegna Del Sulcis Carignano	None
23864040	Calasetta	Sardegna Carignano Del Sulcis	None
20629004	Grillo	Mezzo Giorno Aglianico	2011
20686588	Grillo	Grillo Merlot	2008
21590648	Grillo	Friuli Grave Pinot Bianco	2009
22185697	Grillo	Navarra Limited Edition Garnacha	None
22418876	Grillo	Il Sauvignon Blanc	None
22470571	Grillo	Grillo Red	2009
22536479	Grillo	Grillo Schioppettino	None
22754409	Grillo	Grillo Cabernet Franc	None
22854649	Grillo	Grillo Sicilia	None
23051680	Grillo	Nero d'Avola	2012
23648067	Grillo	Terre Siciliane	None
20005901	Winexpert	Winexpert Le 2012 Portuguese Aragones Cabernet Sauvignon	2012
20005903	Winexpert	Cabernet Franc Merlot	2006
20005904	Winexpert	Winexpert Limited Edition Sauvignon Blanc Semillon	2006
20763598	Winexpert	Selection International Malbec Shiraz	2008
21298530	Winexpert	Limited Edition California Petite Sirah/Zinfandel	2011
21745110	Winexpert	Le Argentine Malbec Bonarda	None
21762184	Winexpert	Winexpert Limited Edition Sauvignon Blanc Semillon	2011
23033628	Winexpert	Winexpert Limited Edition Sauvignon Blanc Semillon	2013
23359003	Winexpert	Winexpert Selection International Nero D'avola	2014
23551453	Winexpert	Winexpert Le 2012 Portuguese Aragones Cabernet Sauvignon	2012
23844488	Winexpert	Winexpert Selection International Nero D'avola	2014
20154201	La Di Motte	La Di Motte Cabernet Sauvignon	2008
20166503	La Di Motte	La Di Motte Veneto Pinot Grigio	2008
20166514	La Di Motte	La Di Motte Jugero	2008
20166522	La Di Motte	Veneto Mondaresca Rosso	2008
20698150	La Di Motte	La Di Motte Merlot	None
21099129	La Di Motte	Col di Sotto Montepulciano d'Abruzzo	2008
21122605	La Di Motte	La Di Motte Malbec	2008
21243182	La Di Motte	La Di Motte Cabernet Sauvignon	2006
[truncated: 58,909 more rows]
