# Supplementary material for: Distributed search and fusion for wine label image retrieval
Source: PeerJ Comput Sci. 2022 Sep 28;8:e1116. doi: 10.7717/peerj-cs.1116 (PMC9575874; doi:10.7717/peerj-cs.1116)
Supplement: Supplemental Information 3 [file peerj-cs-08-1116-s003.zip › branch4/file2_data/data.xlsx]

## Sheet: Sheet
item_id	manufacturer	item_title	year
20035240	Quinta Da Romeira	Quinta Da Romeira Prova Regia Arinto	2007
20035243	Quinta Da Romeira	Quinta Da Romeira Morgado De Sta. Catherina Reserva	2006
20119251	Quinta Da Romeira	Quinta Da Romeira Morgado De Sta. Catherina Reserva	2008
20152698	Quinta Da Romeira	Quinta Da Romeira Prova Regia Arinto	2010
20261301	Quinta Da Romeira	Quinta Da Romeira Calhandriz	2003
20325067	Quinta Da Romeira	Quinta Da Romeira Prova Regia Arinto	2005
20369791	Quinta Da Romeira	Quinta Da Romeira Prova Regia Arinto	2011
20679051	Quinta Da Romeira	Quinta Da Romeira Morgado De Sta Catherina Reserva Bucelas	2008
20699422	Quinta Da Romeira	Quinta Da Romeira Morgado De Sta. Catherina Reserva	2010
20708367	Quinta Da Romeira	Quinta Da Romeira Morgado De Sta Catherina Reserva Bucelas	2007
20715370	Quinta Da Romeira	Quinta Da Romeira Premium Prova Regia Arinto	2013
20781231	Quinta Da Romeira	Quinta Da Romeira Premium Prova Regia Arinto	2011
21084553	Quinta Da Romeira	Quinta Da Romeira Premium Prova Regia Arinto	2010
22343297	Quinta Da Romeira	Quinta Da Romeira Morgado De Sta. Catherina Reserva	2011
23155139	Quinta Da Romeira	Quinta Da Romeira Calhandriz	2003
20315315	Chateau Haut Plaisance	Chateau Haut Plaisance Bordeaux	2011
20908649	Chateau Haut Plaisance	Chateau Haut Plaisance Bordeaux	2011
21333611	Chateau Haut Plaisance	Chateau Haut Plaisance Saint Emilion Grand Cru	2006
21357135	Chateau Haut Plaisance	Chateau Haut Plaisance Montagne Saint Emilion	2009
21358244	Chateau Haut Plaisance	Chateau Haut Plaisance Saint Emilion Grand Cru	2007
21785630	Chateau Haut Plaisance	Chateau Haut Plaisance Montagne Saint Emilion	2005
21897765	Chateau Haut Plaisance	Chateau Haut Plaisance Bordeaux	1987
21950593	Chateau Haut Plaisance	Chateau Haut Plaisance Montagne Saint Emilion	2011
22177434	Chateau Haut Plaisance	Chateau Haut Plaisance Bordeaux	2012
22915178	Chateau Haut Plaisance	Chateau Haut Plaisance Saint Emilion Grand Cru	1998
23308851	Chateau Haut Plaisance	Chateau Haut Plaisance Bordeaux	1999
23400183	Chateau Haut Plaisance	Chateau Haut Plaisance Montagne Saint Emilion	1997
23623658	Chateau Haut Plaisance	Chateau Haut Plaisance Montagne Saint Emilion	2003
23897955	Chateau Haut Plaisance	Chateau Haut Plaisance Montagne Saint Emilion	2011
23948027	Chateau Haut Plaisance	Chateau Haut Plaisance Saint Emilion Grand Cru	2007
20522700	Vinaceous	Vinaceous Salome Western Australia Tempranillo Rose	2008
20578454	Vinaceous	Sirenya	2011
20670204	Vinaceous	Vinaceous Raconteur Barossa Valley Cabernet Sauvignon	1991
20671824	Vinaceous	Vinaceous Raconteur Barossa Valley Cabernet Sauvignon	2010
20847371	Vinaceous	Vinaceous Salome Western Australia Tempranillo Rose	2012
20944210	Vinaceous	Red Right Hand Shiraz Grenache Tempranillo	2011
21017563	Vinaceous	Vinaceous Shakre Margaret River Chardonnay	2012
21302845	Vinaceous	Vinaceous Snake Charmer McLaren Vale Shiraz	2009
21597711	Vinaceous	Vinaceous Shakre Margaret River Chardonnay	2011
22174090	Vinaceous	Vinaceous Voodoo Moon Margaret River Malbec	2001
22246553	Vinaceous	Vinaceous Snake Charmer McLaren Vale Shiraz	2006
22308919	Vinaceous	Vinaceous Voodoo Moon Margaret River Malbec	2011
22439602	Vinaceous	Vinaceous Raconteur Barossa Valley Cabernet Sauvignon	2010
23337783	Vinaceous	Vinaceous Raconteur Barossa Valley Cabernet Sauvignon	2012
23497643	Vinaceous	Vinaceous Raconteur Barossa Valley Cabernet Sauvignon	2012
20440653	Torres Alegre y Familia	Torres Alegre y Familia Cru Garage Grenache	2005
20915206	Torres Alegre y Familia	Torres Alegre y Familia Cru Garage Tempranillo Petit Verdot	2005
21069047	Torres Alegre y Familia	Torres Alegre y Familia Garage Tempranillo Petit Verdot	2004
21073572	Torres Alegre y Familia	Torres Alegre y Familia Cru Garage Grenache	2006
21073595	Torres Alegre y Familia	Torres Alegre y Familia Del Viko Tinto	2007
21073600	Torres Alegre y Familia	Torres Alegre y Familia 'Del Viko' Vino Blanco	2010
21077293	Torres Alegre y Familia	Torres Alegre y Familia Cru Garage Grenache	2005
21194978	Torres Alegre y Familia	Torres Alegre y Familia 'Del Viko' Vino Blanco	2011
21358965	Torres Alegre y Familia	Torres Alegre y Familia 'Del Viko' Vino Blanco	2011
21570253	Torres Alegre y Familia	Torres Alegre y Familia Del Viko Tinto	2009
21719641	Torres Alegre y Familia	Torres Alegre y Familia Cru Garage Grenache	2006
21957277	Torres Alegre y Familia	Torres Alegre y Familia Del Viko Tinto	2007
22617983	Torres Alegre y Familia	Torres Alegre y Familia 'Del Viko' Vino Blanco	2008
23105475	Torres Alegre y Familia	Torres Alegre y Familia Cru Garage Tempranillo Petit Verdot	2005
23723515	Torres Alegre y Familia	Torres Alegre y Familia Garage Tempranillo Petit Verdot	2010
20164472	Vieux Papes	Vieux Papes Blanc De Blancs	2008
20193517	Vieux Papes	Vieux Papes Blanc de Blancs	2008
20390093	Vieux Papes	Vieux Papes Cuvee Reservee Merlot Syrah	2008
20733079	Vieux Papes	Vieux Papes Cuvee Reservee Merlot Syrah	2010
21362295	Vieux Papes	Vieux Papes Cuvee Reservee Merlot Syrah	2013
21379843	Vieux Papes	Vieux Papes Cuvee Reservee Merlot Syrah	2008
21545226	Vieux Papes	Vieux Papes Cuvee Reservee Colombard Chardonnay	2010
21656356	Vieux Papes	Vieux Papes Cuvee Reservee Merlot Syrah	2013
21667615	Vieux Papes	Vieux Papes Cuvee Reservee Merlot Syrah	1959
21764183	Vieux Papes	Vieux Papes Cuvee Reservee Colombard Chardonnay	2010
21843411	Vieux Papes	Vieux Papes Blanc de Blancs	2012
21989095	Vieux Papes	Vieux Papes Blanc de Blancs	2011
22812951	Vieux Papes	Vieux Papes Cuvee Reservee Colombard Chardonnay	2008
22894204	Vieux Papes	Vieux Papes Blanc de Blancs	2012
22914414	Vieux Papes	Vieux Papes Rouge	None
20629443	Mur Mur Ium	Bellevue Graves de Vayres	2005
20663386	Mur Mur Ium	Longueville Baron Bordeaux	2006
20673030	Mur Mur Ium	Mur Mur Ium Lussac Saint Emilion	1985
20971052	Mur Mur Ium	Reserve Josephine Vieilles Vignes Syrah Sublime	2008
21162976	Mur Mur Ium	Longueville Comtesse de Lalande Pauillac	1976
21590602	Mur Mur Ium	Bellevue Graves de Vayres	1988
21609890	Mur Mur Ium	Cuvee Niels Oscar Vieilles Vignes Rhone Valley	2009
21694055	Mur Mur Ium	Longueville Pauillac	1916
21812005	Mur Mur Ium	Mur Mur Ium Syrah	2011
21879330	Mur Mur Ium	Longueville Comtesse de Lalande Pauillac	1993
22826311	Mur Mur Ium	Lussac St Emilion Cuvee Speciale 15 Makro	1979
22832134	Mur Mur Ium	Rhone Valley Le Retour	2009
22952491	Mur Mur Ium	Mur Mur Ium Pauillac	2006
23219843	Mur Mur Ium	Mur Mur Ium Pauillac	1996
23981218	Mur Mur Ium	Mur Mur Ium Pauillac	2005
20081564	Liebich	The Darkie Shiraz	2004
20081566	Liebich	Liebich Cabernet Sauvignon	2002
20081571	Liebich	Liebich The Leveret Barossa Valley Shiraz	2009
20093465	Liebich	Premium Barossa Fortified Shiraz	2004
20205509	Liebich	Barossa Valley Fortified Mataro	2008
20664475	Liebich	Classic Old Barossa	None
20880927	Liebich	Barossa Valley Fortified Ruby	2010
21627036	Liebich	Leveret Barossa Valley Shiraz	2009
21896609	Liebich	Liebich The Leveret Barossa Valley Shiraz	2009
21922193	Liebich	Liebich Cabernet Sauvignon	2004
22438949	Liebich	Peter Port Barossa Valley Formula One Grand Prix Adelaide	1985
22507717	Liebich	Espana Valencia	2012
23470458	Liebich	Taia Stazousa Dry Red	None
23979147	Liebich	Espana Valencia	2013
23981148	Liebich	Aypabavi Cabernet Sauvignon Shiraz Grenache	2010
20100628	Chateau Chevalier	Chateau Chevalier Spring Mountain Cabernet Sauvignon	2005
20145805	Chateau Chevalier	Chateau Chevalier Spring Mountain Cabernet Sauvignon	2006
20166488	Chateau Chevalier	Chateau Chevalier Spring Mountain Cabernet Sauvignon	2004
20222290	Chateau Chevalier	Chateau Chevalier Superieur Saint Jean Bordeaux	2004
20279159	Chateau Chevalier	Chateau Chevalier Saint George Montagne Saint Emilion	2005
20279214	Chateau Chevalier	Chateau Chevalier Saint George Montagne Saint Emilion	2008
20453018	Chateau Chevalier	Chateau Chevalier Des Anges Saint Emilion Grand Cru	2007
21065172	Chateau Chevalier	Chateau Chevalier Spring Mountain Cabernet Sauvignon	2007
21210259	Chateau Chevalier	Chateau Chevalier Superieur Saint Jean Bordeaux	2001
21250162	Chateau Chevalier	Chateau Chevalier	2007
21829637	Chateau Chevalier	Des Anges Saint Emilion Grand Cru	2011
22005456	Chateau Chevalier	Chateau Chevalier Spring Mountain Cabernet Sauvignon	2008
22188774	Chateau Chevalier	Chateau Chevalier Saint George Montagne Saint Emilion	2009
22303045	Chateau Chevalier	Cabernet Sauvignon	2012
23089852	Chateau Chevalier	Cabernet Sauvignon	2012
20132109	Domaine Camus Pere Et Fils	Domaine Camus Pere Et Fils Gevrey Chambertin	2008
20161708	Domaine Camus Pere Et Fils	Domaine Camus Pere Et Fils Chambertin Grand Cru	2008
20184818	Domaine Camus Pere Et Fils	Domaine Camus Pere Et Fils Latricieres Chambertin Grand Cru	1995
20401033	Domaine Camus Pere Et Fils	Domaine Camus Pere Et Fils Chambertin Grand Cru	2013
20504478	Domaine Camus Pere Et Fils	Domaine Camus Pere Et Fils Latricieres Chambertin Grand Cru	2006
20645886	Domaine Camus Pere Et Fils	Domaine Camus Pere Et Fils Charmes Chambertin Grand Cru	1990
20660407	Domaine Camus Pere Et Fils	Domaine Camus Pere Et Fils Charmes Chambertin Grand Cru	1996
20872540	Domaine Camus Pere Et Fils	Domaine Camus Pere Et Fils Latricieres Chambertin Grand Cru	2010
20936743	Domaine Camus Pere Et Fils	Domaine Camus Pere Et Fils Chambertin Grand Cru	2003
20941195	Domaine Camus Pere Et Fils	Domaine Camus Pere Et Fils Latricieres Chambertin Grand Cru	2003
20941961	Domaine Camus Pere Et Fils	Domaine Camus Pere Et Fils Chambertin Grand Cru	1988
21540961	Domaine Camus Pere Et Fils	Domaine Camus Pere Et Fils Charmes Chambertin Grand Cru	2000
22239397	Domaine Camus Pere Et Fils	Domaine Camus Pere Et Fils Chambertin Grand Cru	1995
22811185	Domaine Camus Pere Et Fils	Domaine Camus Pere Et Fils Charmes Chambertin Grand Cru	2006
23046920	Domaine Camus Pere Et Fils	Domaine Camus Pere Et Fils Charmes Chambertin Grand Cru	1997
20338995	Filipa Pato	Filipa Pato Bical 3b Bruto	2008
20375704	Filipa Pato	Filipa Pato Nossa Calcario	2009
20702851	Filipa Pato	Filipa Pato Bical 3b Bruto	2010
21078094	Filipa Pato	Nossa Calcario	2010
21223574	Filipa Pato	Filipa Pato Nossa Calcario	2010
21405831	Filipa Pato	Filipa Pato Bical 3b Bruto	2011
21486103	Filipa Pato	Filipa Pato Bical 3b Bruto	2013
22363924	Filipa Pato	Filipa Pato Bical 3b Bruto	2012
22467637	Filipa Pato	Filipa Pato Bical 3b Bruto	2013
22500075	Filipa Pato	Filipa Pato Nossa Calcario	2012
22506627	Filipa Pato	Filipa Pato Nossa Calcario	2010
22793699	Filipa Pato	Filipa Pato Nossa Calcario	2012
23226858	Filipa Pato	Filipa Pato Nossa Calcario	2011
23558352	Filipa Pato	FP Ensaios Bical	None
23821824	Filipa Pato	Filipa Pato Nossa Calcario	2009
20524201	En Garde	En Garde El Dorado Tempranillo	2011
20949507	En Garde	En Garde Diamond Mountain Cabernet Sauvignon	2008
21042708	En Garde	En Garde Russian River Valley Pinot Noir	2009
21889509	En Garde	En Garde Reserve Russian River Valley Pinot Noir	2009
22040364	En Garde	En Garde Reserve Russian River Valley Pinot Noir	2009
22260461	En Garde	En Garde Diamond Mountain Cabernet Sauvignon	2008
22283663	En Garde	En Garde El Dorado Tempranillo	2011
22491367	En Garde	En Garde Russian River Valley Pinot Noir	2010
22777693	En Garde	Magdalena	None
22913664	En Garde	Diamond Mountain Reserve Napa Valley Cabernet Sauvignon	2009
22923908	En Garde	Ghielmetti Cabernet Franc	2011
22972093	En Garde	En Garde Adamus Diamond Mountain	2009
23416718	En Garde	En Garde Terra Alta Vineyard Albarino	2012
23416771	En Garde	En Garde Adamus Diamond Mountain	2009
23609429	En Garde	En Garde Terra Alta Vineyard Albarino	2012
20545029	Russian River	90 Cellars Pinot Noir	2008
20762099	Russian River	Chileno Valley Left Edge Selection Pinot Noir	2008
20825116	Russian River	Winery Lone Oak Vineyard Pinot Noir	2010
20938487	Russian River	Russian River Sonoma Coast Chardonnay	2010
21104254	Russian River	Lot 27 Barbera d'Alba	2010
21227794	Russian River	Russian River Anderson Valley Pinot Noir	2009
21778485	Russian River	Valley Estate Grown Pinot Noir	2010
21778495	Russian River	Valley Estate Grown Pinot Noir	2009
22031609	Russian River	Sonoma County Consecration Cabernet Sauvignon	None
22143637	Russian River	Russian River Russian River Pinot Noir	2011
22174769	Russian River	Sonoma County Rose Of Pinot Noir Carneros	2000
22175384	Russian River	Valley Estate Grown Pinot Noir	2012
23148415	Russian River	Russian River Russian River Pinot Noir	None
23149077	Russian River	Russian River Sonoma Coast Chardonnay	2013
23168093	Russian River	Valley Pinot Noir	2011
20524324	Birichino	Birichino Pinot Noir Saint Georges	2011
20613326	Birichino	Birichino Vin Gris	2012
20736167	Birichino	Birichino Monterey Malvasia Bianca	2009
21026695	Birichino	Birichino Vin Gris	2012
21566306	Birichino	Birichino Vin Gris	2010
21658714	Birichino	Birichino Vieilles Vigne Central Coast Grenache	2010
21835163	Birichino	Birichino Vin Gris	2011
21835174	Birichino	Birichino Vieilles Vigne Central Coast Grenache	2008
21871100	Birichino	Birichino Lilo Vineyard Santa Cruz Mountains Pinot Noir	2011
21889494	Birichino	Birichino Vieilles Vigne Central Coast Grenache	2011
22240542	Birichino	Birichino Vieilles Vigne Central Coast Grenache	2012
23338943	Birichino	Birichino Monterey Malvasia Bianca	2010
23391210	Birichino	Birichino Lilo Vineyard Santa Cruz Mountains Pinot Noir	2012
23417421	Birichino	Birichino Vin Gris	2013
23837722	Birichino	Birichino Vieilles Vigne Central Coast Grenache	2012
20486493	Catrala	Catrala Casablanca Valley Sauvignon Blanc	2008
20526657	Catrala	Catrala Grand Reserva Casablanca Valley Merlot	2007
20526665	Catrala	Catrala Grand Reserve Casablanca Valley Chardonnay	2009
20744906	Catrala	Catrala Casablanca Valley Gewurztraminer	2000
20744936	Catrala	Catrala Casablanca Valley Gewurztraminer	2008
20798645	Catrala	Catrala Grand Reserve Casablanca Valley Pinot Noir	2007
20878417	Catrala	Catrala Casablanca Valley Sauvignon Blanc	2008
21005060	Catrala	Catrala Grand Reserve Casablanca Valley Chardonnay	2007
21018502	Catrala	Catrala Casablanca Valley Gewurztraminer	2009
21307086	Catrala	Catrala Grand Reserva Casablanca Valley Merlot	2007
21353118	Catrala	Grand Reserve Casablanca Valley Chardonnay	2010
21932486	Catrala	Catrala Casablanca Valley Gewurztraminer	2009
23608097	Catrala	Catrala Grand Reserve Casablanca Valley Pinot Noir	2008
23608100	Catrala	Catrala Grand Reserve Casablanca Valley Chardonnay	2007
23643207	Catrala	Catrala Grand Reserve Casablanca Valley Chardonnay	2009
20675085	Plantaže	Prirodno Slatko Vino Medun	2008
20923927	Plantaže	Crnogorski Chardonnay	2010
21246538	Plantaže	Montenegrin Black Dry	2000
21619392	Plantaže	Moje Vino	2008
21693362	Plantaže	Crnogorski Val Vrhunsko Pjenusavo Bijelo	2008
21824084	Plantaže	Montenegrin Black Dry	2012
21824218	Plantaže	Crnogorski Rose	2012
22317752	Plantaže	Crnogorski Merlot	2000
22395822	Plantaže	Crnogorski Vranac	2001
22572510	Plantaže	Lake Skadar Valley Montenegro Premium Vranac	2010
22620372	Plantaže	Vranac Pro Corde Crnogorsko Vrhunsko Cuveno Vino	None
23037728	Plantaže	Moje Vino	2011
23210664	Plantaže	Sipcanik Vranac	2005
23915912	Plantaže	kraljevski Val	2010
23960090	Plantaže	Crnogorski Vrhunsko Bijelo Vino Sauvignon	2009
20146698	Provolo	Provolo Amarone Della Valpolicella	2008
20146726	Provolo	Provolo Amarone Della Valpolicella	2004
20194489	Provolo	Provolo Amarone Della Valpolicella	2006
20211191	Provolo	Provolo Campotorbian Superiore Valpolicella Ripasso	2008
20223568	Provolo	Provolo Gino Valpolicella Superiore	2008
20602843	Provolo	Provolo Campotorbian Superiore Valpolicella Ripasso	2003
20699461	Provolo	Provolo Amarone Della Valpolicella	2007
20733705	Provolo	Provolo Campotorbian Superiore Valpolicella Ripasso	None
21568842	Provolo	Provolo Campotorbian Superiore Valpolicella Ripasso	2009
22846734	Provolo	Provolo Valpolicella	None
23143186	Provolo	Cruina Rosso Veronese	2001
23510680	Provolo	Provolo Opera Veronese Corvina	2005
23564648	Provolo	Entis Monovitigno Veronese	None
23564650	Provolo	Provolo Opera Veronese Corvina	2005
23901595	Provolo	Provolo Amarone Della Valpolicella	2004
20304797	Estrelas Do Brasil	Estrelas Do Brasil Brut	2008
20533204	Estrelas Do Brasil	Estrelas Do Brasil Nature Rose	2008
20533690	Estrelas Do Brasil	Estrelas Do Brasil Brut	NV
20633132	Estrelas Do Brasil	Estrelas Do Brasil Nature Rose	2011
20668323	Estrelas Do Brasil	Estrelas Do Brasil Prosecco	2008
20770557	Estrelas Do Brasil	Estrelas Do Brasil Nature Rose	2010
21172042	Estrelas Do Brasil	Dall Agnol DMD Dupla Maturacao Direcionada	2013
21220872	Estrelas Do Brasil	Estrelas Do Brasil Prosecco	2011
21606918	Estrelas Do Brasil	Estrelas Do Brasil Nature	2010
22556291	Estrelas Do Brasil	Estrelas Do Brasil Nature	2007
22641814	Estrelas Do Brasil	Estrelas Do Brasil Prosecco	2010
22641845	Estrelas Do Brasil	Estrelas Do Brasil Brut	2010
22641934	Estrelas Do Brasil	Estrelas Do Brasil Moscatel	2010
22664439	Estrelas Do Brasil	Estrelas Do Brasil Moscatel	2010
23960436	Estrelas Do Brasil	Estrelas Do Brasil Prosecco	2010
20717850	Jacques Selot	Jacques Selot Pays D'Oc Autrefois Merlot	2008
20836460	Jacques Selot	Grand Lamartine Macon	2008
20933588	Jacques Selot	Les Lurets Volany 1Er Cru	None
21051536	Jacques Selot	Jacques Selot Cote De Beaune Villages	2008
21051541	Jacques Selot	Jacques Selot Cote De Beaune Villages	1976
21242603	Jacques Selot	Jacques Selot Clos L'Eveque Mercurey 1er Cru	2008
21903328	Jacques Selot	Jacques Selot Pays D'Oc Autrefois Merlot	2005
21906335	Jacques Selot	Jacques Selot Pays D'Oc Autrefois Merlot	2001
22396704	Jacques Selot	Cotes Du Roussillon Ermitage Du Chateau	1985
22563411	Jacques Selot	Vieilles Vignes Gevrey Chambertin	None
22828307	Jacques Selot	Jacques Selot Clos L'Eveque Mercurey 1er Cru	2010
22934918	Jacques Selot	La Maladiere Santenay 1er Cru	None
22934992	Jacques Selot	Vieilles Vignes Meursault	2010
23199409	Jacques Selot	Jacques Selot Gigondas	2005
23374168	Jacques Selot	Saint Amour Cru Du Beaujolais	None
20247303	Jean Baptiste Thibault	Jean Baptiste Thibault Le Sauvignon Blanc	2009
20306290	Jean Baptiste Thibault	Jean Baptiste Thibault Le Pinot Noir Rose	2010
20381641	Jean Baptiste Thibault	Jean Baptiste Thibault La Duchesne Sancerre	2011
20525219	Jean Baptiste Thibault	Thibault De Villejames Champagne Brut	2008
20958043	Jean Baptiste Thibault	Jean Baptiste Thibault La Duchesne Sancerre	2008
21083966	Jean Baptiste Thibault	Jean Baptiste Thibault La Duchesne Sancerre	2012
21089995	Jean Baptiste Thibault	Jean Baptiste Thibault La Duchesne Sancerre	2011
21099853	Jean Baptiste Thibault	Jean Baptiste Thibault Le Sauvignon Blanc	2008
22126688	Jean Baptiste Thibault	La Duchesne Sancerre	2006
22204240	Jean Baptiste Thibault	Jean Baptiste Thibault Menetou Salon	2012
22543280	Jean Baptiste Thibault	de Planiol Ladoix Le Rognet Premier Cru	2004
22738566	Jean Baptiste Thibault	de Villejames Champagne Brut	None
23039302	Jean Baptiste Thibault	Collection Prestige Menetou Salon	None
23228448	Jean Baptiste Thibault	Doria Sauvignon Blanc	2012
23720492	Jean Baptiste Thibault	Jean Baptiste Thibault Le Pinot Noir Rose	2009
20085003	Moss Brothers	Moss Brother Semillon	2009
20085006	Moss Brothers	Moss Brother Shiraz	2005
20085007	Moss Brothers	Moss Brother Chardonnay	2008
20085008	Moss Brothers	Wilyabrup Cabernet Sauvignon Merlot	2007
20085011	Moss Brothers	Moss Brother Cabernet Merlot	2007
20122102	Moss Brothers	Drummond Hill White	2008
21151982	Moss Brothers	Moses Rock Big Barrel Grenache	2008
21325302	Moss Brothers	Moses Rock Estate 3857 Caves Road The Wilyabrup	2011
21429821	Moss Brothers	Autumn Harvest Margaret River Cabernet	2004
22675636	Moss Brothers	Autumn Harvest Margaret River Cabernet	2003
22740740	Moss Brothers	Moses Rock Margaret River Rose	2008
23063598	Moss Brothers	Wilyabrup Cabernet Sauvignon Merlot	2011
23151793	Moss Brothers	Wicked Wily Fortified Grenache	2005
23494645	Moss Brothers	Moses Rock Big Barrel Grenache	2012
23685752	Moss Brothers	Margaret River Black Label The Wilyabrup	None
20217797	Pascal Lachaux	Pascal Lachaux Bourgogne Pinot Fin	2005
20416033	Pascal Lachaux	Pascal Lachaux Bourgogne Pinot Fin	2013
20904644	Pascal Lachaux	Pascal Lachaux Grand Cru Chambertin Clos de Beze	2008
20904767	Pascal Lachaux	Pascal Lachaux Grand Cru Chambertin Clos de Beze	2007
20959356	Pascal Lachaux	Pascal Lachaux Grand Cru Grands Echezeaux	2009
21063728	Pascal Lachaux	Pascal Lachaux Bourgogne Pinot Fin	2010
21321597	Pascal Lachaux	Pascal Lachaux Chambolle Musigny 1er Les Grands Murs	2007
21359350	Pascal Lachaux	Pascal Lachaux Bourgogne Pinot Fin	2009
21383740	Pascal Lachaux	Pascal Lachaux Bonnes Mares Grand Cru	None
21427470	Pascal Lachaux	Pascal Lachaux Grand Cru Chambertin Clos de Beze	2013
21551401	Pascal Lachaux	Pascal Lachaux Chambertin Grand Cru	2003
21551500	Pascal Lachaux	Griottes Chambertin Grand Cru	None
22016758	Pascal Lachaux	Pascal Lachaux Bourgogne Chardonnay	2007
22016796	Pascal Lachaux	Pascal Lachaux Clos De La Roche Grand Cru	None
23429816	Pascal Lachaux	La Justice Gevrey Chambertin Cuvee Bonheur	2007
20341174	Balter	Balter Sauvignon	2008
20368944	Balter	Azienda Agricola Balter Trento Doc Brut	2008
20384145	Balter	Balter Barbanico	2008
21211746	Balter	Balter Lagrein Merlot	2008
21297085	Balter	Balter Azienda Agricola Battu Lagrein	2010
21297094	Balter	Balter Azienda Agricola Battu Lagrein	2011
21340871	Balter	Balter Azienda Agricola Battu Lagrein	2011
21415009	Balter	Balter Lagrein Merlot	2013
21947962	Balter	Balter	2011
22085225	Balter	Balter Lagrein Merlot	2012
22206799	Balter	Balter Barbanico	2011
22957050	Balter	TrentoDoc Rose Brut	None
22962897	Balter	Azienda Agricola Balter Sauvignon Blanc	2012
23193581	Balter	Balter Cabernet Sauvignon	2008
23240134	Balter	Balter Sauvignon	2012
20231860	Eser	Eser Trocken Riesling	2009
20302962	Eser	Eser Rheingau Doosberg Spatlese Riesling	2008
20962776	Eser	Eser Schwarzweib Rheingau Spatburgunder	2011
21066954	Eser	Eser Schwarzweib Rheingau Spatburgunder	2010
21268875	Eser	Eser Rheingau Trocken Rose	2011
21364775	Eser	Flaschengarung Rheingau Cabinet Riesling Brut	None
21654151	Eser	Eser Purist Rheingau Riesling	2011
22107701	Eser	Hattenheimer Nussbrunnen Riesling Spatlese trocken	2011
22206374	Eser	Oestricher Doosberg Riesling spateste trocken	2010
22409479	Eser	Reisling Classic	2011
22629393	Eser	Riesling Alte Reben	2008
22677897	Eser	Hattenheim Wisselbrunnen Riesling Kabinett Trocken	2012
22881426	Eser	Eser Purist Rheingau Riesling	2011
23290415	Eser	Eser Rheingau Trocken Rose	2012
23433130	Eser	Kussmund rose	2011
20189958	Caparra Siciliani	Caparra & Siciliani Volvito Ciro Classico Superiore Rosso	2008
20289934	Caparra Siciliani	Caparra Siciliani Ciro Bianco	2015
20330569	Caparra Siciliani	Caparra & Siciliani Ciro Riserva Classico Superiore Rosso	2008
20542513	Caparra Siciliani	Caparra & Siciliani Volvito Ciro Classico Superiore Rosso	U.V.
20604468	Caparra Siciliani	Volvito Ciro Classico Superiore Rosso	2009
20641190	Caparra Siciliani	Solagi Ciro Rosso Classico	2008
20938624	Caparra Siciliani	Solagi Ciro Rosso Classico	None
20967907	Caparra Siciliani	Ciro Rosso Classico Superiore	2008
21342104	Caparra Siciliani	Caparra Siciliani Mastrogiurato Calabria Rosso	2014
21621492	Caparra Siciliani	Caparra Siciliani Ciro Rosso Classico	2014
21674113	Caparra Siciliani	Caparra Siciliani Ciro Rosso Classico	2014
22511311	Caparra Siciliani	Ciro Classic Red	2010
22571389	Caparra Siciliani	Caparra Siciliani Ciro Bianco	2015
23036605	Caparra Siciliani	Le Formelle Ciro Rosato	None
23378048	Caparra Siciliani	Caparra Siciliani Mastrogiurato Calabria Rosso	2014
20265277	Ambo	Ambo Pinot Noir Rosa	2008
20328771	Ambo	Ambo Nero Pinot Noir	2008
20632910	Ambo	Ambo Merlot Cabernet Franc	2010
20736666	Ambo	Ambo Bianco Sauvignon Blanc Chardonnay	2009
21109846	Ambo	Ambo Pinot Grigio	2008
21118436	Ambo	Ambo Pinot Grigio	2010
21183263	Ambo	Ambo Pinot Grigio	2011
21185324	Ambo	Ambo Pinot Grigio	2010
21596629	Ambo	Ambo Pinot Noir Rosa	2010
21719070	Ambo	Ambo Pinot Noir Rosa	2011
21939909	Ambo	Ambo Cabernet Franc	2010
22705510	Ambo	Ambo Montepulciano D Abruzzo	None
23366675	Ambo	Secco Brut Blanc de Blancs	None
23872017	Ambo	Ambo Cabernet Franc	2010
23915933	Ambo	Ambo Bianco Sauvignon Blanc Chardonnay	2007
20230282	Lambloch Estate	Lambloch Estate Classic Shiraz	2008
20647622	Lambloch Estate	Lambloch Estate Lambloch Hunter Valley Shiraz	2010
20665603	Lambloch Estate	Lambloch Estate Classic Cabernet Sauvignon	2010
20665606	Lambloch Estate	Lambloch Classic Cabernet Sauvignon	2010
20752472	Lambloch Estate	Lambloch Estate Lambloch Hunter Valley Shiraz	2011
20752488	Lambloch Estate	Lambloch Estate Hunter Valley S V	2011
20752494	Lambloch Estate	Lambloch Estate Hunter Valley S V	2011
20851803	Lambloch Estate	The Loch	2010
21669859	Lambloch Estate	Lambloch Hunter Valley Shiraz	2012
22151106	Lambloch Estate	Sparkling Semillon	2013
22558823	Lambloch Estate	Diva Sparkling	None
22644073	Lambloch Estate	Lambloch Estate Longnose Shiraz	2009
22728266	Lambloch Estate	Lambloch Estate Longnose Shiraz	2008
23145933	Lambloch Estate	Hunter Valley Flipside Semillon	2012
23388458	Lambloch Estate	Hunter Valley Flipside Semillon	2013
20382877	Jean Pla	Jean Pla Selection Passion Grenache Blanc	2010
20655875	Jean Pla	Selection Passion Cotes Catalanes Syrah	2008
20669833	Jean Pla	Jean Pla Selection La Passion	2011
20683869	Jean Pla	Jean Pla La Passion Grenache	2008
20753391	Jean Pla	Jean Pla Selection La Passion	2010
20958379	Jean Pla	Jean Pla Selection La Passion	2009
21237486	Jean Pla	Selection La Passion Blanc Cotes Catalanes	2010
21351097	Jean Pla	Jean Pla Selection La Passion	2011
21455689	Jean Pla	Bulles De Passion Brut	None
21681761	Jean Pla	Jean PLA Selection Vin de Pays Des Cotes Catalanes Cuvee Bugarach	None
22427416	Jean Pla	Selection La Passion Blanc Cotes Catalanes	2012
23142349	Jean Pla	Jean Pla Selection La Passion	2000
23163724	Jean Pla	Jean Pla Selection La Passion	2012
23626891	Jean Pla	Jean Pla La Passion Grenache	2008
23626893	Jean Pla	Jean Pla Selection Passion Grenache Blanc	2010
20076043	Burnet Ridge	Burnet Ridge Pinot Noir	2006
20076045	Burnet Ridge	Burnet Ridge Tuscan Saugiovese	2010
20076047	Burnet Ridge	Burnet Ridge Sauvignon Blanc	2006
20626207	Burnet Ridge	Pinot Gris	2010
20701027	Burnet Ridge	Butterfly Ridge	2011
21285813	Burnet Ridge	Kurpfalz Cabinet Tradition Sekt Trocken	None
21388471	Burnet Ridge	Noiret	None
21476762	Burnet Ridge	Purple Trillium North Coast Red	2009
21574852	Burnet Ridge	Burnet Ridge Tuscan Saugiovese	2010
22053072	Burnet Ridge	Pinot Noir	2013
22266602	Burnet Ridge	Amador County Zinfandel	2011
22272492	Burnet Ridge	Sauvignon VZH	2012
22800122	Burnet Ridge	Okin	2006
23201842	Burnet Ridge	Savignon výber z hroznu	2012
23526710	Burnet Ridge	North Coast Malbec	None
20233553	Vinarija Coka	Vinarija Coka Zdrepceva Krv	2008
20606969	Vinarija Coka	Vinarija Coka Lederer Cabernet Sauvignon	2008
20607980	Vinarija Coka	Vinarija Coka Lederer Merlot	2010
20609860	Vinarija Coka	Vinarija Coka Zdrepceva Krv	2005
20964490	Vinarija Coka	Lederer Merlot	2008
21056050	Vinarija Coka	Vinarija Coka Vranac	2012
21258515	Vinarija Coka	Vinarija Coka Lederer Merlot	2010
21877513	Vinarija Coka	Vinarija Coka Lederer Cabernet Sauvignon	2008
21998341	Vinarija Coka	Ždrepceva Krv Rotwein Lieblich	None
22203109	Vinarija Coka	Vinarija Coka Vranac	2008
22284761	Vinarija Coka	Ždrepceva Krv Stono Poluslatko Crno Berba	2003
22903136	Vinarija Coka	Vranac Dry Red	None
23056281	Vinarija Coka	Vinarija Coka Lederer Merlot	1903
23113739	Vinarija Coka	Lederer	None
23190135	Vinarija Coka	Vinarija Coka Zdrebac	2013
20697501	Feudi Di Romans	Feudi Di Romans Pinot Grigio	2012
20874481	Feudi Di Romans	Feudi Di Romans Pinot Grigio	2010
21178897	Feudi Di Romans	Feudi Di Romans Merlot	2008
21234059	Feudi Di Romans	Feudi Di Romans Friulano	None
21369143	Feudi Di Romans	Friuli Isonzo Pinot Grigio	2012
21383263	Feudi Di Romans	Feudi Di Romans Pinot Bianco	None
21516430	Feudi Di Romans	Feudi Di Romans Ribolla Gialla	None
21722646	Feudi Di Romans	Feudi Di Romans Aromatico Traminer	2012
21722649	Feudi Di Romans	Feudi Di Romans Aromatico Traminer	2012
21842536	Feudi Di Romans	Feudi Di Romans Merlot	2010
22200274	Feudi Di Romans	Feudi Di Romans Pinot Grigio	2012
22277180	Feudi Di Romans	Feudi Di Romans Refosco	None
22323521	Feudi Di Romans	Venezia Giulia Ribolla Gialla	2012
22823944	Feudi Di Romans	Friuli Isonzo Pinot Nero	2012
23206762	Feudi Di Romans	Feudi Di Romans Chardonnay	None
20194909	Fratelli Ponte	Fratelli Ponte Moscato D'Asti	2010
20225189	Fratelli Ponte	Fratelli Ponte Barolo	2005
20238802	Fratelli Ponte	Fratelli Ponte Roero Arneis	2008
20242530	Fratelli Ponte	Fratelli Ponte Superiore Barbera D'Asti	2009
20247355	Fratelli Ponte	Fratelli Ponte Moscato D'Asti	2010
20466825	Fratelli Ponte	Fratelli Ponte Barolo	2005
20702458	Fratelli Ponte	Fratelli Ponte Superiore Barbera D'Asti	2010
20963830	Fratelli Ponte	Fratelli Ponte Superiore Barbera D'Asti	2005
21025009	Fratelli Ponte	Fratelli Ponte Nebbiolo d'Alba	2008
21296056	Fratelli Ponte	Fratelli Ponte Roero Arneis	2010
22416731	Fratelli Ponte	Fratelli Ponte Langhe Dolcetto	None
22564083	Fratelli Ponte	Fratelli Ponte Piemonte Barbera	None
22768105	Fratelli Ponte	Fratelli Ponte Barolo	2007
22819432	Fratelli Ponte	Fratelli Ponte Roero Arneis	2012
23977449	Fratelli Ponte	Fratelli Ponte Nebbiolo d'Alba	2011
20101836	Purple Moon	Purple Moon California Shiraz	2010
20101837	Purple Moon	Purple Moon California Shiraz	2009
20113985	Purple Moon	Purple Moon California Merlot	2009
20265981	Purple Moon	Purple Moon California Shiraz	2010
20362816	Purple Moon	Purple Moon California Chardonnay	2010
20431340	Purple Moon	Purple Moon California Chardonnay	2009
20575113	Purple Moon	Purple Moon California Chardonnay	2011
20630954	Purple Moon	Purple Moon California Shiraz	2003
20632891	Purple Moon	Purple Moon California Chardonnay	2011
20639621	Purple Moon	Purple Moon California Shiraz	2012
20673469	Purple Moon	Purple Moon California Shiraz	2011
20980631	Purple Moon	Purple Moon California Merlot	2010
21880318	Purple Moon	Purple Moon California Shiraz	2011
22316105	Purple Moon	Purple Moon California Merlot	2011
22438533	Purple Moon	Purple Moon California Merlot	2012
20104156	Philippine De Saint Cyrille	Philippine De Saint Cyrille Grande Reserve Chateauneuf Du Pape	2008
20154519	Philippine De Saint Cyrille	Philippine De Saint Cyrille Grande Reserve Chablis	2009
20278852	Philippine De Saint Cyrille	Philippine De Saint Cyrille Grande Reserve Chablis	2010
20334921	Philippine De Saint Cyrille	Philippine De Saint Cyrille Grande Reserve Chateauneuf Du Pape	2010
20513106	Philippine De Saint Cyrille	Philippine De Saint Cyrille Grande Reserve Chablis	2012
20845390	Philippine De Saint Cyrille	Domaine Violet Julienas	2000
20935007	Philippine De Saint Cyrille	Philippine De Saint Cyrille Domaine de la Grappe Fine Morgon	2000
20935014	Philippine De Saint Cyrille	Philippine De Saint Cyrille Domaine de la Grappe Fine Morgon	2000
21961866	Philippine De Saint Cyrille	Philippine De Saint Cyrille Grande Reserve Chateauneuf Du Pape	2012
21961871	Philippine De Saint Cyrille	Philippine De Saint Cyrille Grande Reserve Grenache Noir	2012
22160003	Philippine De Saint Cyrille	Philippine De Saint Cyrille Grande Reserve Grenache Noir	2012
22617258	Philippine De Saint Cyrille	Philippine De Saint Cyrille Grande Reserve Chateauneuf Du Pape	2012
22626480	Philippine De Saint Cyrille	Philippine De Saint Cyrille Grande Reserve Chateauneuf Du Pape	2011
22753209	Philippine De Saint Cyrille	Grande Reserve Chateauneuf Du Pape	2012
23924877	Philippine De Saint Cyrille	Philippine De Saint Cyrille Grande Reserve Chateauneuf Du Pape	2009
20152925	Calabretta	Calabretta Etna Rosso	2001
20322614	Calabretta	Azienda Vinicola Calabretta Etna Rossoto	2008
20346067	Calabretta	Calabretta Etna Rosso	2000
20437774	Calabretta	Calabretta Sicilia Nero D'Avola	2008
20501030	Calabretta	Calabretta Sicilia Nero D'Avola	2004
20747984	Calabretta	Calabretta Etna Rosso	1998
21214813	Calabretta	Calabretta Sicilia Carricante	2008
21239096	Calabretta	Gaào Gaào Rosso	None
21752667	Calabretta	Calabretta Sicilia Carricante	2009
22117690	Calabretta	Calabretta Sicilia Carricante	2011
22145496	Calabretta	Nerello Mascalese Sicilia	2003
22227728	Calabretta	Calabretta Sicilia Carricante	2013
22250952	Calabretta	Calabretta Etna Rosso	2007
22631220	Calabretta	Calabretta Vino Rosso	2010
23221199	Calabretta	Vino Rosato	None
20404750	Saint Joseph	Domaine Monier	2005
20418092	Saint Joseph	Saint Joseph Rouge 2010	2010
20982505	Saint Joseph	Grand River Valley Pinot Noir	2010
21084750	Saint Joseph	Rhone Valley Syrah	2005
21235649	Saint Joseph	Domaine Monier Serves Saint Joseph	2006
21480416	Saint Joseph	Tournon Sur Rhone	2001
21606915	Saint Joseph	Les Terriens Grand Vin Des	2011
21819439	Saint Joseph	Grand Vin Du Rhone	1980
22542419	Saint Joseph	Rhone Passion Crozes Hermitage	2011
22919698	Saint Joseph	Saint Joseph Corbieres	1983
23218564	Saint Joseph	Saint Joseph Saint Joseph	2011
23237093	Saint Joseph	Condrieu	None
23333194	Saint Joseph	Les Terriens Grand Vin Des	2011
23686369	Saint Joseph	Les Terriens Grand Vin Des	None
23957351	Saint Joseph	Grand Vin Du Rhone	2007
20079518	Jean Louis Tribouley	Jean Louis Tribouley Cotes Catalanes Orchis	2006
20079521	Jean Louis Tribouley	Les Copines	2007
20197069	Jean Louis Tribouley	l'Alba Cotes Du Roussillon	2009
20268741	Jean Louis Tribouley	Jean Louis Tribouley Marceau Le Blanc Vin De Pays Des Cotes Catalanes	2010
20489641	Jean Louis Tribouley	Jean Louis Tribouley Les 3 Lunes Cotes Du Roussillon	2009
20579135	Jean Louis Tribouley	Jean Louis Tribouley Gg Cotes Catalanes	2011
20656435	Jean Louis Tribouley	Jean Louis Tribouley Les Bacs	2009
20818244	Jean Louis Tribouley	Jean Louis Tribouley Les Bacs	2010
20921201	Jean Louis Tribouley	Champ del Petayre	2008
21090131	Jean Louis Tribouley	Jean Louis Tribouley Cotes Catalanes Orchis	2010
21532993	Jean Louis Tribouley	Jean Louis Tribouley Gg Cotes Catalanes	2011
21595589	Jean Louis Tribouley	Mani Cotes Du Roussillon Grenache Syrah	2011
21710478	Jean Louis Tribouley	Jean Louis Tribouley Les Bacs	2009
23231026	Jean Louis Tribouley	Jean Louis Tribouley Copines Cotes Du Roussillon	2007
23428993	Jean Louis Tribouley	Jean Louis Tribouley Copines Cotes Du Roussillon	2005
20505140	Vincze Bela	Vincze Bela Arcanum Eger Cabernet Franc	2007
20737067	Vincze Bela	Eger Merlot	2003
21503046	Vincze Bela	Vincze Bela Arcanum Eger Cabernet Franc	2008
21544282	Vincze Bela	Vincze Bela Arcanum Eger Merlot	2009
21544284	Vincze Bela	Vincze Bela Arcanum Eger Merlot	2009
21608061	Vincze Bela	Meszhegy Biobor Syrah	2009
22371287	Vincze Bela	Rosszfiu	2008
22664667	Vincze Bela	Vincze Bela Cabernet Franc	2009
22806394	Vincze Bela	Arcanum Blauburger	2009
22944424	Vincze Bela	Vincze Bela Cabernet Sauvignon	2011
22950655	Vincze Bela	Arcanum Kekfrankos	2009
23075106	Vincze Bela	Rosszfiu Cuvee	2009
23400529	Vincze Bela	Vincze Bela Boraszat Siller	2008
23408791	Vincze Bela	Vincze Bela Boraszat Siller	2013
23414037	Vincze Bela	Egri Arcanum Cabernet Franc	2003
20351454	Bourdicotte	Cuvee Les Coteaux Bordeaux Superieur	2009
20416882	Bourdicotte	Chateau Bourdicotte Bordeaux Blanc	2005
21137416	Bourdicotte	Cuvee Les Coteaux Bordeaux superieur	1981
21770876	Bourdicotte	Medaille D'Argent Grand Vin De Macon	1982
21770880	Bourdicotte	Medaille D Argent Macon	1982
21847785	Bourdicotte	Bourdicotte Bordeaux Superieur	2007
21988039	Bourdicotte	Bourdicotte Bordeaux	1999
22193187	Bourdicotte	Bourdicotte Bordeaux Sec	2004
22829288	Bourdicotte	Moulin De Pillardot Bordeaux	2002
22982203	Bourdicotte	Bourdicotte Bordeaux Superieur	2006
22986465	Bourdicotte	Bourdicotte Haut De Gamme	1989
23007942	Bourdicotte	Bourdicotte Bordeaux	2000
23039980	Bourdicotte	Bourdicotte Haut De Gamme	1998
23358881	Bourdicotte	Bourdicotte Bordeaux Sec	2006
23431733	Bourdicotte	Cuvee d'exception	2009
20178935	Feret Lambert	Feret Lambert Bordeaux Superieur	2006
20413305	Feret Lambert	Feret Lambert Bordeaux Superieur	2009
20609621	Feret Lambert	Feret Lambert Bordeaux superieur	2010
20631657	Feret Lambert	Feret Lambert	2006
20860531	Feret Lambert	Feret Lambert Bordeaux	2010
20872894	Feret Lambert	Feret Lambert Bordeaux	2009
21222333	Feret Lambert	Feret Lambert Bordeaux	2008
21243590	Feret Lambert	Feret Lambert Bordeaux Superieur	2005
21295169	Feret Lambert	Feret Lambert Bordeaux Superieur	2008
21489620	Feret Lambert	Feret Lambert Bordeaux	2009
21783417	Feret Lambert	Feret Lambert Bordeaux Superieur	2004
22031148	Feret Lambert	Feret Lambert Bordeaux	2010
22435630	Feret Lambert	Feret Lambert Bordeaux	2008
23164963	Feret Lambert	Chateau Feret Lambert Petit Non Filtre Bordeaux	2004
23378429	Feret Lambert	Costes Du Bordeaux Superieur	2012
20129128	Domaine Bott Freres	Domaine Bott Freres Vin d'Alsace Pinot Gris Vin D'Alsace	2007
20131201	Domaine Bott Freres	Domaine Bott Freres Alsace Pinot Blanc	2007
20150475	Domaine Bott Freres	Domaine Bott Freres Reserve Alsace Riesling	2009
20292892	Domaine Bott Freres	Domaine Bott Freres Reserve Alsace Riesling	2009
20313664	Domaine Bott Freres	Domaine Bott Freres Reserve Alsace Riesling	2010
20322957	Domaine Bott Freres	Domaine Bott Freres Alsace Pinot Blanc	2009
21553198	Domaine Bott Freres	Domaine Bott Freres Cuvee Nicole Cremant d'Alsace	2013
21568805	Domaine Bott Freres	Domaine Bott Freres Tradition Alsace Gewurztraminer	2011
21572787	Domaine Bott Freres	Domaine Bott Freres Reserve Alsace Riesling	2010
21642232	Domaine Bott Freres	Domaine Bott Freres Cuvee Nicole Cremant d'Alsace	2012
21808103	Domaine Bott Freres	Domaine Bott Freres Muscat	2011
21808120	Domaine Bott Freres	Domaine Bott Freres Vin d'Alsace Pinot Gris Vin D'Alsace	2007
23202061	Domaine Bott Freres	Domaine Bott Freres Reserve Personnelle Vin d'Alsace Gewurztraminer	2010
23704603	Domaine Bott Freres	Domaine Bott Freres Tradition Alsace Gewurztraminer	2011
23979387	Domaine Bott Freres	Domaine Bott Freres Reserve Personnelle Vin d'Alsace Gewurztraminer	2010
20042899	Bodegas Navajas	Bodegas Navajas Rioja	2006
20042907	Bodegas Navajas	Bodegas Navajas Crianza Rioja	2008
20042908	Bodegas Navajas	Bodegas Navajas Rioja	2006
20111751	Bodegas Navajas	Bodegas Navajas Crianza Rioja	2007
20227732	Bodegas Navajas	Bodegas Navajas Rioja	2008
21202803	Bodegas Navajas	Bodegas Navajas Rioja	1986
21574194	Bodegas Navajas	Bodegas Navajas Rioja	2011
21730709	Bodegas Navajas	Bodegas Navajas Crianza Rioja	2009
22293441	Bodegas Navajas	Bodegas Navajas Rioja	2012
22330889	Bodegas Navajas	Bodegas Navajas Rioja	2009
22579338	Bodegas Navajas	Bodegas Navajas Rioja	2000
22648536	Bodegas Navajas	Bodegas Navajas Rioja	2012
22730847	Bodegas Navajas	Bodegas Navajas Crianza Rioja	2010
23159580	Bodegas Navajas	Bodegas Navajas Rioja	2014
23314965	Bodegas Navajas	Bodegas Navajas Crianza Rioja	2010
20071301	Poderi Morini	Poderi Morini Morale	2008
20071303	Poderi Morini	Torre Di Oriolo Sangiovese	2008
20071305	Poderi Morini	Estroverso	2008
20071312	Poderi Morini	Sette Note Per Dani Albana Di Romagna	2007
20636738	Poderi Morini	Sette Note	2008
20929704	Poderi Morini	Poderi Morini Augusto Burson Uva Longanesi	2014
20958003	Poderi Morini	Traicolli Savignon Rosso	2008
21017120	Poderi Morini	Poderi Morini Augusto Burson Uva Longanesi	2008
21334191	Poderi Morini	Beccafico Romagna Superiore Sangiovese	None
21504308	Poderi Morini	Poderi Morini Nonno Rico Riserva Sangiovese	2013
21683869	Poderi Morini	Poderi Morini Savignone Ravenna Centesimino Rosso	2011
21939636	Poderi Morini	Rubacuori Di Uve Stramature	None
22071228	Poderi Morini	Poderi Morini Savignone Ravenna Centesimino Rosso	2012
22591065	Poderi Morini	Poderi Morini Nonno Rico Riserva Sangiovese	2009
23679981	Poderi Morini	Poderi Morini Nonno Rico Riserva Sangiovese	2013
20071223	Palatine Hills Estate	Palatine Hills Estate 1812 Lakeshore Chardonnay	2008
20071228	Palatine Hills Estate	Palatine Hills Estate Rose	2006
20071231	Palatine Hills Estate	Palatine Hills Estate Cabernet Sauvignon	2006
20609680	Palatine Hills Estate	Riesling Traminer	2008
21412945	Palatine Hills Estate	Palatine Hills Estate 1812 Lakeshore Merlot Cabernet	2010
21449268	Palatine Hills Estate	Neufeld Vineyard Niagara Lakeshore Red Cabernet Franc	2010
21467350	Palatine Hills Estate	Palatine Hills Estate 1812 Lakeshore Merlot Cabernet	2011
21554747	Palatine Hills Estate	Palatine Hills Estate 1812 Lakeshore Merlot Cabernet	2012
21677655	Palatine Hills Estate	Palatine Hills Estate 1812 Lakeshore Chardonnay	2011
22527426	Palatine Hills Estate	Quattro	2010
22751966	Palatine Hills Estate	Gamay Noir Rose	2012
22767991	Palatine Hills Estate	Quattro	None
22882586	Palatine Hills Estate	Sauvignon Blanc Neufeld Niagara Lakeshore	2011
23126494	Palatine Hills Estate	Pas de nom	2013
23269862	Palatine Hills Estate	Cabernet Sauvignon family reserve	None
20136889	Vigna	Vigna Valpolicella Superiore Ripasso	2007
20136893	Vigna	Vigna Valpolicella Superiore Ripasso	2007
20573852	Vigna	Podere Di Pradis Collio Pinot Grigio	2008
20682073	Vigna	Colli Orientali Del Friuli Picolit	None
20982209	Vigna	Sforsìn Treviso Prosecco	2008
20991730	Vigna	Vigna Valpolicella Superiore Ripasso	2007
21203251	Vigna	Cosgrove Jones Shiraz	2012
21279273	Vigna	Vittoria Toscana Rosso	2008
21303777	Vigna	Vecchia Ticino Merlot	2000
21319581	Vigna	Podere di Pradis Collio Cabernet	None
21450332	Vigna	Podere Di Pradis Collio Sauvignon	None
21771128	Vigna	Vigna Cabernet Franc	2007
21934512	Vigna	Basket Press Reserve Shiraz	2007
21950238	Vigna	Vecchia Ticino Merlot	1981
23431085	Vigna	Tenuta La Capriano Del Colle Rubinera	2011
20174180	Quinta dos Vales	Quinta dos Vales Marques Dos Vales Grace Vineyard Algarve	2009
20968550	Quinta dos Vales	Quinta dos Vales Marques dos Vales Selecta Algarve Blanc de Noirs	2011
20991615	Quinta dos Vales	Quinta dos Vales Marques Dos Vales Grace Algarve Touriga Nacional	2009
21252616	Quinta dos Vales	Quinta dos Vales Marques Dos Vales Grace Vineyard Algarve	2007
21264207	Quinta dos Vales	Quinta dos Vales Marques dos Vales Selecta Algarve	2010
21361792	Quinta dos Vales	Quinta dos Vales Marques dos Vales Selecta Algarve	2009
21602900	Quinta dos Vales	Quinta dos Vales Marques dos Vales Selecta Algarve	2012
21616356	Quinta dos Vales	Quinta dos Vales Marques Dos Vales Grace Vineyard Algarve	2012
21702333	Quinta dos Vales	Quinta dos Vales Marques dos Vales Selecta Algarve Blanc de Noirs	2013
21722357	Quinta dos Vales	Quinta dos Vales Marques Dos Vales Grace Algarve Touriga Nacional	2012
22811749	Quinta dos Vales	Quinta dos Vales Marques Dos Vales Grace Vineyard Algarve	2011
23006224	Quinta dos Vales	Quinta dos Vales Marques Dos Vales Grace Algarve Touriga Nacional	2012
23150497	Quinta dos Vales	Quinta dos Vales Marques dos Vales Selecta Algarve	2010
23257243	Quinta dos Vales	Quinta dos Vales Marques Dos Vales Grace Vineyard Algarve	2009
23469629	Quinta dos Vales	Quinta dos Vales Marques dos Vales Selecta Algarve	2012
20086588	Trintignant	Trintignant Maison Chateauneuf Du Pape	2008
20152430	Trintignant	Trintignant Maison Chateauneuf Du Pape	2007
20614026	Trintignant	Trintignant Maison Chateauneuf Du Pape	2011
20707935	Trintignant	Trintignant Maison Chateauneuf Du Pape	2005
21385562	Trintignant	Trintignant Cuvee Des Jeunes Filles Lacoste Trintignant	2012
21485952	Trintignant	Trintignant Cuvee Des Jeunes Filles Lacoste Trintignant	2010
21776464	Trintignant	Trintignant Maison Gigondas	1995
21776476	Trintignant	Trintignant Maison Gigondas	2010
21859156	Trintignant	Trintignant Maison Chateauneuf Du Pape	1990
22030533	Trintignant	Trintignant Maison Chateauneuf Du Pape	2008
22160280	Trintignant	Trintignant Cuvee Des Jeunes Filles Lacoste Trintignant	2001
22288844	Trintignant	Trintignant Maison Chateauneuf Du Pape	2006
22339606	Trintignant	Chateauneuf Du Pape Reserve Cardinalys	2007
23063253	Trintignant	Chateauneuf Du Pape	2012
23417895	Trintignant	Chateauneuf du Pape Controle	None
20416201	Annandale	Annandale Anno Cabernet Sauvignon	2004
20748496	Annandale	Annandale Annandale Vineyard Stellenbosch Chalbert Merlot	2005
20748508	Annandale	Annandale Annandale Vineyard Stellenbosch Chalbert Merlot	2005
20857514	Annandale	Annandale Cabernet Sauvignon	2001
21017798	Annandale	Annandale Chardonnay	2013
21437957	Annandale	Annandale Shiraz	2003
21991399	Annandale	Annandale CVP Hemeies Du Toit Stellenbosch	2003
22122786	Annandale	Annandale Shiraz	2005
22176781	Annandale	Cavalier	1999
22990594	Annandale	Annandale Chardonnay	2013
23212093	Annandale	Annandale Cabernet Sauvignon	1997
23433897	Annandale	Annandale Shiraz	2004
23567691	Annandale	Annandale CVP Hemeies Du Toit Stellenbosch	2001
23640688	Annandale	Annandale Cabernet Sauvignon	1999
23943465	Annandale	Annandale Anno Cabernet Sauvignon	1998
20087822	Chateau Barde Haut	Chateau Barde Haut Saint Emilion Grand Cru	2005
20088434	Chateau Barde Haut	Chateau Barde Haut Le Vallon De Barde Haut Saint Emilion Grand Cru	2008
20216265	Chateau Barde Haut	Chateau Barde Haut Saint Emilion Grand Cru	2008
20254143	Chateau Barde Haut	Chateau Barde Haut Saint Emilion Grand Cru	2005
20449956	Chateau Barde Haut	Chateau Barde Haut Saint Emilion Grand Cru	2004
20620435	Chateau Barde Haut	Chateau Barde Haut Saint Emilion Grand Cru	2008
20672678	Chateau Barde Haut	Chateau Barde Haut Saint Emilion Grand Cru	2000
20978354	Chateau Barde Haut	Chateau Barde Haut Saint Emilion Grand Cru	2001
21002232	Chateau Barde Haut	Chateau Barde Haut Saint Emilion Grand Cru	2003
21063661	Chateau Barde Haut	Chateau Barde Haut Saint Emilion Grand Cru	2009
21139191	Chateau Barde Haut	Chateau Barde Haut Saint Emilion Grand Cru	1999
21886725	Chateau Barde Haut	Chateau Barde Haut Le Vallon De Barde Haut Saint Emilion Grand Cru	2008
22342814	Chateau Barde Haut	Chateau Barde Haut Saint Emilion Grand Cru	2005
22776997	Chateau Barde Haut	Chateau Barde Haut Saint Emilion Grand Cru	1986
23074409	Chateau Barde Haut	Chateau Barde Haut Le Vallon De Barde Haut Saint Emilion Grand Cru	2007
20525433	Castelinho	Castelinho Premium Douro	2007
21099766	Castelinho	Red Tinto	2008
21599928	Castelinho	Lagar Dos Saraivas Douro	1999
21697254	Castelinho	Milantino Tm Vinho Espumante Moscatel	None
21738972	Castelinho	Vale D. Fernando Douro Tinto	2008
21975215	Castelinho	Castelinho Douro Vinho Tinto	1999
22261036	Castelinho	Castelinho Douro Vinho Tinto	2007
22323215	Castelinho	Castelinho Vinha Do Tanque Reserva Douro Vinho Tinto	2008
22636639	Castelinho	Castelinho Vinha Do Tanque Reserva Douro Vinho Tinto	2006
22666732	Castelinho	Porto 10 Anos	None
22896096	Castelinho	Castelinho Douro Vinho Tinto	2000
22914900	Castelinho	Castelinho Douro Vinho Tinto	2006
23142861	Castelinho	Castelinho Douro Reserva	2009
23829038	Castelinho	Lagar Dos Saraivas Douro	2001
23882548	Castelinho	Kaeteaopizo	2013
20832055	Domaine de Marcoux	Marcoux Chateauneuf du Pape Blanc	None
21096480	Domaine de Marcoux	Cotes du Rohne Villages Elegace	2011
21209528	Domaine de Marcoux	Marcoux Chateauneuf du Pape	1995
21786178	Domaine de Marcoux	Chateauneuf de Pape	2011
22344036	Domaine de Marcoux	Chateauneuf de Pape	2003
22471279	Domaine de Marcoux	Chateauneuf de Pape	2007
22513189	Domaine de Marcoux	Marcoux Chateauneuf du Pape	1990
22629309	Domaine de Marcoux	Chateauneuf de Pape	2005
22651901	Domaine de Marcoux	Marcoux Chateauneuf du Pape	1992
22935299	Domaine de Marcoux	Chateauneuf de Pape	2004
22991869	Domaine de Marcoux	Marcoux Chateauneuf du Pape	2002
23062873	Domaine de Marcoux	Chateauneuf de Pape	1990
23231459	Domaine de Marcoux	Vieilles vignes	2006
23357398	Domaine de Marcoux	Domaine de Marco Chateauneuf du Pape	2010
23402612	Domaine de Marcoux	Vieilles Vignes	2009
20288113	Anella Andreani	Anella Andreani Chianti	2008
20381968	Anella Andreani	Anella Andreani Chianti	2010
20467708	Anella Andreani	Anella Andreani Prosecco	2008
20473275	Anella Andreani	Anella Andreani Lambrusco	2013
20487006	Anella Andreani	Anella Andreani Lambrusco	2008
20627151	Anella Andreani	Anella Andreani Lambrusco	2009
20648776	Anella Andreani	Corona Mama Anna's 98X Vino Delicioso	None
20698462	Anella Andreani	Anella Andreani Frascati Superiore Secco	2010
20859665	Anella Andreani	Anella Andreani Valpolicella	2002
20884545	Anella Andreani	Anella Andreani Frascati Superiore Secco	None
21263489	Anella Andreani	Valdobbiadene Dry Prosecco Spumante	None
21886271	Anella Andreani	Anella Andreani Bardolino	2000
22726345	Anella Andreani	Anella Andreani Lambrusco	2013
23179911	Anella Andreani	Anella Lambrusco Bianco Dell'Emilia	None
23626909	Anella Andreani	Merlot Cabernet Sauvignon Shiraz	2012
20565664	Sedlak	Sedlak Modry portugal	2012
20918948	Sedlak	Pondni Sber Zweigeltrebe	2010
21307314	Sedlak	Rodinne Vinarstvi Modry Portugal	None
21369819	Sedlak	Sedlak Ryzlink Vlassky	2012
21442592	Sedlak	Sedlak Ryzlink Vlassky	2011
21746655	Sedlak	Rodinne Vinarstvi Chardonnay	None
21761515	Sedlak	Pozdni Sber Tramin	2011
22042904	Sedlak	Rodinne Vinarstvi Chardonnay Pozdni Sběr	None
22121499	Sedlak	Ravis Svato Martinske Svatovavrinecke Rose	None
22244795	Sedlak	Pozdni Sber Tramin	2008
22376405	Sedlak	Svatovavrinecke Svatomartinske	2013
22385273	Sedlak	Svatomartinske Modrý Portugal	2013
22570255	Sedlak	Pozdni Sber Sauvignon	2012
22874035	Sedlak	Výber Z Hroznü Polosuche Hibernal	2011
23596676	Sedlak	Sedlak Ryzlink Vlassky	2011
20624625	Chateau des Gravieres	Chateau des Gravieres Bordeaux	2010
20640414	Chateau des Gravieres	Chateau des Gravieres Bordeaux	2009
20722933	Chateau des Gravieres	Chateau des Gravieres Cuvee Speciale Hauts Du Bernet Graves	2008
20808167	Chateau des Gravieres	Chateau des Gravieres Cuvee Speciale Hauts Du Bernet Graves	2009
21242572	Chateau des Gravieres	Chateau des Gravieres Bordeaux	2011
21456442	Chateau des Gravieres	Chateau des Gravieres Cuvee Prestige Collection Private Graves	2009
21611478	Chateau des Gravieres	Chateau des Gravieres Bordeaux	2009
21710713	Chateau des Gravieres	Chateau des Gravieres Cuvee Prestige Collection Private Graves	2010
21910120	Chateau des Gravieres	Chateau des Gravieres Cuvee Prestige Collection Private Graves	2010
22485917	Chateau des Gravieres	Chateau des Gravieres Bordeaux	2012
22577824	Chateau des Gravieres	Chateau des Gravieres Cuvee Speciale Hauts Du Bernet Graves	2012
23028870	Chateau des Gravieres	Chateau des Gravieres Cuvee Prestige Collection Private Graves	2006
23050100	Chateau des Gravieres	Chateau des Gravieres Cuvee Speciale Hauts Du Bernet Graves	2006
23303995	Chateau des Gravieres	Chateau des Gravieres Bordeaux	2012
23497524	Chateau des Gravieres	Chateau des Gravieres Cuvee Speciale Hauts Du Bernet Graves	2008
20094837	Leopard's Leap	Leopard's Leap Cabernet Sauvignon Merlot	2006
20095508	Leopard's Leap	Leopards Leap Chenin Blanc	2008
20095514	Leopard's Leap	Lookout Pinotage	2010
20095573	Leopard's Leap	The Lookout Cabernet Sauvignon Shiraz Cinsaut	2009
20099466	Leopard's Leap	The Lookout Cabernet Sauvignon Shiraz Cinsaut	2006
20113692	Leopard's Leap	Leopard's Leap Cabernet Sauvignon Merlot	2009
20207203	Leopard's Leap	Leopard's Leap Pinotage Shiraz	2004
20244175	Leopard's Leap	Leopard's Leap Cabernet Sauvignon Merlot	2010
20516246	Leopard's Leap	Leopard's Leap Cabernet Sauvignon Merlot	2011
21401857	Leopard's Leap	Culinaria Collection Grand Vin	2010
23164644	Leopard's Leap	Leopards Leap Sauvignon Blanc	2010
23190043	Leopard's Leap	Chenin Blanc Moscato	2012
23597550	Leopard's Leap	Leopards Leap Merlot	None
23723566	Leopard's Leap	Culinaria Collection Pinot Noir Chardonnay	None
2001131	Leopard's Leap	Lookout Leopard's Leap Cabernet Sauvignon Shiraz	2013
20257843	Torre Raone	Torre Raone San Zopito Montepulciano d'Abruzzo	2007
20536864	Torre Raone	Torre Raone Pecorino Colline Pescaresi	2008
20719728	Torre Raone	Torre Raone San Zopito Montepulciano d'Abruzzo	2004
21060207	Torre Raone	Torre Raone Rosso Colline Pescaresi	2011
21290472	Torre Raone	Torre Raone Pecorino Colline Pescaresi	2012
21578777	Torre Raone	Torre Raone Rosso Colline Pescaresi	2010
21823162	Torre Raone	Torre Raone Bianco Colline Pescaresi	2007
22138380	Torre Raone	Torre Raone Rosso Colline Pescaresi	2006
22554325	Torre Raone	Torre Raone Rosso Colline Pescaresi	2010
22621088	Torre Raone	Torre Raone Pecorino Colline Pescaresi	2011
22967067	Torre Raone	Torre Raone Pecorino Colline Pescaresi	2009
23130779	Torre Raone	Lucanto Montepulciano d'Abruzzo	2013
23130806	Torre Raone	Torre Raone Bianco Colline Pescaresi	2011
23139603	Torre Raone	Torre Raone Bianco Colline Pescaresi	2011
23830086	Torre Raone	Lucanto Montepulciano d'Abruzzo	2007
20071892	Bois De Boursan	Bois De Boursan Cuvee Des Felix Chateauneuf Du Pape	2007
20071893	Bois De Boursan	Les Baud	2003
20164976	Bois De Boursan	Bois De Boursan Cuvee Des Felix Chateauneuf Du Pape	2003
20169852	Bois De Boursan	Bois De Boursan Chateauneuf Du Pape Rough	2008
20250898	Bois De Boursan	Bois De Boursan Chateauneuf Du Pape Rough	2009
20258059	Bois De Boursan	Bois De Boursan Cuvee Des Felix Chateauneuf Du Pape	2009
20298838	Bois De Boursan	Bois De Boursan Chateauneuf Du Pape Rough	2005
20311058	Bois De Boursan	Bois De Boursan Cuvee Des Felix Chateauneuf Du Pape	2004
20451736	Bois De Boursan	Bois De Boursan Chateauneuf Du Pape	U.V.
20457854	Bois De Boursan	Bois De Boursan Chateauneuf Du Pape Rough	2009
20488440	Bois De Boursan	Bois De Boursan Chateauneuf Du Pape Rough	2004
20586188	Bois De Boursan	Chateauneuf Du Pape Rough	2011
20865128	Bois De Boursan	Cuvee Bargeton	2003
21572224	Bois De Boursan	Bois De Boursan Cuvee Des Felix Chateauneuf Du Pape	2003
22673998	Bois De Boursan	Bois De Boursan Chateauneuf Du Pape Rough	2010
20421826	Zito	Zito Ciro Rosso Classico Riserva	U.V.
20430842	Zito	Zito Ciro Rosso Classico	2008
20486042	Zito	Zito Ciro Rosso Classico	U.V.
20563659	Zito	Zito Macalla	2010
20622246	Zito	Zito Krimisa Ciro	2009
20722569	Zito	Zito Lilio Ciro Rosso Classico Riserva	2008
21315702	Zito	Zito Ciro Bianco	2011
21368162	Zito	Zito Krimisa Ciro	2010
21376766	Zito	Alceo Ciro Rosso Classico	None
22013646	Zito	Zito Ciro Bianco	2012
22159469	Zito	Zito Lilio Ciro Rosso Classico Riserva	2012
22227415	Zito	Zito Macalla	None
22456595	Zito	Ciro Rosso Classico Superiore	2010
22721704	Zito	Ciro Rosso	2010
23877725	Zito	Spumante Extra Dry	None
20078224	Coume del Mas	Coume del Mas Banyuls Quintessence	2005
20078226	Coume del Mas	Coume del Mas Collioure Schistes	2008
20156526	Coume del Mas	Coume del Mas Collioure Schistes	2009
20253620	Coume del Mas	Coume del Mas Collioure Schistes	2007
20328546	Coume del Mas	Coume Del Mas Folio Collioure	2009
20512755	Coume del Mas	Coume del Mas Banyuls	2011
20818513	Coume del Mas	Coume del Mas Collioure Schistes	2010
20933924	Coume del Mas	Coume del Mas Collioure Quadratur	2006
20974176	Coume del Mas	Coume del Mas Banyuls Quintessence	2001
20975682	Coume del Mas	Coume del Mas Banyuls Quintessence	2001
21143157	Coume del Mas	Coume del Mas Collioure Quadratur	2010
21466370	Coume del Mas	Folio Collioure	2000
21742096	Coume del Mas	Coume Del Mas Folio Collioure	2012
21940692	Coume del Mas	Weinbau &amp; Buschenschank Wieselthaler Rate Cuvee Wein Oberlaa	2009
23525228	Coume del Mas	I Vini Del Boiardo Feltrino Grasparossa Lambrusco	None
20397163	Ballabourneen	Ballabourneen Moscato	2010
20627993	Ballabourneen	Ballabourneen Shiraz	2011
20647407	Ballabourneen	Hunter Valley Viognier	2010
20766868	Ballabourneen	Ballabourneen Gamay Noir	2012
20778276	Ballabourneen	Ballabourneen Moscato	2012
20860365	Ballabourneen	Ballabourneen Chambourcin	2012
20860366	Ballabourneen	Ballabourneen Chambourcin	2012
21066059	Ballabourneen	Ballabourneen Buckets Shiraz Cabernet	2010
21081682	Ballabourneen	Alexander The Great Shiraz	2012
21082170	Ballabourneen	Ballabourneen Moscato	2012
21345074	Ballabourneen	Ballabourneen The Stuart Chardonnay	2009
21461947	Ballabourneen	Ballabourneen Buckets Shiraz Cabernet	2009
21611805	Ballabourneen	Ballabourneen Moscato	None
21611814	Ballabourneen	Ballabourneen Traminer	2012
21847022	Ballabourneen	Ballabourneen The Stuart Chardonnay	2008
20158740	Entwine	Entwine California Merlot	2009
20310302	Entwine	Entwine Spritzer Rose Shiraz	2008
20312994	Entwine	Entwine Cabernet California Sauvignon	2010
20359764	Entwine	Entwine California Pinot Grigio	2010
20400611	Entwine	Entwine California Cabernet Sauvignon	2010
20419991	Entwine	Entwine California Cabernet Sauvignon	2010
20419999	Entwine	Entwine California Chardonay	2010
20519617	Entwine	Entwine California Merlot	2009
20586939	Entwine	Entwine Pinot Grigio	2010
20750732	Entwine	Entwine California Pinot Grigio	2011
20781552	Entwine	Entwine California Merlot	2010
21155297	Entwine	Entwine California Pinot Grigio	2011
21240722	Entwine	Entwine Cabernet California Sauvignon	2009
22792596	Entwine	Entwine California Chardonay	2010
23035742	Entwine	Entwine California Merlot	2010
20061888	Tefft	Tefft Chardonnay	2006
20061889	Tefft	Villa Toscana	2006
20061894	Tefft	Tefft Syrah	2006
20061898	Tefft	Villa Rocca	2006
20061900	Tefft	Rosey Outlook	2006
20061903	Tefft	Dessert Style Wine	2006
20061905	Tefft	Cabernet Port	2006
20134133	Tefft	BFV Barrel Fermented Viognier	2008
20221415	Tefft	Cellars Dual Century Nebbiolo	2008
20224379	Tefft	Proprietor's Red	2008
20430431	Tefft	Tefft Cabernet Sauvignon	1992
22354799	Tefft	Saint's Battlessike Hills	2009
22409787	Tefft	Sparkling Wine	None
22970873	Tefft	Rosato d'Sangiovese	2010
23202942	Tefft	Black Ice Muscat Chenin Blanc	None
20213539	Benoit & Valerie Calvet	Benoit & Valerie Calvet Le Voyageur Bordeaux	2002
20527927	Benoit & Valerie Calvet	Benoit & Valerie Calvet De La Rougerie Sauternes	2008
20542729	Benoit & Valerie Calvet	Benoit & Valerie Calvet De La Rougerie Sauternes	1994
20703551	Benoit & Valerie Calvet	Benoit & Valerie Calvet De La Rougerie Sauternes	2010
20703553	Benoit & Valerie Calvet	Benoit & Valerie Calvet De La Rougerie Sauternes	2005
20733209	Benoit & Valerie Calvet	Benoit & Valerie Calvet De La Rougerie Bordeaux Superieur	2011
20811851	Benoit & Valerie Calvet	Benoit & Valerie Calvet De La Rougerie Sauternes	2004
20966789	Benoit & Valerie Calvet	Benoit & Valerie Calvet De La Rougerie Bordeaux Superieur	2011
21370851	Benoit & Valerie Calvet	Benoit & Valerie Calvet Le Voyageur Bordeaux	1998
21633347	Benoit & Valerie Calvet	Benoit & Valerie Calvet De La Rougerie Sauternes	2009
22098238	Benoit & Valerie Calvet	Benoit & Valerie Calvet De La Rougerie Sauternes	2009
22339682	Benoit & Valerie Calvet	Benoit & Valerie Calvet Le Voyageur Bordeaux	1996
22400813	Benoit & Valerie Calvet	Benoit & Valerie Calvet De La Rougerie Bordeaux Superieur	2012
22853199	Benoit & Valerie Calvet	Benoit & Valerie Calvet Le Voyageur Bordeaux	1997
23228640	Benoit & Valerie Calvet	Benoit & Valerie Calvet Le Voyageur Bordeaux	1990
21778841	Courvoisier	Cognac Fine Champagne	None
22162276	Courvoisier	Cognac	1920
22270031	Courvoisier	Xo Cognac	None
22407087	Courvoisier	Courvoisier Le Cognac de Nepoleone VSOP	2013
22431593	Courvoisier	Centenaire De La Norvege Cognac	None
22463360	Courvoisier	VSOP	None
22483291	Courvoisier	Connoisseur Collection Grand Champagne Cognac	None
22570948	Courvoisier	Cognac Reserve Du Paradis	None
22591855	Courvoisier	Courvoisier VSOP Exclusif Cognac	2013
22940562	Courvoisier	Courvoisier VSOP Exclusif Cognac	2013
23021062	Courvoisier	Cognac Xo Imperial	None
23227531	Courvoisier	Courvoisier Le Cognac de Nepoleone VSOP	1975
23306664	Courvoisier	Cognac VSOP Fine Champagne	2005
23857688	Courvoisier	VSOP Le Fine Cognac De Napoleon	2008
2005647	Courvoisier	Courvoisier Cognac	None
20206083	Lucien Deschaux	Lucien Deschaux Lussac Saint Emilion	1995
20216708	Lucien Deschaux	Lucien Deschaux Haut Medoc	1997
20324125	Lucien Deschaux	Lucien Deschaux Medoc	1990
20404741	Lucien Deschaux	Lucien Deschaux Chateaunruf Du Pape	2007
20504707	Lucien Deschaux	Lucien Deschaux Lussac St. Emilion	1997
20537679	Lucien Deschaux	Lucien Deschaux Chateaunruf Du Pape	2009
20551482	Lucien Deschaux	Lucien Deschaux Chateaunruf Du Pape	2007
20923676	Lucien Deschaux	Lucien Deschaux Lussac Saint Emilion	1996
21547412	Lucien Deschaux	Lucien Deschaux Haut Medoc	1997
21562589	Lucien Deschaux	Lucien Deschaux Cin De Loire Muscadet	1990
21562591	Lucien Deschaux	Lucien Deschaux Cin De Loire Muscadet	1990
21691582	Lucien Deschaux	Lucien Deschaux Lussac Saint Emilion	1987
21836005	Lucien Deschaux	Lucien Deschaux Chateauneuf Du Pape	2003
23718122	Lucien Deschaux	Cin De Loire Muscadet	None
23718128	Lucien Deschaux	Lucien Deschaux Lussac Saint Emilion	1995
20791315	Lanz	Somontano Crianza Tempranillo Cabernet Sauvignon	2002
20835878	Lanz	Lanz Reserva Rioja	1998
20975737	Lanz	Lanz Reserva Ribera Del Duero	2000
20983349	Lanz	Lanz Rioja Reserva	2007
21250738	Lanz	Lanz Reserve Pays Cabernet Syrah	2006
21420713	Lanz	Seleccion Somontano Chardonnay	2007
21431866	Lanz	Lanz Reserva Ribera Del Duero	2000
21492464	Lanz	The Club Grenache Shiraz Mourvedre	2010
21492561	Lanz	Barossa Valley Limited Edition Reserve Shiraz	2010
21960527	Lanz	Lanz Reserve Pays Cabernet Syrah	2004
21963294	Lanz	C.Lanj Johauuite Trocken	2011
22112610	Lanz	Lanz Reserva Mendoza Malbec	2008
22821126	Lanz	Lanz Reserva Rioja	1998
23331130	Lanz	Coteaux Du Languedoc Reserve	2006
23555709	Lanz	C.Lanj Johauuite Trocken	None
20265434	Sylvester Vineyards	Sylvester Vineyards Kiara Private Reserve Paso Robles Cabernet Sauvignon	2007
20280138	Sylvester Vineyards	Sylvester Vineyards Kiara Private Reserve Paso Robles Cabernet Sauvignon	2007
20412526	Sylvester Vineyards	Sylvester Vineyards Kiara Private Reserve Paso Robles Zinfandel	2007
20600197	Sylvester Vineyards	Santa Barbara County Private Reserve Pinot Noir	2007
20600199	Sylvester Vineyards	Sylvester Vineyards Kiara Private Reserve Santa Barbara County Pinot Noir	2007
20618120	Sylvester Vineyards	Sylvester Vineyards Kiara Private Reserve Paso Robles Zinfandel	2007
20775125	Sylvester Vineyards	Sylvester Vineyards Kiara Private Reserve Santa Barbara County Pinot Noir	2007
20966361	Sylvester Vineyards	Sylvester Vineyards Kiara Private Reserve Paso Robles Zinfandel	2007
21004901	Sylvester Vineyards	Sylvester Vineyards Kiara Private Reserve Santa Barbara County Pinot Noir	2008
21027520	Sylvester Vineyards	Sylvester Vineyards Kiara Private Reserve Paso Robles Syrah	2007
21122635	Sylvester Vineyards	Sylvester Vineyards Kiara Private Reserve Santa Barbara County Pinot Noir	2008
21319808	Sylvester Vineyards	Sylvester Vineyards Kiara Private Reserve Paso Robles Syrah	2007
22508398	Sylvester Vineyards	Private Reserve Sauvignon Blanc	2012
23045456	Sylvester Vineyards	Sylvester Vineyards Kiara Private Reserve Paso Robles Syrah	2007
23458788	Sylvester Vineyards	Sylvester Vineyards Kiara Private Reserve Paso Robles Zinfandel	2007
20051847	Joullian	Joullian Sias Cuvee Carmel Valley Zinfandel	2007
20051848	Joullian	Joullian Family Reserve Carmel Valley Merlot	2009
20051856	Joullian	Joullian Sleepy Hollow Vineyard Sata Lucia Highlands Chardonnay	2004
20051857	Joullian	Joullian Roger Rose Vineyard Arroyo Seco Chardonnay	2007
20237900	Joullian	Joullian Sias Cuvee Carmel Valley Zinfandel	2007
20468801	Joullian	Joullian Sias Cuvee Monterey Chardonnay	2008
20811527	Joullian	Joullian Carmel Valley Cabernet Sauvignon	2006
21129678	Joullian	Joullian Sleepy Hollow Vineyard Sata Lucia Highlands Chardonnay	2010
21796882	Joullian	Joullian Sleepy Hollow Vineyard Sata Lucia Highlands Chardonnay	2011
22412487	Joullian	Joullian Sias Cuvee Monterey Chardonnay	2012
22475692	Joullian	Joullian Roger Rose Vineyard Arroyo Seco Chardonnay	2004
22871161	Joullian	Joullian Roger Rose Vineyard Arroyo Seco Chardonnay	2010
22906573	Joullian	Joullian Roger Rose Vineyard Arroyo Seco Chardonnay	2011
22920464	Joullian	Joullian Roger Rose Vineyard Arroyo Seco Chardonnay	2011
23474073	Joullian	Joullian Family Reserve Carmel Valley Merlot	2007
20863557	The Grange of Prince Edward	Diana Block Pinot Noir	2007
20864141	The Grange of Prince Edward	The Grange of Prince Edward Bottled Methode Traditionnelle Brut	2008
20943079	The Grange of Prince Edward	Trumpours Mill Pinot Gris	2010
21138944	The Grange of Prince Edward	Trumpour's Mill Riesling	2008
21175759	The Grange of Prince Edward	Trumpours Mill Pinot Noir	2009
21190592	The Grange of Prince Edward	Trumpours Mill Estate Bottled Cabernet Franc	2007
21325506	The Grange of Prince Edward	The Grange of Prince Edward Trumpours Mill Gamay	2010
21584781	The Grange of Prince Edward	Single Fume Blanc Prince Edward County	2011
21738762	The Grange of Prince Edward	Liebfraumilch Rheinhessen	None
21756863	The Grange of Prince Edward	Limited Release Sparkling Riesling	2010
21847705	The Grange of Prince Edward	Trumpours Mill Pinot Noir	2007
22739601	The Grange of Prince Edward	Select Pinot Noir	2009
23133290	The Grange of Prince Edward	The Grange of Prince Edward Trumpours Mill Gamay	2010
23391944	The Grange of Prince Edward	Victoria Block Barrel Fermented Chardonnay White	2007
23569229	The Grange of Prince Edward	The Grange of Prince Edward Bottled Methode Traditionnelle Brut	2008
20093056	Windows Estate	Windows Estate Single Vineyard Margaret River Chenin Blanc	2013
20093059	Windows Estate	Windows Estate Semillon Sauvignon Blanc	2010
20093484	Windows Estate	Windows Estate Chardonnay	2009
20093491	Windows Estate	Windows Estate Cabernet Merlot	2008
20481546	Windows Estate	Windows Estate Margaret River Cabernet Sauvignon	U.V.
20765575	Windows Estate	Windows Estate Margaret River Windows Estate Basket Pressed Margaret River Cabernet Sauvignon	2010
21345177	Windows Estate	Windows Estate Liqueur Muscat	2003
21455096	Windows Estate	Windows Estate Margaret River Windows Estate Basket Pressed Margaret River Cabernet Sauvignon	2010
21455144	Windows Estate	Windows Estate Basket Pressed Margaret River Shiraz	2011
21545839	Windows Estate	Mousseux	2013
22943127	Windows Estate	Windows Estate Single Vineyard Margaret River Chenin Blanc	2013
23211167	Windows Estate	Windows Estate Basket Pressed Margaret River Shiraz	2011
23260011	Windows Estate	Windows Estate Margaret River Shiraz	2008
23273706	Windows Estate	Windows Estate Reserve Cabernet Sauvignon	2007
23710622	Windows Estate	Windows Estate Reserve Cabernet Sauvignon	2007
20218501	Johann Brunner	Johann Brunner Rheinhessen Halbtrocken Riesling	2008
20290959	Johann Brunner	Johann Brunner Piesporter Michelsberg Qualitatswein Riesling	2008
20466583	Johann Brunner	Johann Brunner Rheinhessen Halbtrocken Riesling	2011
20666005	Johann Brunner	Piesporter Michelsberg Qualitatswein Riesling	2011
20726639	Johann Brunner	Johann Brunner	2011
20941614	Johann Brunner	Prestige Gewürtzraminer	2008
21180725	Johann Brunner	Prestige Gewürtzraminer	2011
21185450	Johann Brunner	Prestige Gewürtzraminer	None
21855969	Johann Brunner	Rheinhessen Niersteiner Gutes Domtal	2005
22630613	Johann Brunner	Bernkasteler Kurfurstlay Spatlese Mosel Riesling	2010
22852453	Johann Brunner	Johann Brunner Rheinhessen Riesling	None
22931620	Johann Brunner	Österreich Trocken Blauer Zweigelt	None
22963888	Johann Brunner	Rheinhessen Spatlese	2012
22969235	Johann Brunner	Prestige Gewürtzraminer	2010
23827843	Johann Brunner	Johann Brunner Mosel Riesling	None
20761222	Tesco Finest	Tesco Finest Barbera d'Asti Superiore DOCG Piedmont	2010
20794323	Tesco Finest	Tesco Finest Barbera d'Asti Superiore DOCG Piedmont	2009
20796272	Tesco Finest	Tesco Finest Steillagen Mosel Riesling	2013
20894564	Tesco Finest	Tesco Finest Mendoza Malbec	2012
20968383	Tesco Finest	Tesco Finest Steillagen Mosel Riesling	2011
21008354	Tesco Finest	Block 13 Fleurie Peninsula Grenache Shiraz Mourvedre	2011
21012615	Tesco Finest	Tesco Finest Douro	2008
21106267	Tesco Finest	Tesco Finest Sancerre	2009
21225283	Tesco Finest	Somontano Espana	None
21315143	Tesco Finest	Tesco Finest Sancerre	2010
21330475	Tesco Finest	Tesco Finest Colchagua Valley Carmenere	2011
21451524	Tesco Finest	Steillagen Pradikatswein Mosel Riesling	None
21830274	Tesco Finest	Tesco Finest Colchagua Valley Carmenere	2012
21963116	Tesco Finest	Tesco Finest Mendoza Malbec	2013
23860032	Tesco Finest	Somontano Espana	2012
20300878	Domaine Comte Abbatucci	Domaine Comte Abbatucci Faustine Ajaccio	2010
20935020	Domaine Comte Abbatucci	Domaine Comte Abbatucci Faustine Ajaccio	2010
21034326	Domaine Comte Abbatucci	Domaine Comte Abbatucci Gris Imperial Corsica	2008
21047424	Domaine Comte Abbatucci	Domaine Comte Abbatucci Faustine Ajaccio	2008
21134234	Domaine Comte Abbatucci	Domaine Comte Abbatucci Gris Imperial Corsica	2011
21279686	Domaine Comte Abbatucci	Domaine Comte Abbatucci Faustine Vieilles Vigne Ajaccio	2012
21338179	Domaine Comte Abbatucci	Domaine Comte Abbatucci Rouge Frais Imperial Corsica	2012
21589641	Domaine Comte Abbatucci	Domaine Comte Abbatucci Rouge Frais Imperial Corsica	2012
21726862	Domaine Comte Abbatucci	Domaine Comte Abbatucci Gris Imperial Corsica	2012
21828607	Domaine Comte Abbatucci	Domaine Comte Abbatucci Faustine Vieilles Vigne Ajaccio	2011
21922378	Domaine Comte Abbatucci	Domaine Comte Abbatucci Cuvee Collection Il Cavaliere Diplomate d 'Emprire Corsica	2012
22924311	Domaine Comte Abbatucci	Domaine Comte Abbatucci Cuvee Collection Il Cavaliere Diplomate d 'Emprire Corsica	2010
22968528	Domaine Comte Abbatucci	Domaine Comte Abbatucci Faustine Vieilles Vigne Ajaccio	2011
23505328	Domaine Comte Abbatucci	Domaine Comte Abbatucci Faustine Vieilles Vigne Ajaccio	2013
23999870	Domaine Comte Abbatucci	Domaine Comte Abbatucci Faustine Vieilles Vigne Ajaccio	2012
20493121	Lafitte	Chateau Lafitte Cuvee Lison Jurancon	2007
21088351	Lafitte	Lafitte Premieres Cotes de Bordeaux	1993
21324591	Lafitte	Bas Armagnac Jean Philippe Bachos Sion	None
21367503	Lafitte	Laguens Bordeaux superieur	1998
21517041	Lafitte	Fine Armagnac	None
21597929	Lafitte	Cuvee Lison Jurancon	2011
21607789	Lafitte	Lafitte Jurancon	2009
21923073	Lafitte	Lafitte Red	1964
21923092	Lafitte	Artigues Bordeaux	1964
22261611	Lafitte	Camblanes 1er Cotes De Bordeaux	1971
22821834	Lafitte	Chateau Laguens Premieres Cotes de Bordeaux	1995
22990260	Lafitte	Laguens Bordeaux superieur	1993
23275158	Lafitte	Chateau Camblanes Premiere Cotes de Bordeaux	1947
23438575	Lafitte	Golden Bordeaux	2007
23461719	Lafitte	Tres Vieil Armagnac	1982
20042531	Domaine Bersan	Domaine Bersan Cremant de Bourgogne	2008
20042532	Domaine Bersan	Domaine Bersan Irancy Cuvee Louis Bersan	2006
20607233	Domaine Bersan	Domaine Bersan Cremant de Bourgogne	2008
20692955	Domaine Bersan	Domaine Bersan Bourgogne Aligote	2005
20910714	Domaine Bersan	Domaine Bersan Bourgogne Aligote	2007
20941432	Domaine Bersan	Domaine Bersan Cotes d'Auxerre Pinot Noir	2013
21004032	Domaine Bersan	Domaine Bersan Irancy Cuvee Louis Bersan	2010
21315099	Domaine Bersan	Domaine Bersan Jean Louis & Jean Christophe Saint Bris Sauvignon Blanc	2012
21338926	Domaine Bersan	Domaine Bersan Bourgogne Cotes D'Auxerre Chardonnay	2009
21521266	Domaine Bersan	Domaine Bersan Jean Louis & Jean Christophe Saint Bris Sauvignon Blanc	None
21932521	Domaine Bersan	Domaine Bersan Cotes d'Auxerre Pinot Noir	2010
22425365	Domaine Bersan	Domaine Bersan Bourgogne Cotes D Auxerre Cuvee Marianne	2009
22810543	Domaine Bersan	Domaine Bersan Cremant de Bourgogne	2013
23140339	Domaine Bersan	Domaine Bersan Jean Louis & Jean Christophe Saint Bris Sauvignon Blanc	2012
23756379	Domaine Bersan	Domaine Bersan Bourgogne Cotes D'Auxerre Chardonnay	2010
21225328	Heinrich Spindler	Heinrich Spindler Pfalz Sauvignon Blanc	2012
21516855	Heinrich Spindler	Heinrich Spindler Rural Pfalz	2010
21645484	Heinrich Spindler	Heinrich Spindler Forst Trocken Kabinett Pfalz Riesling	2009
21653064	Heinrich Spindler	Forster Ungeheuer Kabinett Pfalz Riesling Trocken	1995
22002780	Heinrich Spindler	Heinrich Spindler Kirchenstück Forster Pfalz Riesling	2010
22925337	Heinrich Spindler	Heinrich Spindler Kirchenstück Forster Pfalz Riesling	2009
23029087	Heinrich Spindler	Heinrich Spindler Rural Pfalz	2011
23029123	Heinrich Spindler	Heinrich Spindler Kirchenstück Forster Pfalz Riesling	2012
23033643	Heinrich Spindler	Heinrich Spindler Grauburgunder	2010
23151058	Heinrich Spindler	Pfalz Gewurztraminer	2007
23171451	Heinrich Spindler	Heinrich Spindler Kirchenstück Forster Pfalz Riesling	2011
23294736	Heinrich Spindler	Heinrich Spindler Rural Pfalz	2012
23385898	Heinrich Spindler	Heinrich Spindler Forst Trocken Kabinett Pfalz Riesling	2012
23598046	Heinrich Spindler	Heinrich Spindler Pfalz Sauvignon Blanc	2013
23940826	Heinrich Spindler	Forst Pfalz Spatburgunder	2011
20152871	Duca Della Corgna	Duca Della Corgna Nuricante Colli del Trasimeno Grechetto	2008
20156808	Duca Della Corgna	Baccio Del Rosso Colli Del Trasimeno Rosso	2008
20170526	Duca Della Corgna	Baccio Del Bianco Colli Del Trasimeno	2008
20170532	Duca Della Corgna	Duca Della Corgna Martavello Rosato	2008
21243528	Duca Della Corgna	Duca Della Corgna Baccio del Rosso	2011
21306016	Duca Della Corgna	Duca Della Corgna Baccio del Rosso	2010
21482651	Duca Della Corgna	Duca Della Corgna Nuricante Colli del Trasimeno Grechetto	2009
21630361	Duca Della Corgna	Duca Della Corgna Divina Villa Riserva Trasimeno Gamay	2010
21635764	Duca Della Corgna	Duca Della Corgna Umbria Ascanio Grechetto	2012
21723321	Duca Della Corgna	Duca Della Corgna Nuricante Colli del Trasimeno Grechetto	2013
21825211	Duca Della Corgna	Duca Della Corgna Divina Villa Riserva Trasimeno Gamay	2007
21900138	Duca Della Corgna	Duca Della Corgna Baccio del Rosso	2012
22066708	Duca Della Corgna	Duca Della Corgna Umbria Ascanio Grechetto	2010
22180213	Duca Della Corgna	Duca Della Corgna Umbria Ascanio Grechetto	2008
22996113	Duca Della Corgna	Mencia 2012	2012
20056218	Sur Andino	Altos Malbec Petite Verdot	2004
20056225	Sur Andino	Sur Andino Reserve Chardonnay	2006
20056227	Sur Andino	Sur Andino Reserve Pinot Noir	2006
20056232	Sur Andino	Sur Andino Sauvignon Blanc	2012
20206581	Sur Andino	Sur Andino Reserve Syrah	2008
20394524	Sur Andino	Entrada Malbec	2010
20441233	Sur Andino	Sierra Los Andes Malbec	U.V.
21127560	Sur Andino	Valle Andino	2011
22656024	Sur Andino	Colchagua Valley Syrah	2008
22859457	Sur Andino	ValleAndino	2013
23020009	Sur Andino	Central Valley Sauvignon Blanc	2012
23345322	Sur Andino	Central Valley Cabernet Sauvignon	2010
23513564	Sur Andino	Carmenere Gran Reserva	2009
23897257	Sur Andino	Central Valley Cabernet Sauvignon	2013
23918192	Sur Andino	Valle de los Andes	None
20145967	Montona	Montona Napa Valley Merlot	2004
20179315	Montona	Montona Napa Valley Cabernet Sauvignon	2006
20224822	Montona	Montona Napa Valley Merlot	2004
20254741	Montona	Montona Napa Valley Chardonnay	2007
20427436	Montona	Montona Napa Valley Merlot	2001
20587752	Montona	Montona Napa Valley Cabernet Sauvignon	2009
20667382	Montona	Montona Napa Valley Reserve Cabernet Sauvignon	2000
20711823	Montona	Montona Napa Valley Merlot	2001
20750851	Montona	Montona Super Tuscan Napa Valley Red	2010
21533513	Montona	Montona Super Tuscan Napa Valley Red	2009
21954552	Montona	Montona Napa Valley Cabernet Sauvignon	2007
21974167	Montona	Montona Napa Valley Merlot	2006
22678204	Montona	Montona Napa Valley Merlot	2006
23051363	Montona	Andretti Reserve Napa Valley Merlot	2004
23507532	Montona	Montona Super Tuscan Napa Valley Red	2010
21413990	Schmitz Bergweiler	Mosel Ürziger Würzgarten Spatlese Trocken Riesling	2010
21843278	Schmitz Bergweiler	Mosel Ürziger Würzgarten Spatlese Trocken Riesling	2011
21892707	Schmitz Bergweiler	Mosel Ürziger Würzgarten Spatlese Eiswein Riesling	2008
22193074	Schmitz Bergweiler	Schmitz Bergweiler Mosel Erdener Treppachen Spatlese Habltrocken Riesling	2011
22201730	Schmitz Bergweiler	Mosel Ürziger Würzgarten Riesling Kabinett Halbtrocken	2012
22265337	Schmitz Bergweiler	Schmitz Bergweiler Mosel Erdener Treppachen Spatlese Habltrocken Riesling	2009
22335269	Schmitz Bergweiler	Schmitz Bergweiler Mosel Alte Reben Trocken Riesling	2009
22448211	Schmitz Bergweiler	Schmitz Bergweiler Mosel Alte Reben Trocken Riesling	2011
22688000	Schmitz Bergweiler	Mosel Ürziger Würzgarten Auslese Riesling Halbtrocken	2010
22725812	Schmitz Bergweiler	Mosel Erdener Treppchen Riesling Auslese Trocken	2010
22728243	Schmitz Bergweiler	Mosel Ürziger Würzgarten Riesling Auslese	2010
23727917	Schmitz Bergweiler	Schmitz Bergweiler Deutscher Qualitatswein Mosel Dornfelder	2012
23727936	Schmitz Bergweiler	Schmitz Bergweiler Deutscher Qualitatswein Mosel Dornfelder	2012
23841787	Schmitz Bergweiler	Mosel Ürziger Würzgarten Riesling Auslese	2012
23861649	Schmitz Bergweiler	Mosel Erdener Treppachen Spatlese Habltrocken Riesling	2012
20285434	Chateu Dereszla	Chateau Dereszla Tokaji Aszu 6 Puttonyos	2000
20380139	Chateu Dereszla	Chateu Dereszla Tokaji Aszu 5 Puttonyos	2005
20483857	Chateu Dereszla	Chateau Dereszla Tokaji Furmint	2000
20522892	Chateu Dereszla	Chateau Dereszla Tokaji Furmint	2011
20593260	Chateu Dereszla	Chateu Dereszla Aszu Eszencia Tokaji	2000
20665005	Chateu Dereszla	Chateu Dereszla Tokaji Aszu 5 Puttonyos	2004
20986519	Chateu Dereszla	Chateu Dereszla Tokaji Aszu 6 Puttonyos	2005
21242745	Chateu Dereszla	Chateu Dereszla Aszu Eszencia Tokaji	2000
21319277	Chateu Dereszla	Chateu Dereszla Tokaji Aszu 5 Puttonyos	2003
21662529	Chateu Dereszla	Chateau Dereszla Semi Dry	2011
21962520	Chateu Dereszla	Gremour Wine Free Farm Amador County	2006
22236684	Chateu Dereszla	Chateu Dereszla Szamorodni Tokaji dry	2003
22254728	Chateu Dereszla	Tokaji Szamorodni Edes Sweet Borkülönlegesseg	2001
22700646	Chateu Dereszla	Chateu Dereszla Szamorodni Tokaji dry	2003
2003732	Chateu Dereszla	Chateu Dereszla Tokaji Aszu 6 Puttonyos	None
20747276	Domaine Ninot	Domaine Ninot Mercurey Premier Cru Les Naugues	2009
20873541	Domaine Ninot	Rully Chaponniere	2010
21097073	Domaine Ninot	Domaine Ninot Mercurey Premier Cru Les Naugues	2010
21097078	Domaine Ninot	Domaine Ninot Mercurey Premier Cru Les Naugues	2007
21537071	Domaine Ninot	Domaine Ninot Les Crets Mercurey Premier Cru	2010
21571432	Domaine Ninot	Domaine Ninot Les Crets Mercurey Premier Cru	2011
21663580	Domaine Ninot	Domaine Ninot Rully Premier Cru Gresigny	2011
21741013	Domaine Ninot	Domaine Ninot Mercurey Vieilles Vignes	2006
22300755	Domaine Ninot	Domaine Ninot Gresiny Premium Cru Rully	2010
22574338	Domaine Ninot	Domaine Ninot Mercurey Vieilles Vignes	2012
22773061	Domaine Ninot	Domaine Ninot Mercurey Vieilles Vignes	2008
22786372	Domaine Ninot	Domaine Ninot Mercurey Vieilles Vignes	2011
22940400	Domaine Ninot	Domaine Ninot Les Crets Mercurey Premier Cru	2009
23024969	Domaine Ninot	Domaine Ninot Gresiny Premium Cru Rully	2010
23309592	Domaine Ninot	Domaine Ninot Rully Premier Cru Gresigny	2012
20488388	Good Harbor	Good Harbor Pinot Gris	2011
20624690	Good Harbor	Michigan Harbor Red	2008
20646997	Good Harbor	Vineyards Michigan Riesling	2010
21103293	Good Harbor	Good Harbor Pinot Gris	2011
21284358	Good Harbor	Collaboration Dry Red	None
21300878	Good Harbor	Leelanau Peninsula Pinot Grigio	2011
21557541	Good Harbor	Chardonnay Michigan Dry White	2007
21750293	Good Harbor	Leelanau Peninsula Dry Riesling	2011
21750338	Good Harbor	Leelanau Peninsula Gewürztraminer	2011
21826665	Good Harbor	Leelanau Peninsula Moonstruck	None
21976887	Good Harbor	Fishtown Dry White	2000
21994794	Good Harbor	Rose Michigan	2009
23133554	Good Harbor	Good Harbor Harbor Red	2010
23877525	Good Harbor	Moonstruck	None
23908149	Good Harbor	Good Harbor Harbor Red	2011
20166892	La Preceptorie	La Preceptorie Maury Aurelie	2009
20223528	La Preceptorie	La Preceptorie Maury Aurelie	2009
20533505	La Preceptorie	La Preceptorie De Centernach Coume Marie Cotes Du Roussillon	U.V.
20538838	La Preceptorie	La Preceptorie Coume Marie Maury Sec	2010
20798498	La Preceptorie	Maury Sec Copain Co	None
20866571	La Preceptorie	La Preceptorie Coume Marie Maury Sec	2013
20866934	La Preceptorie	La Preceptorie Coume Marie Maury Sec	2011
20889978	La Preceptorie	La Preceptorie Coume Marie Maury Sec	2007
21481983	La Preceptorie	La Preceptorie Coume Marie Maury Sec	2012
21590905	La Preceptorie	La Preceptorie Coume Marie Maury Sec	2012
22348604	La Preceptorie	La Preceptorie de Centernach	None
22388258	La Preceptorie	La Preceptorie Maury Grenat Joseph Parce Vigneron	2010
22570834	La Preceptorie	La Preceptorie Maury Grenat Joseph Parce Vigneron	2012
22960313	La Preceptorie	La Preceptorie Coume Marie Maury Sec	2010
23264000	La Preceptorie	La Preceptorie Coume Marie Maury Sec	2011
20150449	Tenuta Oliveto	Tenuta Oliveto Il Leccio Toscana Rosso	2006
20168157	Tenuta Oliveto	Tenuta Oliveto Il Roccoio Rosso Di Montalcino	2003
20187042	Tenuta Oliveto	Tenuta Oliveto Brunello Di Montalcino	2002
20188797	Tenuta Oliveto	Tenuta Oliveto Il Roccoio Rosso Di Montalcino	2003
20244962	Tenuta Oliveto	Tenuta Oliveto Riserva Brunello Di Montalcino	2003
20427508	Tenuta Oliveto	Tenuta Oliveto Il Leccio Toscana Rosso	2007
20430663	Tenuta Oliveto	Tenuta Oliveto Il Roccolo Rosso di Montalcino	2005
20433522	Tenuta Oliveto	Il Roccolo Rosso di Montalcino	2004
20468853	Tenuta Oliveto	Tenuta Oliveto Brunello Di Montalcino	2004
20682502	Tenuta Oliveto	Tenuta Oliveto Il Roccolo Rosso di Montalcino	2006
21107492	Tenuta Oliveto	Tenuta Oliveto Il Leccio Toscana Rosso	2006
21719566	Tenuta Oliveto	Tenuta Oliveto Il Roccolo Rosso di Montalcino	2007
22068903	Tenuta Oliveto	Tenuta Oliveto Il Leccio Toscana Rosso	2005
22827900	Tenuta Oliveto	Tenuta Oliveto Il Roccolo Rosso di Montalcino	2004
23361507	Tenuta Oliveto	Tenuta Oliveto Il Roccolo Rosso di Montalcino	2006
20498315	Candastre	Chateau Candastre Gaillac	2004
20623729	Candastre	Candastre Gaillac	2009
21110333	Candastre	Candastre Gaillac	2002
21248632	Candastre	Candastre Gaillac	2011
21254445	Candastre	Les Gasques Gaillac	2010
21547616	Candastre	Candastre Gaillac Rose	2012
21738897	Candastre	Comte De Mariac Cuvee Lea Gaillac	2008
21769791	Candastre	Candastre Gaillac Rose	2011
22004148	Candastre	Candastre Comte de Mariac Cuvee Lea Gaillac	2010
22985581	Candastre	Comte Tolosan	2009
23245183	Candastre	Gaillac Doux	1999
23308584	Candastre	Candastre Comte de Mariac Cuvee Lea Gaillac	2011
23652428	Candastre	Selection Vieilles Vignes Gaillac	None
23879658	Candastre	Candastre Comte de Mariac Cuvee Lea Gaillac	2012
23937085	Candastre	Cuvee Coup De Coeur Paul Schein Gaillac	1995
20579857	Dubost	Dubost Brouilly	2009
20735507	Dubost	Dubost Prieure Du Tracot Brouilly	2006
21103782	Dubost	Dubost Brouilly	2010
21119693	Dubost	Dubost Brouilly	2012
21137687	Dubost	VIognier Paso Robles	2010
21429597	Dubost	Henri Les Charmieux Beaujolais Villages	2001
21777863	Dubost	Bossuet Bordeaux superieur	1996
22060229	Dubost	Tempranillo	2009
22184265	Dubost	Circle S San Benito County Negrette	2009
22209429	Dubost	Dubost Prieure Du Tracot Brouilly	2006
22434054	Dubost	Tracot Beaujolais Villages Nouveau	2013
22523510	Dubost	Homestead Central Coast Red	2009
22600176	Dubost	Du Tracot Terroir &amp; Tradition Beaujolais Villages	2002
22660168	Dubost	Colbere Paso Robles Carmenere	2006
22660717	Dubost	Paso Robles White Heart	2008
20436482	Sanpaolo	Sanpaolo Fiano Di Avellino	2008
20626128	Sanpaolo	Sanpaolo Fiano Di Avellino	2009
20936553	Sanpaolo	Sanpaolo Suavemente Campania Bianco	2010
21018186	Sanpaolo	Sanpaolo Fiano Di Avellino	2010
21088223	Sanpaolo	Di Tufo Greco	2008
21237919	Sanpaolo	Sanpaolo Beneventana Falanghina	2008
21440047	Sanpaolo	Sanpaolo Beneventana Falanghina	2005
21471659	Sanpaolo	Sanpaolo Suavemente Campania Bianco	2012
21782941	Sanpaolo	Taurasi Riserva	2004
21782942	Sanpaolo	Taurasi Riserva	2004
21818667	Sanpaolo	Ir Pinia Aglianico	None
22575031	Sanpaolo	Sanpaolo Ir Pinia Aglianico	2010
22659626	Sanpaolo	Sanpaolo Beneventano Aglianico	2005
22672800	Sanpaolo	Vigne Del Tramezzo Nero di Troia Puglia	None
23910040	Sanpaolo	Sanpaolo Aglianico	None
20300963	Henri de Villamont	Henri De Villamont Les Baudes Chambolle Musigny 1er Cru	2006
20353508	Henri de Villamont	Henri De Villamont Clos Des Guettes Savigny Les Beaune 1er Cru	2009
20380496	Henri de Villamont	Henri De Villamont Clos Des Guettes Savigny Les Beaune 1er Cru	2010
20470268	Henri de Villamont	Henri de Villamont Chablis	2010
20732811	Henri de Villamont	Gevrey chambertin	None
21212279	Henri de Villamont	Chablis	2011
21742281	Henri de Villamont	Chablis	2010
21848978	Henri de Villamont	Meursault 1er Cru Les Caillerets	2009
22188578	Henri de Villamont	Sous le Puits	2010
22615480	Henri de Villamont	Petit chablis	2012
22762141	Henri de Villamont	Henri de Villamont Chablis	2011
22819710	Henri de Villamont	Henri de Villamont Chablis	2008
23167438	Henri de Villamont	Henri de Villamont Savigny les Beaune Le Village	2010
23471304	Henri de Villamont	Savigny les Beaune &quot;Les Vermots&quot;	2010
23848296	Henri de Villamont	Henri de Villamont Savigny les Beaune Le Village	2010
20057339	Arrowhead Spring Vineyards	Lockport Red	2008
20057341	Arrowhead Spring Vineyards	Arrowhead Spring Vineyards Semi Dry Riesling	2008
20057345	Arrowhead Spring Vineyards	Semi Sweet Riesling	2007
20363638	Arrowhead Spring Vineyards	Arrowhead Spring Vineyards Arrowhead Red Meritage	2007
20623838	Arrowhead Spring Vineyards	Arrowhead Spring Vineyards Niagara Escarpment Syrah	2007
20744375	Arrowhead Spring Vineyards	Vidal Blanc Ice Wine	2007
21116335	Arrowhead Spring Vineyards	Arrowhead Spring Vineyards Gewurtztraminer	2011
21288162	Arrowhead Spring Vineyards	Arrowhead Spring Vineyards Niagara Escarpment Syrah	2011
21582254	Arrowhead Spring Vineyards	Arrowhead Spring Vineyards Niagara Escarpment Red	2010
21779447	Arrowhead Spring Vineyards	Arrowhead Spring Vineyards Niagara Escarpment Red	2010
21882082	Arrowhead Spring Vineyards	Arrowhead Spring Vineyards Niagara Escarpment Reserve Chardonnay	2010
22054477	Arrowhead Spring Vineyards	Niagara Escarpment Cabernet Sauvignon	2008
22273568	Arrowhead Spring Vineyards	Niagara Escarpment Reserve Meritage	2010
22316544	Arrowhead Spring Vineyards	Arrowhead Spring Vineyards Niagara Escarpment Reserve Chardonnay	None
23250254	Arrowhead Spring Vineyards	Rose of Pinot Noir	2010
20835987	Camino De Los 7 Lagos	Camino De Los 7 Lagos Malbec	2011
21308853	Camino De Los 7 Lagos	Gran Reserva Malbec Cabernet Sauvignon Merlot Cabernet Franc	2008
21733567	Camino De Los 7 Lagos	Camino De Los 7 Lagos Reserva Patagonia Malbec	2007
21733568	Camino De Los 7 Lagos	Camino De Los 7 Lagos Reserva Patagonia Malbec	2007
21786392	Camino De Los 7 Lagos	Camino De Los 7 Lagos Sauvignon Blanc Semillon	2011
22223294	Camino De Los 7 Lagos	Camino De Los 7 Lagos Malbec	2011
22345254	Camino De Los 7 Lagos	Camino De Los 7 Lagos Cabernet Sauvignon Malbec	2010
22468384	Camino De Los 7 Lagos	Camino De Los 7 Lagos Patagonia Reserva Cabernet Sauvignon	2010
22984906	Camino De Los 7 Lagos	Camino De Los 7 Lagos Patagonia Red Malbec	2011
22985289	Camino De Los 7 Lagos	Camino De Los 7 Lagos Patagonia Red Malbec	2012
23008872	Camino De Los 7 Lagos	Camino De Los 7 Lagos Cabernet Sauvignon Malbec	2012
23088797	Camino De Los 7 Lagos	Camino De Los 7 Lagos Cabernet Sauvignon Malbec	2009
23555752	Camino De Los 7 Lagos	Camino De Los 7 Lagos Patagonia Reserva Cabernet Sauvignon	2010
23572592	Camino De Los 7 Lagos	Camino De Los 7 Lagos Sauvignon Blanc Semillon	2013
23922517	Camino De Los 7 Lagos	Camino De Los 7 Lagos Patagonia Red Malbec	2013
20147068	Cata	Cata Family Reserve Cabernet Sauvignon Shiraz	2010
20149353	Cata	Cata Family Reserve Chardonnay Viognier	2010
20164645	Cata	Cata Family Reserve Cabernet Sauvignon	2008
20206691	Cata	Cata Family Reserve Cabernet Sauvignon Shiraz	2008
20464709	Cata	Cata Family Reserve Cabernet Sauvignon Shiraz	2008
20575667	Cata	Cata Family Reserve Cabernet Sauvignon	2010
20668565	Cata	Cata Family Reserve Chardonnay Viognier	2011
20810175	Cata	Cata Family Reserve Chardonnay Viognier	2012
20828748	Cata	Cata Family Reserve Cabernet Sauvignon Shiraz	2012
20828761	Cata	Cata Family Reserve Cabernet Sauvignon Shiraz	2011
20970156	Cata	Cata Family Reserve Cabernet Sauvignon	2008
21022498	Cata	Cata Family Reserve Cabernet Sauvignon	2007
21398269	Cata	Cata Family Reserve Chardonnay Viognier	2010
22374999	Cata	Family Reserve Cabernet Sauvignon	2010
22592658	Cata	Family Reserve Central Valley Merlot	2007
20553153	Pinhel	Pinhel Beira Interior	2009
20877179	Pinhel	Pinhel Beira Interior	2007
21009243	Pinhel	Pinhel D. Joao I Tinto	2008
21109580	Pinhel	Pinhel D. Joao I Tinto	2008
21114738	Pinhel	Pinhel Varanda Do Castelo	2007
21114754	Pinhel	Pinhel Varanda Do Castelo	2007
21369946	Pinhel	Pinhel Siria White	2011
21771566	Pinhel	Pinhel D. Manuel I	2010
21994228	Pinhel	Pinhel D. Manuel I	2010
22053543	Pinhel	Caravana Real Beira Interior Tinto	None
22563611	Pinhel	Pinhel D.Joao I Red	2010
22622266	Pinhel	Pinhel Beira Interior	2011
22944695	Pinhel	Pinhel D.Joao I Red	2008
23384366	Pinhel	Pinhel Siria White	2008
23399818	Pinhel	Pinhel Beira Interior	2007
20204025	Villa Loggio	Villa Loggio Merlot	2008
20253809	Villa Loggio	Villa Poggio Salvi Tosco Toscana	2006
20688795	Villa Loggio	Villa Loggio Toscana Rosso	2008
20688797	Villa Loggio	Villa Loggio Losna Toscana	2008
20752833	Villa Loggio	Villa Loggio Thefarie Toscana	2005
20752849	Villa Loggio	Villa Loggio Thefarie Toscana	2005
20885849	Villa Loggio	Villa Loggio Pinot Nero	2007
21110565	Villa Loggio	Villa Loggio Toscana Rosso	2009
21226090	Villa Loggio	Villa Loggio Vulac Toscana Merlot	2006
21365052	Villa Loggio	Villa Loggio Cabernet Sauvignon	2007
21812547	Villa Loggio	Villa Loggio Losna Toscana	2008
21819048	Villa Loggio	Villa Loggio Vulac Toscana Merlot	2006
21884702	Villa Loggio	Villa Loggio Rosso Toscano	2005
23080756	Villa Loggio	Curtun	2009
23154177	Villa Loggio	Villa Loggio Pinot Nero	2008
20512302	Chateau Haut Brignon	Chateau Haut Brignon Cotes de Bordeaux	2009
20756009	Chateau Haut Brignon	Chateau Haut Brignon Premieres Cotes De Bordeaux	2006
20756021	Chateau Haut Brignon	Chateau Haut Brignon Premieres Cotes De Bordeaux	2006
20810470	Chateau Haut Brignon	Chateau Haut Brignon Premieres Cotes de Blaye	2006
21025357	Chateau Haut Brignon	Chateau Haut Brignon Premieres Cotes De Bordeaux	1990
21099385	Chateau Haut Brignon	Chateau Haut Brignon Premieres Cotes De Bordeaux	2007
21302445	Chateau Haut Brignon	Chateau Haut Brignon Cotes de Bordeaux	1983
22397619	Chateau Haut Brignon	Chateau Haut Brignon Cotes de Bordeaux	2011
22754824	Chateau Haut Brignon	Chateau Haut Brignon Bordeaux Superieur	2000
22788323	Chateau Haut Brignon	Chateau Haut Brignon Bordeaux Superieur	2010
22894410	Chateau Haut Brignon	Chateau Haut Brignon Bordeaux Superieur	1996
23122697	Chateau Haut Brignon	Chateau Haut Brignon Bordeaux Superieur	2011
23198702	Chateau Haut Brignon	Cruse Premieres Cotes De Blaye	1962
23264410	Chateau Haut Brignon	Chateau Haut Brignon Cotes de Bordeaux	1983
23345219	Chateau Haut Brignon	Chateau Haut Brignon Cotes de Bordeaux	1984
20239454	Gruber	Gruber Kümmel Grüner Veltliner	2009
20318445	Gruber	Weingut Gruber Rheinhessen Bodenheimer Trocken Regent	2010
21165182	Gruber	Cuvee C Württemberg Trocken	2008
21234748	Gruber	Rheinhessen Riesling Trocken	2011
21542806	Gruber	Galgenberg Röschitz Sankt Laurent Pinot Noir	None
21775797	Gruber	Rheinhessen Bodenheimer Morio Muskat	2008
21912646	Gruber	Rheinhessen Dornfelder Rose Trocken	2012
22320229	Gruber	Weinbangebiet Neusiedlersee Hugelland Ruster Ausbruch Welschriesling Weissburgunder	1999
22320234	Gruber	Fruhroter Veltliner	2012
23047288	Gruber	Rheinhessen Spatlese Trocken Cabernet Dorsa	2012
23270508	Gruber	Rheinhessen Riesling Classic	2012
23554969	Gruber	Gruber Rheinhessen Dornfelder	2012
23554977	Gruber	Rheingessen Bodenheimer Thekla Franziskaner Spatlese Riesling	None
23954589	Gruber	Gruber Zweigelt	2012
23982989	Gruber	Gruber Rheinhessen Dornfelder	2012
20427119	Cape of Good Hope	Cape of Good Hope Altima Elandskloof Sauvignon Blanc	2010
20643356	Cape of Good Hope	Cape of Good Hope Van Lill & Visser Citrusdal Chenin Blanc	2010
20989247	Cape of Good Hope	Cape of Good Hope Serruria Elandskloof Chardonnay	2012
21424331	Cape of Good Hope	Juelsminde Carte Marine Cabernet Sauvignon Shiraz	2009
21443888	Cape of Good Hope	Cape of Good Hope Serruria Elandskloof Chardonnay	2010
22045494	Cape of Good Hope	Cape of Good Hope Van Lill & Visser Citrusdal Chenin Blanc	2012
22096249	Cape of Good Hope	Cape of Good Hope Altima Elandskloof Sauvignon Blanc	2013
22465949	Cape of Good Hope	Cape of Good Hope Altima Elandskloof Sauvignon Blanc	2012
22492248	Cape of Good Hope	Cape of Good Hope Van Lill & Visser Citrusdal Chenin Blanc	2012
22813452	Cape of Good Hope	Cape of Good Hope Serruria Elandskloof Chardonnay	2010
22813751	Cape of Good Hope	Cape of Good Hope Van Lill & Visser Citrusdal Chenin Blanc	2013
23191892	Cape of Good Hope	Cape of Good Hope Altima Elandskloof Sauvignon Blanc	2013
23466923	Cape of Good Hope	Cape of Good Hope Serruria Elandskloof Chardonnay	2012
23542296	Cape of Good Hope	Cape of Good Hope Van Lill & Visser Citrusdal Chenin Blanc	2013
23553922	Cape of Good Hope	Cape of Good Hope Serruria Elandskloof Chardonnay	2014
20212689	Antica Hirpinia	Antica Hirpinia Greco Di Tufo	2008
20243158	Antica Hirpinia	Antica Hirpinia Greco Di Tufo	2008
20397038	Antica Hirpinia	Antica Hirpinia Greco Di Tufo	2013
20424930	Antica Hirpinia	Antica Hirpinia Greco Di Tufo	2013
21165032	Antica Hirpinia	Antica Hirpinia Irpinia Aglianico	None
21252297	Antica Hirpinia	Antica Hirpinia Lacryma Christi Del Vesuvio Rosso	2013
21423300	Antica Hirpinia	Antica Hirpinia Riserva Taurasi	2013
21952556	Antica Hirpinia	Antica Hirpinia Lacryma Christi Del Vesuvio Rosso	2013
22042439	Antica Hirpinia	Antica Hirpinia Taurasi	None
22375879	Antica Hirpinia	Antica Hirpinia Fiano di Avellino	1996
22490091	Antica Hirpinia	Antica Hirpinia Riserva Taurasi	2001
22497511	Antica Hirpinia	Campania Aglianico Rosso	2005
22857545	Antica Hirpinia	Antica Hirpinia Greco Di Tufo	2014
23021215	Antica Hirpinia	Antica Hirpinia Greco Di Tufo	1980
23111418	Antica Hirpinia	Antica Hirpinia Greco Di Tufo	2006
20094880	Alberto Quacquarini	Vernaccia Di Serrapetrona Secco	2008
20111625	Alberto Quacquarini	Dolce Serrapetrona Vernaccia	2008
20111627	Alberto Quacquarini	Serrapetrona	2008
20111628	Alberto Quacquarini	Colli Della Serra	2008
20379108	Alberto Quacquarini	Alberto Quacquarini Serrapetrona	2009
20443476	Alberto Quacquarini	Alberto Quacquarini Serrapetrona	U.V.
20534307	Alberto Quacquarini	Alberto Quacquarini Vernaccia Di Serrapetrona	2011
20534979	Alberto Quacquarini	Alberto Quacquarini Vernaccia Di Serrapetrona	2010
20843858	Alberto Quacquarini	Alberto Quacquarini Serrapetrona	2010
20860724	Alberto Quacquarini	Alberto Quacquarini Vernaccia di Serrapetrona	2012
22092575	Alberto Quacquarini	Alberto Quacquarini Verdicchio Di Mateliga	2012
23021114	Alberto Quacquarini	Alberto Quacquarini Vernaccia Di Serrapetrona	2013
23227195	Alberto Quacquarini	Alberto Quacquarini Verdicchio Di Mateliga	2010
23880177	Alberto Quacquarini	Alberto Quacquarini Spumante Brut	None
23901819	Alberto Quacquarini	Alberto Quacquarini Vernaccia di Serrapetrona	2010
20493827	Louis Roche	Louis Roche Chateau La Maletonne Medoc	2009
20551875	Louis Roche	Louis Roche Ventoux	2009
20755356	Louis Roche	Louis Roche Bourgogne Aligote	2010
20918755	Louis Roche	Louis Roche Bourgogne Aligote	2012
20988220	Louis Roche	Louis Roche Cotes du Rhone Villages	2006
21108567	Louis Roche	Louis Roche Bourgogne Pinot Noir	2008
21122441	Louis Roche	Louis Roche Bourgogne Pinot Noir	2011
22356383	Louis Roche	Louis Roche Ventoux	2009
22870192	Louis Roche	Cuvee Elevee En Fut De Chene Montagny White Premier Cru	None
23039313	Louis Roche	Louis Roche Listrac Medoc	2009
23590630	Louis Roche	Louis Roche Chateau La Maletonne Medoc	2009
23590643	Louis Roche	Loire Valley Anjou	None
23590644	Louis Roche	Saumur Vin Rouge	None
23830834	Louis Roche	Louis Roche Bourgogne Aligote	2013
23990146	Louis Roche	Louis Roche Vire Clesse	2010
22316749	Vineyards World	Vineyards World South Eastern Australia Merlot	2013
22330017	Vineyards World	Vineyards World South Africa Cabernet Sauvignon Shiraz	2012
22358361	Vineyards World	Vineyards World Merlot	2009
22380689	Vineyards World	Vineyards World South Africa Sauvignon Blanc	2013
22392903	Vineyards World	Vineyards World South Africa Chenin Blanc	2013
22415685	Vineyards World	Vineyards World Cotes du Rhone	2012
22456909	Vineyards World	Vineyards World South Eastern Australia Merlot	2009
22476706	Vineyards World	Vineyards World Tempranillo	2009
22539686	Vineyards World	Reserva Valdepenas	2009
23115558	Vineyards World	Vineyards World South Africa Cabernet Sauvignon Shiraz	2013
23120130	Vineyards World	Vineyards World Argentina Malbec	2013
23302690	Vineyards World	Vineyards World South Africa Chenin Blanc	2011
23861638	Vineyards World	Vineyards World South Eastern Australia Merlot	2013
23920225	Vineyards World	Vineyards World South Africa Sauvignon Blanc	2013
2003204	Vineyards World	Vineyards World Argentina Malbec	2013
20083055	Nulles	Nulles Adernats Seduccio	2009
20083060	Nulles	Adernats Negre Jove	2009
20083061	Nulles	Adernats Merlot Syrah	2009
20083063	Nulles	Nulles Adernats Gran Reserva	2006
20083065	Nulles	Nulles Adernats Cava Brut Nature	2006
20487451	Nulles	Nulles Adernats Seduccio	2011
20593713	Nulles	Nulles Adernats Seduccio	2012
20892490	Nulles	Nulles Adernats Seduccio	None
21111700	Nulles	Nulles Adernats Brut Nature	2010
21749219	Nulles	Nulles Adernats Brut Nature	2009
22160125	Nulles	Adernats Reserva Cava Brut De Bruts	None
22636624	Nulles	Nulles Adernats Gran Reserva	2011
22893398	Nulles	Nulles Adernats Cava Brut Nature	2009
22904251	Nulles	Nulles Anima Adernats Milnou Cents Disset	2010
23835449	Nulles	Nulles Anima Adernats Milnou Cents Disset	2010
20021519	Regele	Regele Steiermark Zweigelt	2010
20021521	Regele	Regele Gelber Muskateller	2008
20021523	Regele	Regele Steiermark Welschriesling	2012
20144903	Regele	Regele Steiermark Weissburgunder	2010
20748183	Regele	Regele Gelber Muskateller	2010
20769461	Regele	Regele Steirmark Sauvignon Blanc	2011
21564026	Regele	Regele Steirmark Sauvignon Blanc	2012
21615735	Regele	Regele Gelber Muskateller	2011
21615748	Regele	Regele Gelber Muskateller	2010
21903024	Regele	Regele Steiermark Zweigelt	2011
22250422	Regele	Regele Steiermark Weissburgunder	2011
22692672	Regele	Gamlitz Südsteiermark Chardonnay	2010
23038100	Regele	Regele Steiermark Weissburgunder	2012
23074954	Regele	Regele Steiermark Welschriesling	2012
23695125	Regele	Regele Steiermark Weissburgunder	2012
20183376	Les Chemins De Bassac	Les Chemins De Bassac Camille Leonie	2006
20536620	Les Chemins De Bassac	Les Chemins De Bassac Isa Rouge	2009
20721514	Les Chemins De Bassac	Les Chemins De Bassac Camille Leonie	2008
21002008	Les Chemins De Bassac	Les Chemins De Bassac Camille Leonie	2009
21244451	Les Chemins De Bassac	Les Chemins De Bassac Isa	2011
21626799	Les Chemins De Bassac	Les Chemins de Bassac	2007
21745750	Les Chemins De Bassac	Les Chemins De Bassac Pinot Noir	2007
21794332	Les Chemins De Bassac	Isa Vin De Pays Des Cotes De Thongue	2009
21953203	Les Chemins De Bassac	Les Chemins De Bassac Isa	2012
21973705	Les Chemins De Bassac	Les Chemins De Bassac Pinot Noir	2012
22432938	Les Chemins De Bassac	Les Chemins De Bassac Isa Rouge	2007
23142829	Les Chemins De Bassac	Vin De Pays Des Cotes De Thongue Pinot Noir	1994
23208462	Les Chemins De Bassac	Les Chemins De Bassac Isa	2012
23511760	Les Chemins De Bassac	Les Chemins De Bassac Isa	2013
23926295	Les Chemins De Bassac	Les Chemins De Bassac Isa	2009
20285374	Mediterranee	Domaine Du Grand Selve Aude	2011
20671480	Mediterranee	Mediterranee Minervois	2009
20868707	Mediterranee	Mediterranee Viognier	2008
20872978	Mediterranee	Vieux Pressoir Merlot	2011
20906678	Mediterranee	Mediterranee Languedoc	2009
20974584	Mediterranee	de Ribaute Corbieres	2007
21056042	Mediterranee	Mediterranee Viognier	2010
21150291	Mediterranee	de Ribaute Corbieres	1996
21356637	Mediterranee	Le Lion D'Or Les Vin de Pays de L'Aude Red	1989
21734329	Mediterranee	Saint Jacque Corbieres	2011
22497071	Mediterranee	St Jean De Minervois Vin Doux Naturel Muscat	2003
22723283	Mediterranee	Vin De Pays De L'Aude	2002
23337307	Mediterranee	Cellier Des Amoureaux	2010
23978406	Mediterranee	Mediterranee Montepulciano D Abruzzo	None
2002295	Mediterranee	Le Bois des Truffes Mediterranee	None
20049660	Castro Martin	Castro Martin Casal Caeiro Albarino	2001
20049661	Castro Martin	Castro Martin Rias Baixas Albarino	2010
20082407	Castro Martin	Castro Martin Rias Baixas Albarino	2010
20114105	Castro Martin	Castro Martin Rias Baixas Albarino	2009
20161550	Castro Martin	Castro Martin A2O Rias Baixas Albarino	2007
20337652	Castro Martin	Castro Martin Casal Caeiro Albarino	2010
20370336	Castro Martin	Castro Martin A2O Rias Baixas Albarino	2007
20621226	Castro Martin	Sobre Lias Albarino	2010
20793891	Castro Martin	Castro Martin Casal Caeiro Albarino	2011
21025617	Castro Martin	Sobre Lias Albarino	2011
21174669	Castro Martin	Castro Martin A2O Sobre Lias Albarino	2011
21260929	Castro Martin	Castro Martin A2O Sobre Lias Albarino	2012
21271421	Castro Martin	Castro Martin A2O Sobre Lias Albarino	2011
21729515	Castro Martin	Val Do Salnes Rias Baixas Albarino	2010
22627626	Castro Martin	Castro Martin A2O Sobre Lias Albarino	2012
20245686	La Soufrandise	La Soufrandise Macon Fuisse Le Ronte	2011
20747520	La Soufrandise	La Soufrandise Vieilles Vigne Pouilly Fuisse	2009
20785483	La Soufrandise	La Soufrandise Macon Fuisse Le Ronte	2010
20839122	La Soufrandise	Clos Marie Vieilles Vigne Pouilly Fuisse	2009
20939131	La Soufrandise	La Soufrandise Clos Marie Vieilles Vigne Pouilly Fuisse	2008
21082624	La Soufrandise	La Soufrandise Clos Marie Vieilles Vigne Pouilly Fuisse	2004
21340153	La Soufrandise	La Soufrandise Vieilles Vigne Pouilly Fuisse	2007
21775486	La Soufrandise	La Soufrandise Macon Fuisse Le Ronte	2010
22293591	La Soufrandise	La Soufrandise Vieilles Vigne Pouilly Fuisse	2009
22494019	La Soufrandise	La Soufrandise Vieilles Vigne Pouilly Fuisse	2011
22759364	La Soufrandise	La Soufrandise Pouilly Fuisse	2002
23142866	La Soufrandise	La Soufrandise Macon Fuisse Le Ronte	2012
23447030	La Soufrandise	La Soufrandise Vieilles Vigne Pouilly Fuisse	2008
23834348	La Soufrandise	La Soufrandise Vieilles Vigne Pouilly Fuisse	2011
23941247	La Soufrandise	La Soufrandise Vieilles Vigne Pouilly Fuisse	2004
20019362	Quercecchio	Quercecchio Brunello Di Montalcino	2006
20019363	Quercecchio	Quercecchio Rosso Di Montalcino	2006
20020739	Quercecchio	Quercecchio Rosso Di Montalcino	2003
20122592	Quercecchio	Quercecchio Brunello Di Montalcino	2005
20138567	Quercecchio	Quercecchio Rosso Di Montalcino	2009
20152995	Quercecchio	Quercecchio Brunello Di Montalcino	2008
20167455	Quercecchio	Quercecchio Rosso Di Montalcino	2008
20183281	Quercecchio	Quercecchio Riserva Brunello di Montalcino	1997
20223459	Quercecchio	Quercecchio Brunello Di Montalcino	2004
20228002	Quercecchio	Quercecchio Rosso Di Montalcino	2009
20233881	Quercecchio	Quercecchio Brunello Di Montalcino	2005
20234815	Quercecchio	Quercecchio Brunello Di Montalcino	1996
20668828	Quercecchio	Quercecchio Brunello Di Montalcino	1998
21039895	Quercecchio	Quercecchio Riserva Brunello di Montalcino	1997
23380603	Quercecchio	Quercecchio Riserva Brunello di Montalcino	1988
20624520	Aldea	Alto Roble	2010
20648654	Aldea	La Aldea	2010
20799250	Aldea	La Aldea	2009
20903330	Aldea	Aldea Valencia	2008
20970721	Aldea	Aldea Roble Valencia Tempranillo	2010
21256753	Aldea	Aldea Roble Valencia Tempranillo	2012
21305519	Aldea	Aldea Roble Valencia Tempranillo	2010
21685773	Aldea	Monteiro	None
21989002	Aldea	Vino Rosado Utiel Requena	2004
22089478	Aldea	Aldea Cabernet Sauvignon	2009
23122388	Aldea	Utiel Requena Tempranillo	2008
23159461	Aldea	Aldea Valencia	2009
23323304	Aldea	Aldea Cabernet Sauvignon	2010
23408197	Aldea	Aldea Valencia	2013
2009229	Aldea	Torre Aldea	2014
20101223	Gosset Brabant	Champagne Gosset Brabant Noirs D'Ay Brut Grand Cru	NV
20653091	Gosset Brabant	Champagne Gosset Brabant Noirs D'Ay Brut Grand Cru	NV
20772286	Gosset Brabant	Renie Le Roy Champagne Bouzy Grand Cru Brut	2008
20971613	Gosset Brabant	Champagne Gosset Brabant Brut Tradition 1er Cru	NV
21057572	Gosset Brabant	Reserve Grand Cru	None
21124216	Gosset Brabant	Champagne Gosset Brabant Ay Rouge Grand Cru Coteaux Champenois	NV
21234321	Gosset Brabant	Fort Bessan Cuvee Prestige Costieres de Nimes	2011
21423060	Gosset Brabant	Champagne Gosset Brabant Brut Tradition 1er Cru	NV
21548226	Gosset Brabant	Champagne Gosset Brabant Ay Rouge Grand Cru Coteaux Champenois	NV
21587726	Gosset Brabant	Rose Premier cru	None
21641898	Gosset Brabant	Champagne Reserve Brut Nature Grand Cru	None
21781889	Gosset Brabant	Champagne Gosset Brabant Cuvee Gabriel Brut Grand Cru	2004
21794450	Gosset Brabant	Champagne Gosset Brabant Brut Tradition Premier Cru	NV
21794885	Gosset Brabant	Champagne Gosset Brabant Brut Tradition Premier Cru	NV
22222536	Gosset Brabant	Champagne Gosset Brabant Cuvee Gabriel Brut Grand Cru	2004
20114975	Marques de Zenete	Reserva Valencia	2005
20114976	Marques de Zenete	Reserva Valencia	2006
20712319	Marques de Zenete	Reserva Valencia	2004
20878751	Marques de Zenete	Reserva Valencia	2005
21130548	Marques de Zenete	Reserva Valencia	2007
21568217	Marques de Zenete	Marques de Zenete Valencia Reserva	2005
21852010	Marques de Zenete	Marques de Zenete Valencia Tempranillo	2010
22055593	Marques de Zenete	Marques de Zenete Valencia Reserva	2006
22290788	Marques de Zenete	Marques de Zenete Valencia Reserva	2007
22313650	Marques de Zenete	Reserva Valencia	2009
22438717	Marques de Zenete	Marques de Zenete Valencia Tempranillo	2002
22439393	Marques de Zenete	Marques de Zenete Valencia Reserva	None
23059260	Marques de Zenete	Marques de Zenete Valencia Reserva	2010
23112512	Marques de Zenete	Marques de Zenete Valencia Tempranillo	2012
23208681	Marques de Zenete	Reserva Valencia	2010
20504749	Janus	Janus Nero D'Avola Syrah	2008
20522551	Janus	Janus Prosecco Extra Dry	2008
20805277	Janus	Janus Veneto Pinot Grigio	2008
20968164	Janus	Janus Veneto Pinot Grigio	None
21032884	Janus	Janus Prosecco Extra Dry	2008
21118443	Janus	Villanyi Syrah	2009
21275403	Janus	Villanyi Bordo	2008
21350537	Janus	Janus Prosecco Spumante	2008
21753850	Janus	Janus Prosecco Extra Dry	2010
22171656	Janus	Valogatas Villanyi Cabernet Franc	2007
22179876	Janus	Villanyi Pinot Noir	2008
22516444	Janus	Janus Veneto Pinot Grigio	2012
22517430	Janus	Janus Villanyi Portugieser	2012
23084990	Janus	Janus Nuits Saint Georges	None
23343317	Janus	Janus Extra Dry Prosecco	None
20108708	Chateau Du Prieure	Chateau Du Prieure Chateauneuf Du Pape	2003
20108709	Chateau Du Prieure	Chateau Du Prieure Chateauneuf Du Pape	2003
20231607	Chateau Du Prieure	Chateau Du Prieure Chateauneuf Du Pape	2009
20776748	Chateau Du Prieure	de Veyran Saint Chinian	1995
21146713	Chateau Du Prieure	Chateau Du Prieure Cotes de Bordeaux	None
21370140	Chateau Du Prieure	Chateau Du Prieure Bordeaux	2001
21419743	Chateau Du Prieure	Chateau Du Prieure Grand Vin de Bordeaux	2010
21493949	Chateau Du Prieure	Brouilly Cuvee Raconat	2009
22064663	Chateau Du Prieure	Chateau Du Prieure Brouilly	None
22295754	Chateau Du Prieure	Chateau Du Prieure Cotes du Rhone	1972
22368620	Chateau Du Prieure	Chateau Du Prieure Cotes de Bordeaux	2010
22821346	Chateau Du Prieure	Des Mourgues Grande Reserve	1997
22947227	Chateau Du Prieure	Chateau Du Prieure Chateauneuf Du Pape	2009
23053985	Chateau Du Prieure	Chateau Du Prieure Coteaux Du Layon	None
23622385	Chateau Du Prieure	Des Mourgues Grande Reserve	None
20527513	Kranskop	Kranskop Private Cellar Viognier	2011
21006144	Kranskop	Kranskop Merlot	2008
21006150	Kranskop	Kranskop Private Cellar Merlot	2009
21230934	Kranskop	Private Cellar Sauvignon Blanc	None
21230944	Kranskop	Kranskop Private Cellar Viognier	2011
21291005	Kranskop	Private Cellar Pinot Noir	2011
21291010	Kranskop	Kranskop Private Cellar Cabernet Sauvignon	2011
21430848	Kranskop	Kranskop Private Cellar Merlot	2008
21693904	Kranskop	Kranskop Private Cellar Viognier	2012
21997682	Kranskop	Kranskop Private Cellar Shriaz	2009
21997689	Kranskop	Kranskop Private Cellar Shriaz	2009
22091250	Kranskop	Kranskop Private Cellar Shriaz	2008
22879756	Kranskop	Kranskop Private Cellar Cabernet Sauvignon	2010
22922313	Kranskop	Viognier Noble Late Harvest	2012
22990198	Kranskop	Kranskop Private Cellar Cabernet Sauvignon	2009
20196346	Penns Woods	Penns Woods Pennsylvania Chambourcin	2010
20196347	Penns Woods	Penns Woods Pennsylvania Chambourcin	2010
20196352	Penns Woods	Penns Woods White Merlot	2006
20196354	Penns Woods	Penns Woods Sauvignon Blanc	2009
20196356	Penns Woods	Penns Woods Traminette	2010
20196360	Penns Woods	Penns Woods Reserve Chardonnay	2009
21186399	Penns Woods	Merlot Cabernet Franc	2010
21240659	Penns Woods	Carignan	2010
21278840	Penns Woods	Ameritage Reserve	2005
21329048	Penns Woods	Mas Paterra Valencia Vi de Licor Moscatell	None
21617784	Penns Woods	Penns Woods Pennsylvania Cabernet Sauvignon	2009
22560176	Penns Woods	Penns Woods Reserve Merlot	2010
22570745	Penns Woods	Warden Abbot Quality Sparkling	2007
22783306	Penns Woods	Ameritage	2004
23754107	Penns Woods	Penns Woods Pennsylvania Cabernet Sauvignon	2009
20150071	Pierre Vidal	Pierre Vidal Selection Pays d'Oc Syrah	2001
20338065	Pierre Vidal	Pierre Vidal Le Bois Des Secrets Chateauneuf Du Pape	2008
20730822	Pierre Vidal	Pierre Vidal Selection Pays d'Oc Syrah	2003
20881004	Pierre Vidal	Pierre Vidal Soleis Chateauneuf du Pape	2010
20982381	Pierre Vidal	Pierre Vidal Temporis Plan de Dieu	2009
21005473	Pierre Vidal	Instinct Naturel Costieres de Nimes Syrah	2010
21180152	Pierre Vidal	Pierre Vidal Soleis Chateauneuf du Pape	2010
21285125	Pierre Vidal	Visan Terris	2011
21566449	Pierre Vidal	Terreum Cairanne	2009
22765813	Pierre Vidal	Pierre Vidal Temporis Plan de Dieu	2012
22991375	Pierre Vidal	Hominis Vacqueyras	2011
23008027	Pierre Vidal	Hominis Rasteau	2010
23273614	Pierre Vidal	Pierre Vidal Selection Pays d'Oc Syrah	2003
23273618	Pierre Vidal	Pierre Vidal Le Bois Des Secrets Chateauneuf Du Pape	2012
23769636	Pierre Vidal	Mission Saint Pierre Vacqueyras	2011
20283860	Bella Terra	Bella Terra Petit Sirah	2008
20329151	Bella Terra	Bella Terra Petit Sirah	2010
20889084	Bella Terra	Bella Terra Red	2009
21065207	Bella Terra	Bella Tierra	2011
21072638	Bella Terra	Bella Terra Petite Sirah	None
21358888	Bella Terra	Bella Terra Red	2011
21555915	Bella Terra	Diamante Illinois Vignoles Dry	None
21649393	Bella Terra	Illinois Platino Semi Sweet	None
21882465	Bella Terra	Bella Terra	2011
21961654	Bella Terra	Bella Terra	2011
22107163	Bella Terra	Bella Terra Red	None
22107174	Bella Terra	Bella Terra Red	2011
22517775	Bella Terra	Bella Terra California Syrah	2011
22728000	Bella Terra	Bella Terra Red	2010
23298578	Bella Terra	BellaTerra	2011
20325621	Amapola Creek	Amapola Creek Sonoma Valley Cabernet Sauvignon	2006
20590344	Amapola Creek	Amapola Creek Sonoma Valley Cabernet Sauvignon	2006
20726850	Amapola Creek	Amapola creek	2009
20937644	Amapola Creek	Amapola Creek Sonoma Valley Cabernet Sauvignon	2007
21241188	Amapola Creek	Amapola Creek Syrah	None
21299952	Amapola Creek	Amapola Creek	2009
22143936	Amapola Creek	Amapola Creek Russian River Valley Chardonnay	2011
22143946	Amapola Creek	Amapola Creek Sonoma Valley Cuvee Rose	2012
22233476	Amapola Creek	Amapola Creek Sonoma Valley Cabernet Sauvignon	2007
22642909	Amapola Creek	Amapola Creek Sonoma Valley Cuvee Alis	2010
22963519	Amapola Creek	Amapola Creek Sonoma Valley Cuvee Rose	2012
23083179	Amapola Creek	Amapola Creek Russian River Valley Chardonnay	2011
23221670	Amapola Creek	Amapola Creek Sonoma Valley Cuvee Alis	2009
23221713	Amapola Creek	Amapola Creek Russian River Valley Chardonnay	2012
23370939	Amapola Creek	Petite Sirah	2010
20907442	Karmei Yosef Winery	Karmei Yosef Winery Bravdo Chardonnay	2012
21082003	Karmei Yosef Winery	Karmei Yosef Winery Bravdo Coupage Dry Red	2010
21578074	Karmei Yosef Winery	Karmei Yosef Winery Bravdo Coupage Dry Red	2011
21854241	Karmei Yosef Winery	Karmei Yosef Winery Bravdo Merlot	2009
21855096	Karmei Yosef Winery	Karmei Yosef Winery Bravdo Merlot	2011
22367444	Karmei Yosef Winery	Karmei Yosef Winery Bravdo Merlot	2003
22583837	Karmei Yosef Winery	Karmei Yosef Winery Bravdo Merlot	2011
22655522	Karmei Yosef Winery	Karmei Yosef Winery Bravdo Samson Shiraz	2010
22893648	Karmei Yosef Winery	Karmei Yosef Winery Bravdo Merlot	2009
23207653	Karmei Yosef Winery	Karmei Yosef Winery Bravdo Chardonnay	2013
23270129	Karmei Yosef Winery	Karmei Yosef Winery Bravdo Chardonnay	2012
23712156	Karmei Yosef Winery	Karmei Yosef Winery Bravdo Chardonnay	2013
23898639	Karmei Yosef Winery	Karmei Yosef Winery Bravdo Merlot	2010
12001509	Karmei Yosef Winery	Karmei Yosef Winery Bravdo Samson Shiraz	2011
2004215	Karmei Yosef Winery	Karmei Yosef Winery Bravdo Samson Shiraz	None
20170108	Cave Central Da Bairrada	Vinho Frisante	2008
20427107	Cave Central Da Bairrada	Cave Central Da Bairrada Vinho Espumante Pedro Dos Leitoes	NV
20428402	Cave Central Da Bairrada	Cave Central Da Bairrada Vinho Espumante Pedro Dos Leitoes	NV
20680057	Cave Central Da Bairrada	Les Vignerons Du Sommierois Chic France Chardonnay	2010
20901277	Cave Central Da Bairrada	Altaneiro Vinho Espumante de Qualidade	None
21297610	Cave Central Da Bairrada	Pedro Dos Leitoes Metodo Classico Tinto	None
21313791	Cave Central Da Bairrada	Castico Frisante	None
21577502	Cave Central Da Bairrada	Cave Central Da Bairrada OMF Rose	2012
21968279	Cave Central Da Bairrada	OMF REd Tinto	2011
22411329	Cave Central Da Bairrada	Tourigalo Vinho Frisante Branco	None
22583826	Cave Central Da Bairrada	Divinal Espumante De Qualidade	None
23439224	Cave Central Da Bairrada	Casa Dos Frangos Frisante	None
23620137	Cave Central Da Bairrada	Cave Central Da Bairrada OMF Rose	2013
23900211	Cave Central Da Bairrada	Omf Branco White	None
23925597	Cave Central Da Bairrada	Cave Central Da Bairrada OMF Rose	2011
20197044	Plan B	Plan B Frankland River Shiraz	2009
20206518	Plan B	Plan B Barrica	2009
20301419	Plan B	Plan B Frankland River Shiraz	2008
20366672	Plan B	Plan B Frankland River Shiraz	2010
20741046	Plan B	Plan B Frankland River Margaret River Shiraz	2011
20877782	Plan B	Plan B Frankland River Margaret River Shiraz	2011
21780248	Plan B	Frankland River Sauvignn Blanc	2012
21879948	Plan B	Plan B Frankland River Riesling	2011
22017092	Plan B	Frankland River Chardonnay	2013
22556767	Plan B	Plan B Frankland River Riesling	2013
22874899	Plan B	Plan B Barrica	2006
23030319	Plan B	Plan B Frankland River Margaret River Shiraz Viognier	2003
23127023	Plan B	Margaret River Chenin Blanc	2012
23132300	Plan B	Plan B Frankland River Riesling	2007
23376198	Plan B	Plan B Frankland River Margaret River Shiraz Viognier	2001
20205062	Arza	Arza Charisma Merlot Cabernet	2009
20627820	Arza	Charisma Dry Red Cabernet Sauvignon	2010
20935922	Arza	Charisma Merlot	2008
21034951	Arza	Arza Galilee Cabernet Sauvignon	2010
21213680	Arza	Arza Galilee Cabernet Sauvignon	2011
21749474	Arza	Arza Galilee Cabernet Sauvignon	2011
21998638	Arza	Arza Galilee Cabernet Sauvignon	2012
22197828	Arza	Matmon Export Jerusalem Dessert	None
22646045	Arza	Arza Red	2012
22655049	Arza	Cadenza Dry Red	None
22663768	Arza	Arza David's Harp Special Edition For Tah Or Jerusalem	2011
22825677	Arza	Arza David's Harp Special Edition For Tah Or Jerusalem	2011
22826187	Arza	Arza David's Harp Special Edition For Tah Or Jerusalem	2010
23645922	Arza	Arza Galilee Cabernet Sauvignon	2010
23886913	Arza	Cadenza Dry Red	2013
20084478	Star Hill	Star Hill Cabernet Franc	2006
20084484	Star Hill	Star Hill Pinot Noir	2006
20084486	Star Hill	Catawba	2008
20216826	Star Hill	Star Hill Wild Yeast Chenin Blanc	2008
20498024	Star Hill	Star Hill Shiraz	2010
21984888	Star Hill	Star Hill California Ruby Cabernet	2005
22181106	Star Hill	Star Hill Shiraz	2012
22310544	Star Hill	Strawberry	None
22310621	Star Hill	Apple	None
22518051	Star Hill	Dickson Napa Valley Merlot	2000
22806640	Star Hill	Star Hill Viognier	2011
22942982	Star Hill	Star Hill Viognier	2012
23105899	Star Hill	Huiswijn Blanc Sec	None
23115255	Star Hill	Star Hill Cabernet Sauvignon	2012
23398151	Star Hill	Star Hill Wild Yeast Chenin Blanc	2013
20129661	Chateau Des Tours	Chateau Des Tours Brouilly	2011
20251215	Chateau Des Tours	Chateau Des Tours Montagne Saint Emilion	2004
20480293	Chateau Des Tours	Chateau Des Tours Montagne Saint Emilion	1973
20530198	Chateau Des Tours	Chateau Des Tours Brouilly	2011
20681491	Chateau Des Tours	Chateau Des Tours Montagne Saint Emilion	1977
21027836	Chateau Des Tours	Chateau Des Tours Montagne Saint Emilion	1994
21399192	Chateau Des Tours	Chateau Des Tours Montagne Saint Emilion	2009
22519163	Chateau Des Tours	Chateau Des Tours Brouilly	1979
22678342	Chateau Des Tours	Chateau Des Tours Montagne Saint Emilion	1980
22849909	Chateau Des Tours	Chateau Des Tours Sainte Croix Du Mont	2007
23001390	Chateau Des Tours	Chateau Des Tours Montagne Saint Emilion	1988
23056093	Chateau Des Tours	Chateau Des Tours Montagne Saint Emilion	1976
23400933	Chateau Des Tours	Chateau Des Tours Brouilly	2013
23594253	Chateau Des Tours	Chateau Des Tours Montagne Saint Emilion	1977
23594261	Chateau Des Tours	Chateau Des Tours Sainte Croix Du Mont	2007
20721729	Azamor	Azamor Vinho Regional Alentejano Petit Verdot	2009
20721851	Azamor	Azamor Vinho Regional Alentejano Petit Verdot	2009
20721867	Azamor	Azamor Selected Vines	2008
20768224	Azamor	Azamor Selected Vines	2010
20875920	Azamor	Azamor Selected Vines	2005
20936310	Azamor	Azamor Selected Vines	2001
21021249	Azamor	Azamor Vinho Regional Alentejano Petit Verdot	2008
21258475	Azamor	Azamor Icon D'Azamor	2004
21258478	Azamor	Azamor Icon D'Azamor	2004
21425571	Azamor	Azamor Vinho Regional Alentejano Petit Verdot	2005
21504523	Azamor	Azamor Single Estate Tinto	2008
21942411	Azamor	Azamor Single Estate Tinto	2009
22106979	Azamor	Azamor Red Blend	2009
23352819	Azamor	Azamor Red Blend	2008
24009462	Azamor	Azamor Red Blend	2006
20344031	Santa Lia	Santa Lia Curico Valley Merlot	2010
20377850	Santa Lia	Santa Lia Curico Valley Carmenere	2011
20545149	Santa Lia	Santa Lia Reserva Curico Valley Carmenere	2011
20912503	Santa Lia	Santa Lia Reserva Curico Valley Pinot Noir	2011
21222259	Santa Lia	Santa Lia Reserva Curico Valley Pinot Noir	2011
21223210	Santa Lia	Santa Lia Cabernet Sauvignon	None
21271401	Santa Lia	Santa Lia Reserva Curico Valley Pinot Noir	2013
21337136	Santa Lia	Santa Lia Curico Valley Carmenere	2011
21364230	Santa Lia	Santa Lia Curico Valley Merlot	2011
21399747	Santa Lia	Santa Lia Reserva Curico Valley Pinot Noir	2010
21608625	Santa Lia	Santa Lia Reserva Curico Valley Merlot	2011
21823008	Santa Lia	Santa Lia Reserva Curico Valley Merlot	2012
22437434	Santa Lia	Santa Lia Curico Valley Carmenere	2011
23479136	Santa Lia	Santa Lia Reserva Curico Valley Pinot Noir	2002
23682138	Santa Lia	Santa Lia Reserva Curico Valley Carmenere	2011
20018867	Lamborghini	Lamborghini Umbria Trescone	2006
20018868	Lamborghini	Lamborghini Umbria Campoleone	2004
20088945	Lamborghini	Lamborghini Umbria Campoleone	2005
20137588	Lamborghini	Lamborghini Umbria Trescone	2001
20143323	Lamborghini	Lamborghini Umbria Trescone	2005
20168068	Lamborghini	Lamborghini Umbria Trescone	2003
20433344	Lamborghini	Lamborghini Umbria Trescone	2009
20440461	Lamborghini	Lamborghini Umbria Campoleone	2007
20943553	Lamborghini	Lamborghini Colli del Trasimeno Rosso	1981
21727297	Lamborghini	Trescone Colli del Trasimeno	1998
21746253	Lamborghini	Colli del Trasimeno Rosso	1995
22244123	Lamborghini	Lamborghini Torami	2007
22434834	Lamborghini	Lamborghini Torami	2007
23519680	Lamborghini	Umbria Era Sangiovese	2009
23958270	Lamborghini	Lamborghini Colli del Trasimeno Rosso	1989
20045717	Septima	Septima Chardonnay Semillon	2004
20780230	Septima	Chardonnay Blanco Agrelo Mendoza Agrelo	2010
20794774	Septima	Bodegas Septima	2010
20795157	Septima	Abrau Brut Rose Imperial	2009
21486267	Septima	Rw Kremser Kobl Kremstal Dac Grüner Veltliner	None
21854416	Septima	Mendoza Brut Chardonnay Pinot Noir	None
21902933	Septima	Polvilho Antisseptico Granado Pharmacias	None
22952321	Septima	Septima	2011
23049119	Septima	Mendoza Extra Brut	None
23254489	Septima	Uberblanc	2013
23331919	Septima	Cabernet Sauvignon Bottled Especially for Donna and Randy Bernal	2000
23342650	Septima	Obra Cabernet Sauvignon	2010
23360925	Septima	Caberbet Savignon	2009
23380977	Septima	Septimo Dia Malbec	2012
23492060	Septima	Septima Mendoza Red	2003
20132436	Toques Et Clochers	Toques Et Clochers Chardonnay	2008
20334835	Toques Et Clochers	Toques Et Clochers Occursus	1999
20619279	Toques Et Clochers	Weingut Vinum Pannonia Allacher Burgenland Blauer Zweigelt	2007
21062111	Toques Et Clochers	Clocher Les Tourreilles	2011
21247875	Toques Et Clochers	Brigitte Moreno Clocher de Luc Sur Aude Limoux	None
21413699	Toques Et Clochers	Bruno Pous Limoux Clocher	None
21640810	Toques Et Clochers	Bouriege Limoux	None
21680292	Toques Et Clochers	Limoux Toques et. Clochers Haute Vallee	2010
21756681	Toques Et Clochers	De Gardie Limoux	None
21903292	Toques Et Clochers	Limoux Allard Sieburgh De Sawa	None
22410578	Toques Et Clochers	LB. La Enoteca	None
22804834	Toques Et Clochers	Clocher De Bouriege	2010
22840847	Toques Et Clochers	Cremant De Limoux Sieur D Arques	2007
22869244	Toques Et Clochers	Clocher de Luc sur Aude	None
22950630	Toques Et Clochers	Clocher de Montazels	2009
20226965	Gillardi	Gillardi Cursalet Dolcetto Di Dogliani	2010
20504827	Gillardi	Gillardi Maestra Dolcetto Di Dogliani	2009
20716364	Gillardi	Gillardi Cursalet Dolcetto Di Dogliani	2010
20741717	Gillardi	Dogliani Relatione Dolcetto	2010
20869423	Gillardi	Gillardi Harys Langhe	2001
20939574	Gillardi	Langhe Harys	2008
21002291	Gillardi	Cursalet di Dogliani Dolcetto	2007
21125610	Gillardi	Gillardi Maestra Dogliani	2011
21728781	Gillardi	Hardys Red	2002
21736754	Gillardi	Gillardi Maestra Dogliani	2011
22218929	Gillardi	Maestra Dolcetto di Dogliani	1988
22220148	Gillardi	Gillardi Maestra Dogliani	2012
23026126	Gillardi	Tavola Rosso Red	2004
23483705	Gillardi	Fiore Di Hardys Langhe Red	2010
23657802	Gillardi	Gillardi Harys Langhe	2003
20082915	Santo Wine	Santo Wine Nykteri Santorini Dry White	2008
20082920	Santo Wine	Santo Wine Vinsanto	2004
20289367	Santo Wine	Santo Wine Vedema Santorini	2006
21189736	Santo Wine	Santo Wine Vinsanto	2004
21214552	Santo Wine	Santo Wine Vinsanto	2012
21283847	Santo Wine	Santo Wine Nykteri Santorini Dry White	2008
21288381	Santo Wine	Santo Wine Kamenh Santorini	2009
21515258	Santo Wine	Santo Wine Vedema Santorini	2012
21534056	Santo Wine	Santo Wine Nykteri Santorini Dry White	2009
21654018	Santo Wine	Santo Wine Kamenh Santorini	2009
21706439	Santo Wine	Santo Wine Nykteri Santorini Dry White	2009
21789349	Santo Wine	Santo Wine Vinsanto	2006
23227797	Santo Wine	Santo Wine Santorini Assyrtiko	2005
23408108	Santo Wine	Santo Wine Santorini Assyrtiko	2007
23939529	Santo Wine	Santo Wine Santorini Assyrtiko	2003
20144686	Chateau Colombier Monpelou	Chateau Colombier Monpelou Pauillac	2007
20153822	Chateau Colombier Monpelou	Chateau Colombier Monpelou Pauillac	2005
20238694	Chateau Colombier Monpelou	Chateau Colombier Monpelou Pauillac	2008
20256285	Chateau Colombier Monpelou	Chateau Colombier Monpelou Pauillac	1996
20271886	Chateau Colombier Monpelou	Chateau Colombier Monpelou Pauillac	2003
20381899	Chateau Colombier Monpelou	Chateau Colombier Monpelou Pauillac	2002
20568600	Chateau Colombier Monpelou	Chateau Colombier Monpelou Pauillac	2001
20592227	Chateau Colombier Monpelou	Chateau Colombier Monpelou Pauillac	2008
20610958	Chateau Colombier Monpelou	Chateau Colombier Monpelou Pauillac	1994
20662255	Chateau Colombier Monpelou	Chateau Colombier Monpelou Pauillac	2001
20665885	Chateau Colombier Monpelou	Chateau Colombier Monpelou Pauillac	1997
20670675	Chateau Colombier Monpelou	Chateau Colombier Monpelou Pauillac	2006
21047224	Chateau Colombier Monpelou	Chateau Colombier Monpelou Pauillac	2000
21124176	Chateau Colombier Monpelou	Chateau Colombier Monpelou Pauillac	2004
22006334	Chateau Colombier Monpelou	Chateau Colombier Monpelou Pauillac	2006
20556431	Praxis	Praxis Central Coast Lagrein	2008
20556463	Praxis	Praxis Alexander Valley Merlot	2007
20682794	Praxis	Praxis Monterey County Pinot Noir	2008
20806684	Praxis	Praxis Central Coast Lagrein	2008
20829811	Praxis	Central Coast Lagrein	2008
20830551	Praxis	Praxis Alexander Valley Merlot	2007
20838893	Praxis	Praxis Monterey County Pinot Noir	2010
21237180	Praxis	Praxis Sonoma County Viognier	2012
21678520	Praxis	Praxis Russian River Valley Viognier	2011
22324608	Praxis	Praxis Pinot Noir	2012
22448147	Praxis	Praxis Russian River Valley Viognier	2010
22818602	Praxis	Praxis Sonoma County Viognier	2012
23260453	Praxis	Praxis Monterey County Pinot Noir	2010
23344273	Praxis	Praxis Russian River Valley Viognier	2011
23364869	Praxis	Dry Gewertz	2012
20672745	Don Carlos	Don Carlos Kilhix Mendoza Malbec	2014
20791502	Don Carlos	de Mesa Rsoado	2008
21195757	Don Carlos	Carta Negra Valdepenas Gran Reserva	2008
21584681	Don Carlos	Don Carlos Calathus Roble Mendoza Chardonnay	2010
21870577	Don Carlos	Don Carlos Calathus Roble Mendoza Chardonnay	2007
21941089	Don Carlos	Reserve Valencia	2011
22194615	Don Carlos	Don Carlos Vino Tinto	2008
22254601	Don Carlos	Don Carlos Calathus Roble Mendoza Chardonnay	None
22257256	Don Carlos	Don Carlos Calathus Roble Mendoza Chardonnay	2010
22570521	Don Carlos	Mendoza Kilhix Extra Brut	None
22700493	Don Carlos	Don Carlos Cabernet Sauvignon	2005
22729002	Don Carlos	Velazquez Gran Reserva Rioja	2001
23524565	Don Carlos	La Llave Valle Central Sauvignon Blanc	None
23876141	Don Carlos	Don Carlos Calathus Roble Mendoza Chardonnay	2009
24010558	Don Carlos	Don Carlos Calathus Roble Mendoza Chardonnay	2008
20174895	Punta Crena	Punta Crena Vigneto Ca De Rena Riviera Ligure Di Ponente Pigato	2008
21179383	Punta Crena	Vigne Sul Mare Pigato Riviera Ligure Di Ponente	2008
21181053	Punta Crena	Vigneto Reine Mataossu Colline Savonesi	2011
21351086	Punta Crena	Punta Crena Vigneto Isasco Rossese	2010
[truncated: 67,434 more rows]
