# Supplementary material for: Distributed search and fusion for wine label image retrieval
Source: PeerJ Comput Sci. 2022 Sep 28;8:e1116. doi: 10.7717/peerj-cs.1116 (PMC9575874; doi:10.7717/peerj-cs.1116)
Supplement: Supplemental Information 3 [file peerj-cs-08-1116-s003.zip › branch4/file2_data/test.lst]

111	1980	/home/wangya/wine/distributed_4/data/files_2/test_crop/23294745.jpg
10124	1936	/home/wangya/wine/distributed_4/data/files_2/test_crop/20133424.jpg
6073	3267	/home/wangya/wine/distributed_4/data/files_2/test_crop/20301014.jpg
11428	2376	/home/wangya/wine/distributed_4/data/files_2/test_crop/23400616.jpg
6288	1652	/home/wangya/wine/distributed_4/data/files_2/test_crop/21018510.jpg
6704	3777	/home/wangya/wine/distributed_4/data/files_2/test_crop/21892478.jpg
1117	3602	/home/wangya/wine/distributed_4/data/files_2/test_crop/22700248.jpg
1348	670	/home/wangya/wine/distributed_4/data/files_2/test_crop/23045684.jpg
1659	996	/home/wangya/wine/distributed_4/data/files_2/test_crop/20505663.jpg
11892	1201	/home/wangya/wine/distributed_4/data/files_2/test_crop/20697501.jpg
1842	3112	/home/wangya/wine/distributed_4/data/files_2/test_crop/21090126.jpg
2667	3187	/home/wangya/wine/distributed_4/data/files_2/test_crop/23995343.jpg
8776	2078	/home/wangya/wine/distributed_4/data/files_2/test_crop/20160424.jpg
4249	1073	/home/wangya/wine/distributed_4/data/files_2/test_crop/21833418.jpg
7024	2527	/home/wangya/wine/distributed_4/data/files_2/test_crop/20383985.jpg
2242	520	/home/wangya/wine/distributed_4/data/files_2/test_crop/20000087.jpg
9227	3173	/home/wangya/wine/distributed_4/data/files_2/test_crop/21389083.jpg
2424	684	/home/wangya/wine/distributed_4/data/files_2/test_crop/20241319.jpg
1323	1481	/home/wangya/wine/distributed_4/data/files_2/test_crop/20787292.jpg
8100	853	/home/wangya/wine/distributed_4/data/files_2/test_crop/23821733.jpg
1114	3078	/home/wangya/wine/distributed_4/data/files_2/test_crop/20432261.jpg
4080	1545	/home/wangya/wine/distributed_4/data/files_2/test_crop/20766141.jpg
6968	308	/home/wangya/wine/distributed_4/data/files_2/test_crop/21042483.jpg
933	981	/home/wangya/wine/distributed_4/data/files_2/test_crop/22358263.jpg
10632	1630	/home/wangya/wine/distributed_4/data/files_2/test_crop/20940107.jpg
8141	529	/home/wangya/wine/distributed_4/data/files_2/test_crop/20023750.jpg
11110	347	/home/wangya/wine/distributed_4/data/files_2/test_crop/20338807.jpg
7007	3080	/home/wangya/wine/distributed_4/data/files_2/test_crop/20011519.jpg
2953	1004	/home/wangya/wine/distributed_4/data/files_2/test_crop/21454665.jpg
1324	3777	/home/wangya/wine/distributed_4/data/files_2/test_crop/21975089.jpg
8288	3401	/home/wangya/wine/distributed_4/data/files_2/test_crop/22856665.jpg
4707	1571	/home/wangya/wine/distributed_4/data/files_2/test_crop/21654601.jpg
6777	2518	/home/wangya/wine/distributed_4/data/files_2/test_crop/20059546.jpg
1377	1560	/home/wangya/wine/distributed_4/data/files_2/test_crop/20326967.jpg
2736	3913	/home/wangya/wine/distributed_4/data/files_2/test_crop/20638236.jpg
4380	3375	/home/wangya/wine/distributed_4/data/files_2/test_crop/21834361.jpg
2170	1974	/home/wangya/wine/distributed_4/data/files_2/test_crop/20702441.jpg
4095	3330	/home/wangya/wine/distributed_4/data/files_2/test_crop/23993226.jpg
3803	312	/home/wangya/wine/distributed_4/data/files_2/test_crop/12000153.jpg
5734	2326	/home/wangya/wine/distributed_4/data/files_2/test_crop/22338625.jpg
11395	2686	/home/wangya/wine/distributed_4/data/files_2/test_crop/20871107.jpg
6687	1836	/home/wangya/wine/distributed_4/data/files_2/test_crop/22497895.jpg
3285	2492	/home/wangya/wine/distributed_4/data/files_2/test_crop/20070631.jpg
6442	110	/home/wangya/wine/distributed_4/data/files_2/test_crop/22318835.jpg
5164	2823	/home/wangya/wine/distributed_4/data/files_2/test_crop/23178962.jpg
3524	1529	/home/wangya/wine/distributed_4/data/files_2/test_crop/21710933.jpg
7551	636	/home/wangya/wine/distributed_4/data/files_2/test_crop/20502094.jpg
9914	3553	/home/wangya/wine/distributed_4/data/files_2/test_crop/23326288.jpg
7597	222	/home/wangya/wine/distributed_4/data/files_2/test_crop/20167155.jpg
102	2421	/home/wangya/wine/distributed_4/data/files_2/test_crop/20057058.jpg
1799	3137	/home/wangya/wine/distributed_4/data/files_2/test_crop/22526627.jpg
7420	3887	/home/wangya/wine/distributed_4/data/files_2/test_crop/23310251.jpg
3164	3462	/home/wangya/wine/distributed_4/data/files_2/test_crop/20722362.jpg
7748	1839	/home/wangya/wine/distributed_4/data/files_2/test_crop/21442204.jpg
2478	3878	/home/wangya/wine/distributed_4/data/files_2/test_crop/22882228.jpg
6161	2448	/home/wangya/wine/distributed_4/data/files_2/test_crop/20265982.jpg
2566	3316	/home/wangya/wine/distributed_4/data/files_2/test_crop/20158185.jpg
10127	1752	/home/wangya/wine/distributed_4/data/files_2/test_crop/21782895.jpg
3556	162	/home/wangya/wine/distributed_4/data/files_2/test_crop/21714662.jpg
856	1105	/home/wangya/wine/distributed_4/data/files_2/test_crop/20805811.jpg
3055	2889	/home/wangya/wine/distributed_4/data/files_2/test_crop/20033342.jpg
1466	594	/home/wangya/wine/distributed_4/data/files_2/test_crop/21383692.jpg
5783	1702	/home/wangya/wine/distributed_4/data/files_2/test_crop/20033598.jpg
9329	1589	/home/wangya/wine/distributed_4/data/files_2/test_crop/20198725.jpg
6986	4017	/home/wangya/wine/distributed_4/data/files_2/test_crop/21572003.jpg
11019	3218	/home/wangya/wine/distributed_4/data/files_2/test_crop/21720502.jpg
5552	870	/home/wangya/wine/distributed_4/data/files_2/test_crop/23579400.jpg
4581	903	/home/wangya/wine/distributed_4/data/files_2/test_crop/20710540.jpg
3793	2651	/home/wangya/wine/distributed_4/data/files_2/test_crop/23218076.jpg
11891	1939	/home/wangya/wine/distributed_4/data/files_2/test_crop/21378629.jpg
5328	2784	/home/wangya/wine/distributed_4/data/files_2/test_crop/22573359.jpg
9484	2772	/home/wangya/wine/distributed_4/data/files_2/test_crop/21289560.jpg
5412	2166	/home/wangya/wine/distributed_4/data/files_2/test_crop/20416033.jpg
4988	1718	/home/wangya/wine/distributed_4/data/files_2/test_crop/22252620.jpg
9487	554	/home/wangya/wine/distributed_4/data/files_2/test_crop/21507985.jpg
10759	1485	/home/wangya/wine/distributed_4/data/files_2/test_crop/20144303.jpg
4310	1316	/home/wangya/wine/distributed_4/data/files_2/test_crop/2004922.jpg
6697	3885	/home/wangya/wine/distributed_4/data/files_2/test_crop/20663996.jpg
1954	3432	/home/wangya/wine/distributed_4/data/files_2/test_crop/21904406.jpg
2380	1246	/home/wangya/wine/distributed_4/data/files_2/test_crop/23921968.jpg
4037	2386	/home/wangya/wine/distributed_4/data/files_2/test_crop/21654368.jpg
6951	3465	/home/wangya/wine/distributed_4/data/files_2/test_crop/20598948.jpg
9857	541	/home/wangya/wine/distributed_4/data/files_2/test_crop/22825872.jpg
9185	581	/home/wangya/wine/distributed_4/data/files_2/test_crop/22711001.jpg
3592	2558	/home/wangya/wine/distributed_4/data/files_2/test_crop/23113104.jpg
7400	3039	/home/wangya/wine/distributed_4/data/files_2/test_crop/23141981.jpg
3955	577	/home/wangya/wine/distributed_4/data/files_2/test_crop/23919857.jpg
4179	556	/home/wangya/wine/distributed_4/data/files_2/test_crop/21937072.jpg
9274	1618	/home/wangya/wine/distributed_4/data/files_2/test_crop/21729648.jpg
1484	2353	/home/wangya/wine/distributed_4/data/files_2/test_crop/21242787.jpg
7705	1944	/home/wangya/wine/distributed_4/data/files_2/test_crop/24006261.jpg
4008	2209	/home/wangya/wine/distributed_4/data/files_2/test_crop/21473398.jpg
1710	2192	/home/wangya/wine/distributed_4/data/files_2/test_crop/22110968.jpg
6904	63	/home/wangya/wine/distributed_4/data/files_2/test_crop/22591307.jpg
5806	488	/home/wangya/wine/distributed_4/data/files_2/test_crop/21056463.jpg
9108	1744	/home/wangya/wine/distributed_4/data/files_2/test_crop/23001874.jpg
1360	2749	/home/wangya/wine/distributed_4/data/files_2/test_crop/21892204.jpg
1612	2265	/home/wangya/wine/distributed_4/data/files_2/test_crop/20070960.jpg
10000	943	/home/wangya/wine/distributed_4/data/files_2/test_crop/20443756.jpg
8841	3568	/home/wangya/wine/distributed_4/data/files_2/test_crop/21660685.jpg
2024	782	/home/wangya/wine/distributed_4/data/files_2/test_crop/2000692.jpg
10599	3155	/home/wangya/wine/distributed_4/data/files_2/test_crop/22014659.jpg
4461	2276	/home/wangya/wine/distributed_4/data/files_2/test_crop/22819304.jpg
11528	3941	/home/wangya/wine/distributed_4/data/files_2/test_crop/20907100.jpg
7718	372	/home/wangya/wine/distributed_4/data/files_2/test_crop/22499554.jpg
9291	4011	/home/wangya/wine/distributed_4/data/files_2/test_crop/20640669.jpg
3266	3984	/home/wangya/wine/distributed_4/data/files_2/test_crop/22803089.jpg
5829	861	/home/wangya/wine/distributed_4/data/files_2/test_crop/20918091.jpg
9196	1389	/home/wangya/wine/distributed_4/data/files_2/test_crop/22213692.jpg
5969	2569	/home/wangya/wine/distributed_4/data/files_2/test_crop/20117765.jpg
3107	2975	/home/wangya/wine/distributed_4/data/files_2/test_crop/22645468.jpg
2779	2587	/home/wangya/wine/distributed_4/data/files_2/test_crop/21309253.jpg
10863	1890	/home/wangya/wine/distributed_4/data/files_2/test_crop/21005478.jpg
10321	3067	/home/wangya/wine/distributed_4/data/files_2/test_crop/20080196.jpg
1266	3833	/home/wangya/wine/distributed_4/data/files_2/test_crop/21434106.jpg
881	2423	/home/wangya/wine/distributed_4/data/files_2/test_crop/21023134.jpg
1391	2226	/home/wangya/wine/distributed_4/data/files_2/test_crop/22392310.jpg
28	993	/home/wangya/wine/distributed_4/data/files_2/test_crop/20396592.jpg
4741	170	/home/wangya/wine/distributed_4/data/files_2/test_crop/20647496.jpg
6085	2297	/home/wangya/wine/distributed_4/data/files_2/test_crop/23920442.jpg
9537	3811	/home/wangya/wine/distributed_4/data/files_2/test_crop/20943068.jpg
6459	1463	/home/wangya/wine/distributed_4/data/files_2/test_crop/20756001.jpg
8324	3465	/home/wangya/wine/distributed_4/data/files_2/test_crop/20818845.jpg
9567	1476	/home/wangya/wine/distributed_4/data/files_2/test_crop/21906609.jpg
6462	170	/home/wangya/wine/distributed_4/data/files_2/test_crop/20228245.jpg
6093	3495	/home/wangya/wine/distributed_4/data/files_2/test_crop/21057192.jpg
9846	3306	/home/wangya/wine/distributed_4/data/files_2/test_crop/23452252.jpg
2956	3633	/home/wangya/wine/distributed_4/data/files_2/test_crop/23228999.jpg
7488	3294	/home/wangya/wine/distributed_4/data/files_2/test_crop/20869059.jpg
9920	1751	/home/wangya/wine/distributed_4/data/files_2/test_crop/20787260.jpg
4834	489	/home/wangya/wine/distributed_4/data/files_2/test_crop/21266990.jpg
5082	906	/home/wangya/wine/distributed_4/data/files_2/test_crop/23278777.jpg
1701	1652	/home/wangya/wine/distributed_4/data/files_2/test_crop/20604216.jpg
221	2950	/home/wangya/wine/distributed_4/data/files_2/test_crop/20855267.jpg
2212	2272	/home/wangya/wine/distributed_4/data/files_2/test_crop/23864460.jpg
7806	4015	/home/wangya/wine/distributed_4/data/files_2/test_crop/21960953.jpg
5866	137	/home/wangya/wine/distributed_4/data/files_2/test_crop/21718848.jpg
1179	3719	/home/wangya/wine/distributed_4/data/files_2/test_crop/20013851.jpg
608	757	/home/wangya/wine/distributed_4/data/files_2/test_crop/21795212.jpg
3936	2493	/home/wangya/wine/distributed_4/data/files_2/test_crop/21062903.jpg
1586	3440	/home/wangya/wine/distributed_4/data/files_2/test_crop/22018155.jpg
5678	1111	/home/wangya/wine/distributed_4/data/files_2/test_crop/20230222.jpg
8151	157	/home/wangya/wine/distributed_4/data/files_2/test_crop/21021255.jpg
697	3528	/home/wangya/wine/distributed_4/data/files_2/test_crop/21913428.jpg
6685	3097	/home/wangya/wine/distributed_4/data/files_2/test_crop/20902600.jpg
9125	1791	/home/wangya/wine/distributed_4/data/files_2/test_crop/21174582.jpg
10837	1033	/home/wangya/wine/distributed_4/data/files_2/test_crop/21098867.jpg
9420	3943	/home/wangya/wine/distributed_4/data/files_2/test_crop/20100183.jpg
7859	3680	/home/wangya/wine/distributed_4/data/files_2/test_crop/21669594.jpg
7836	659	/home/wangya/wine/distributed_4/data/files_2/test_crop/20363080.jpg
2507	3696	/home/wangya/wine/distributed_4/data/files_2/test_crop/20462032.jpg
10263	1631	/home/wangya/wine/distributed_4/data/files_2/test_crop/23960436.jpg
11911	2650	/home/wangya/wine/distributed_4/data/files_2/test_crop/20263638.jpg
5163	1567	/home/wangya/wine/distributed_4/data/files_2/test_crop/20949503.jpg
8621	761	/home/wangya/wine/distributed_4/data/files_2/test_crop/23717399.jpg
7135	1911	/home/wangya/wine/distributed_4/data/files_2/test_crop/20869995.jpg
11631	3962	/home/wangya/wine/distributed_4/data/files_2/test_crop/20152563.jpg
3548	1232	/home/wangya/wine/distributed_4/data/files_2/test_crop/20833066.jpg
4588	992	/home/wangya/wine/distributed_4/data/files_2/test_crop/20838494.jpg
3599	1447	/home/wangya/wine/distributed_4/data/files_2/test_crop/20119581.jpg
6020	1663	/home/wangya/wine/distributed_4/data/files_2/test_crop/20080190.jpg
4699	3572	/home/wangya/wine/distributed_4/data/files_2/test_crop/20613510.jpg
2230	1569	/home/wangya/wine/distributed_4/data/files_2/test_crop/23968245.jpg
9720	3171	/home/wangya/wine/distributed_4/data/files_2/test_crop/21211781.jpg
2304	1459	/home/wangya/wine/distributed_4/data/files_2/test_crop/23207575.jpg
3247	3079	/home/wangya/wine/distributed_4/data/files_2/test_crop/21759531.jpg
3632	2413	/home/wangya/wine/distributed_4/data/files_2/test_crop/20191855.jpg
5415	1093	/home/wangya/wine/distributed_4/data/files_2/test_crop/22953229.jpg
5720	1984	/home/wangya/wine/distributed_4/data/files_2/test_crop/21151252.jpg
10145	3624	/home/wangya/wine/distributed_4/data/files_2/test_crop/20022875.jpg
8672	3959	/home/wangya/wine/distributed_4/data/files_2/test_crop/21693162.jpg
4437	3857	/home/wangya/wine/distributed_4/data/files_2/test_crop/21937585.jpg
8895	1377	/home/wangya/wine/distributed_4/data/files_2/test_crop/20080234.jpg
11537	745	/home/wangya/wine/distributed_4/data/files_2/test_crop/21968518.jpg
10645	1563	/home/wangya/wine/distributed_4/data/files_2/test_crop/22793699.jpg
11080	2303	/home/wangya/wine/distributed_4/data/files_2/test_crop/21214812.jpg
10333	3266	/home/wangya/wine/distributed_4/data/files_2/test_crop/20212030.jpg
5587	3070	/home/wangya/wine/distributed_4/data/files_2/test_crop/20937373.jpg
11184	1536	/home/wangya/wine/distributed_4/data/files_2/test_crop/20947519.jpg
3262	1902	/home/wangya/wine/distributed_4/data/files_2/test_crop/21465327.jpg
4193	1622	/home/wangya/wine/distributed_4/data/files_2/test_crop/20150475.jpg
5622	3649	/home/wangya/wine/distributed_4/data/files_2/test_crop/22219776.jpg
8866	3557	/home/wangya/wine/distributed_4/data/files_2/test_crop/21806873.jpg
8311	2861	/home/wangya/wine/distributed_4/data/files_2/test_crop/22192585.jpg
11886	3531	/home/wangya/wine/distributed_4/data/files_2/test_crop/20056220.jpg
1384	1783	/home/wangya/wine/distributed_4/data/files_2/test_crop/20651345.jpg
6860	3639	/home/wangya/wine/distributed_4/data/files_2/test_crop/22087685.jpg
5010	3270	/home/wangya/wine/distributed_4/data/files_2/test_crop/21519422.jpg
7210	2288	/home/wangya/wine/distributed_4/data/files_2/test_crop/20623785.jpg
10727	105	/home/wangya/wine/distributed_4/data/files_2/test_crop/20964673.jpg
11893	1544	/home/wangya/wine/distributed_4/data/files_2/test_crop/21125568.jpg
10009	4003	/home/wangya/wine/distributed_4/data/files_2/test_crop/23051672.jpg
9925	2535	/home/wangya/wine/distributed_4/data/files_2/test_crop/21290147.jpg
4360	2843	/home/wangya/wine/distributed_4/data/files_2/test_crop/22652007.jpg
3946	3170	/home/wangya/wine/distributed_4/data/files_2/test_crop/22805556.jpg
3120	1237	/home/wangya/wine/distributed_4/data/files_2/test_crop/21272904.jpg
10334	860	/home/wangya/wine/distributed_4/data/files_2/test_crop/21179556.jpg
8350	3518	/home/wangya/wine/distributed_4/data/files_2/test_crop/22891794.jpg
3804	2635	/home/wangya/wine/distributed_4/data/files_2/test_crop/20704889.jpg
6654	2885	/home/wangya/wine/distributed_4/data/files_2/test_crop/23322762.jpg
1931	3867	/home/wangya/wine/distributed_4/data/files_2/test_crop/20802555.jpg
3794	420	/home/wangya/wine/distributed_4/data/files_2/test_crop/21328107.jpg
1987	1817	/home/wangya/wine/distributed_4/data/files_2/test_crop/21742283.jpg
10459	1071	/home/wangya/wine/distributed_4/data/files_2/test_crop/20353603.jpg
8226	2093	/home/wangya/wine/distributed_4/data/files_2/test_crop/20463149.jpg
6747	2281	/home/wangya/wine/distributed_4/data/files_2/test_crop/22027430.jpg
7484	3478	/home/wangya/wine/distributed_4/data/files_2/test_crop/22011328.jpg
6793	3821	/home/wangya/wine/distributed_4/data/files_2/test_crop/20683325.jpg
8253	1873	/home/wangya/wine/distributed_4/data/files_2/test_crop/22332559.jpg
6267	1710	/home/wangya/wine/distributed_4/data/files_2/test_crop/20493740.jpg
3853	3800	/home/wangya/wine/distributed_4/data/files_2/test_crop/21586068.jpg
2166	2409	/home/wangya/wine/distributed_4/data/files_2/test_crop/20781900.jpg
9220	2329	/home/wangya/wine/distributed_4/data/files_2/test_crop/21414735.jpg
3096	3416	/home/wangya/wine/distributed_4/data/files_2/test_crop/23188187.jpg
2881	1598	/home/wangya/wine/distributed_4/data/files_2/test_crop/21558158.jpg
11652	181	/home/wangya/wine/distributed_4/data/files_2/test_crop/20139534.jpg
1662	3043	/home/wangya/wine/distributed_4/data/files_2/test_crop/21684587.jpg
5954	2950	/home/wangya/wine/distributed_4/data/files_2/test_crop/20634098.jpg
8685	3090	/home/wangya/wine/distributed_4/data/files_2/test_crop/20499357.jpg
2939	1867	/home/wangya/wine/distributed_4/data/files_2/test_crop/20352758.jpg
47	491	/home/wangya/wine/distributed_4/data/files_2/test_crop/20142098.jpg
8924	1073	/home/wangya/wine/distributed_4/data/files_2/test_crop/20833469.jpg
2647	64	/home/wangya/wine/distributed_4/data/files_2/test_crop/20965346.jpg
9696	490	/home/wangya/wine/distributed_4/data/files_2/test_crop/21056071.jpg
1863	1607	/home/wangya/wine/distributed_4/data/files_2/test_crop/21066794.jpg
4516	2708	/home/wangya/wine/distributed_4/data/files_2/test_crop/20274448.jpg
2979	2027	/home/wangya/wine/distributed_4/data/files_2/test_crop/22168002.jpg
8586	2528	/home/wangya/wine/distributed_4/data/files_2/test_crop/20920253.jpg
6234	362	/home/wangya/wine/distributed_4/data/files_2/test_crop/20154215.jpg
11206	959	/home/wangya/wine/distributed_4/data/files_2/test_crop/20110104.jpg
7177	540	/home/wangya/wine/distributed_4/data/files_2/test_crop/20364071.jpg
3877	2520	/home/wangya/wine/distributed_4/data/files_2/test_crop/22802015.jpg
1216	841	/home/wangya/wine/distributed_4/data/files_2/test_crop/20138927.jpg
4853	1448	/home/wangya/wine/distributed_4/data/files_2/test_crop/20538478.jpg
4274	3026	/home/wangya/wine/distributed_4/data/files_2/test_crop/20078632.jpg
738	2504	/home/wangya/wine/distributed_4/data/files_2/test_crop/22246686.jpg
9666	1227	/home/wangya/wine/distributed_4/data/files_2/test_crop/22036056.jpg
10519	2630	/home/wangya/wine/distributed_4/data/files_2/test_crop/20048617.jpg
11956	1466	/home/wangya/wine/distributed_4/data/files_2/test_crop/23856192.jpg
8087	2202	/home/wangya/wine/distributed_4/data/files_2/test_crop/20716408.jpg
1565	2546	/home/wangya/wine/distributed_4/data/files_2/test_crop/21422800.jpg
336	1970	/home/wangya/wine/distributed_4/data/files_2/test_crop/21628300.jpg
11472	2914	/home/wangya/wine/distributed_4/data/files_2/test_crop/21262529.jpg
3383	2017	/home/wangya/wine/distributed_4/data/files_2/test_crop/20130532.jpg
3093	1532	/home/wangya/wine/distributed_4/data/files_2/test_crop/23886785.jpg
1345	3709	/home/wangya/wine/distributed_4/data/files_2/test_crop/21386539.jpg
1072	2476	/home/wangya/wine/distributed_4/data/files_2/test_crop/20739502.jpg
6338	3782	/home/wangya/wine/distributed_4/data/files_2/test_crop/21439941.jpg
7009	1775	/home/wangya/wine/distributed_4/data/files_2/test_crop/23046060.jpg
6593	260	/home/wangya/wine/distributed_4/data/files_2/test_crop/21440696.jpg
10514	2634	/home/wangya/wine/distributed_4/data/files_2/test_crop/21561651.jpg
4250	195	/home/wangya/wine/distributed_4/data/files_2/test_crop/20427997.jpg
5205	1165	/home/wangya/wine/distributed_4/data/files_2/test_crop/20859694.jpg
7986	3078	/home/wangya/wine/distributed_4/data/files_2/test_crop/21790721.jpg
11962	272	/home/wangya/wine/distributed_4/data/files_2/test_crop/21021208.jpg
3822	1101	/home/wangya/wine/distributed_4/data/files_2/test_crop/21299407.jpg
11155	1793	/home/wangya/wine/distributed_4/data/files_2/test_crop/22633756.jpg
1469	475	/home/wangya/wine/distributed_4/data/files_2/test_crop/22201845.jpg
2395	1961	/home/wangya/wine/distributed_4/data/files_2/test_crop/20686006.jpg
2542	1037	/home/wangya/wine/distributed_4/data/files_2/test_crop/20243423.jpg
1365	2472	/home/wangya/wine/distributed_4/data/files_2/test_crop/20210076.jpg
9028	3062	/home/wangya/wine/distributed_4/data/files_2/test_crop/22123824.jpg
2741	80	/home/wangya/wine/distributed_4/data/files_2/test_crop/21570688.jpg
5291	2028	/home/wangya/wine/distributed_4/data/files_2/test_crop/23425582.jpg
877	3948	/home/wangya/wine/distributed_4/data/files_2/test_crop/21700187.jpg
6768	479	/home/wangya/wine/distributed_4/data/files_2/test_crop/20891522.jpg
7545	618	/home/wangya/wine/distributed_4/data/files_2/test_crop/21112499.jpg
1051	1497	/home/wangya/wine/distributed_4/data/files_2/test_crop/20723393.jpg
7163	2695	/home/wangya/wine/distributed_4/data/files_2/test_crop/22520212.jpg
3568	3567	/home/wangya/wine/distributed_4/data/files_2/test_crop/20489244.jpg
9536	2768	/home/wangya/wine/distributed_4/data/files_2/test_crop/20902973.jpg
11273	2216	/home/wangya/wine/distributed_4/data/files_2/test_crop/22198192.jpg
2538	731	/home/wangya/wine/distributed_4/data/files_2/test_crop/22452796.jpg
4739	830	/home/wangya/wine/distributed_4/data/files_2/test_crop/21172349.jpg
11234	1432	/home/wangya/wine/distributed_4/data/files_2/test_crop/21911846.jpg
2130	3090	/home/wangya/wine/distributed_4/data/files_2/test_crop/20131622.jpg
7937	1385	/home/wangya/wine/distributed_4/data/files_2/test_crop/22987542.jpg
1594	451	/home/wangya/wine/distributed_4/data/files_2/test_crop/23246792.jpg
1263	3048	/home/wangya/wine/distributed_4/data/files_2/test_crop/21040303.jpg
9553	529	/home/wangya/wine/distributed_4/data/files_2/test_crop/20023751.jpg
9340	656	/home/wangya/wine/distributed_4/data/files_2/test_crop/21617708.jpg
7318	2727	/home/wangya/wine/distributed_4/data/files_2/test_crop/21849095.jpg
2161	233	/home/wangya/wine/distributed_4/data/files_2/test_crop/20316077.jpg
11664	213	/home/wangya/wine/distributed_4/data/files_2/test_crop/21431227.jpg
7827	1311	/home/wangya/wine/distributed_4/data/files_2/test_crop/20178703.jpg
11880	1514	/home/wangya/wine/distributed_4/data/files_2/test_crop/21093472.jpg
9899	2829	/home/wangya/wine/distributed_4/data/files_2/test_crop/22711643.jpg
3243	3438	/home/wangya/wine/distributed_4/data/files_2/test_crop/21600174.jpg
6153	3411	/home/wangya/wine/distributed_4/data/files_2/test_crop/21061518.jpg
11943	2391	/home/wangya/wine/distributed_4/data/files_2/test_crop/20774584.jpg
11187	842	/home/wangya/wine/distributed_4/data/files_2/test_crop/21831345.jpg
2571	3822	/home/wangya/wine/distributed_4/data/files_2/test_crop/22330720.jpg
9574	703	/home/wangya/wine/distributed_4/data/files_2/test_crop/20827591.jpg
2904	2768	/home/wangya/wine/distributed_4/data/files_2/test_crop/20263418.jpg
5802	2029	/home/wangya/wine/distributed_4/data/files_2/test_crop/21034728.jpg
9216	2928	/home/wangya/wine/distributed_4/data/files_2/test_crop/20234703.jpg
2255	1499	/home/wangya/wine/distributed_4/data/files_2/test_crop/20074886.jpg
5998	2803	/home/wangya/wine/distributed_4/data/files_2/test_crop/22348393.jpg
8174	2744	/home/wangya/wine/distributed_4/data/files_2/test_crop/20839270.jpg
2612	2338	/home/wangya/wine/distributed_4/data/files_2/test_crop/20671758.jpg
9722	406	/home/wangya/wine/distributed_4/data/files_2/test_crop/21709619.jpg
5784	624	/home/wangya/wine/distributed_4/data/files_2/test_crop/21364853.jpg
10674	1400	/home/wangya/wine/distributed_4/data/files_2/test_crop/23598081.jpg
3986	2035	/home/wangya/wine/distributed_4/data/files_2/test_crop/20083516.jpg
9429	3079	/home/wangya/wine/distributed_4/data/files_2/test_crop/20824355.jpg
10904	2334	/home/wangya/wine/distributed_4/data/files_2/test_crop/21367421.jpg
535	1792	/home/wangya/wine/distributed_4/data/files_2/test_crop/20514263.jpg
7391	2930	/home/wangya/wine/distributed_4/data/files_2/test_crop/21379167.jpg
6053	527	/home/wangya/wine/distributed_4/data/files_2/test_crop/20382846.jpg
172	3990	/home/wangya/wine/distributed_4/data/files_2/test_crop/20433240.jpg
7428	3774	/home/wangya/wine/distributed_4/data/files_2/test_crop/23991362.jpg
4776	2506	/home/wangya/wine/distributed_4/data/files_2/test_crop/23163725.jpg
4381	3872	/home/wangya/wine/distributed_4/data/files_2/test_crop/21307501.jpg
6472	81	/home/wangya/wine/distributed_4/data/files_2/test_crop/20997751.jpg
2392	2591	/home/wangya/wine/distributed_4/data/files_2/test_crop/21654151.jpg
3461	1332	/home/wangya/wine/distributed_4/data/files_2/test_crop/22817649.jpg
6976	1850	/home/wangya/wine/distributed_4/data/files_2/test_crop/21015128.jpg
2903	2057	/home/wangya/wine/distributed_4/data/files_2/test_crop/23390824.jpg
1868	2331	/home/wangya/wine/distributed_4/data/files_2/test_crop/21369696.jpg
5787	1198	/home/wangya/wine/distributed_4/data/files_2/test_crop/22762342.jpg
3183	2581	/home/wangya/wine/distributed_4/data/files_2/test_crop/21266173.jpg
9646	1898	/home/wangya/wine/distributed_4/data/files_2/test_crop/20176251.jpg
5551	3384	/home/wangya/wine/distributed_4/data/files_2/test_crop/20999545.jpg
11015	928	/home/wangya/wine/distributed_4/data/files_2/test_crop/21717594.jpg
191	1053	/home/wangya/wine/distributed_4/data/files_2/test_crop/20206798.jpg
3624	1907	/home/wangya/wine/distributed_4/data/files_2/test_crop/20117211.jpg
4768	1905	/home/wangya/wine/distributed_4/data/files_2/test_crop/20098789.jpg
9874	2446	/home/wangya/wine/distributed_4/data/files_2/test_crop/23288306.jpg
2760	2671	/home/wangya/wine/distributed_4/data/files_2/test_crop/21617784.jpg
9317	1325	/home/wangya/wine/distributed_4/data/files_2/test_crop/20999192.jpg
1358	43	/home/wangya/wine/distributed_4/data/files_2/test_crop/23925597.jpg
11939	1604	/home/wangya/wine/distributed_4/data/files_2/test_crop/21234442.jpg
8146	504	/home/wangya/wine/distributed_4/data/files_2/test_crop/22197481.jpg
4087	1600	/home/wangya/wine/distributed_4/data/files_2/test_crop/21708614.jpg
10550	952	/home/wangya/wine/distributed_4/data/files_2/test_crop/23560305.jpg
3722	1666	/home/wangya/wine/distributed_4/data/files_2/test_crop/20715457.jpg
11036	2327	/home/wangya/wine/distributed_4/data/files_2/test_crop/22712607.jpg
1949	3105	/home/wangya/wine/distributed_4/data/files_2/test_crop/20971934.jpg
3196	2929	/home/wangya/wine/distributed_4/data/files_2/test_crop/20331227.jpg
11615	1397	/home/wangya/wine/distributed_4/data/files_2/test_crop/21517954.jpg
524	291	/home/wangya/wine/distributed_4/data/files_2/test_crop/23967907.jpg
8799	2505	/home/wangya/wine/distributed_4/data/files_2/test_crop/21485615.jpg
4232	3026	/home/wangya/wine/distributed_4/data/files_2/test_crop/21691471.jpg
2352	101	/home/wangya/wine/distributed_4/data/files_2/test_crop/20272892.jpg
7411	2957	/home/wangya/wine/distributed_4/data/files_2/test_crop/23400518.jpg
5282	816	/home/wangya/wine/distributed_4/data/files_2/test_crop/23796822.jpg
10013	1856	/home/wangya/wine/distributed_4/data/files_2/test_crop/21730211.jpg
5118	266	/home/wangya/wine/distributed_4/data/files_2/test_crop/21815828.jpg
3912	2738	/home/wangya/wine/distributed_4/data/files_2/test_crop/22109123.jpg
11968	1091	/home/wangya/wine/distributed_4/data/files_2/test_crop/22589748.jpg
1895	3969	/home/wangya/wine/distributed_4/data/files_2/test_crop/20791117.jpg
3606	3930	/home/wangya/wine/distributed_4/data/files_2/test_crop/21084673.jpg
11477	1341	/home/wangya/wine/distributed_4/data/files_2/test_crop/20178876.jpg
2342	1876	/home/wangya/wine/distributed_4/data/files_2/test_crop/22868288.jpg
1070	3661	/home/wangya/wine/distributed_4/data/files_2/test_crop/20241708.jpg
4244	365	/home/wangya/wine/distributed_4/data/files_2/test_crop/20339855.jpg
1509	1523	/home/wangya/wine/distributed_4/data/files_2/test_crop/23871718.jpg
1875	807	/home/wangya/wine/distributed_4/data/files_2/test_crop/22508707.jpg
7593	1628	/home/wangya/wine/distributed_4/data/files_2/test_crop/23987604.jpg
690	2926	/home/wangya/wine/distributed_4/data/files_2/test_crop/12003959.jpg
7772	1494	/home/wangya/wine/distributed_4/data/files_2/test_crop/20924784.jpg
5150	1977	/home/wangya/wine/distributed_4/data/files_2/test_crop/21955768.jpg
11238	107	/home/wangya/wine/distributed_4/data/files_2/test_crop/20679915.jpg
4665	808	/home/wangya/wine/distributed_4/data/files_2/test_crop/21947032.jpg
936	3924	/home/wangya/wine/distributed_4/data/files_2/test_crop/22956669.jpg
11655	388	/home/wangya/wine/distributed_4/data/files_2/test_crop/23819944.jpg
9751	40	/home/wangya/wine/distributed_4/data/files_2/test_crop/21094759.jpg
3147	391	/home/wangya/wine/distributed_4/data/files_2/test_crop/21135684.jpg
7138	754	/home/wangya/wine/distributed_4/data/files_2/test_crop/21998927.jpg
8944	991	/home/wangya/wine/distributed_4/data/files_2/test_crop/20281968.jpg
5209	2209	/home/wangya/wine/distributed_4/data/files_2/test_crop/21283345.jpg
9986	3730	/home/wangya/wine/distributed_4/data/files_2/test_crop/22746580.jpg
3778	3061	/home/wangya/wine/distributed_4/data/files_2/test_crop/22301644.jpg
9293	2196	/home/wangya/wine/distributed_4/data/files_2/test_crop/21481817.jpg
7447	1917	/home/wangya/wine/distributed_4/data/files_2/test_crop/21005445.jpg
5621	2582	/home/wangya/wine/distributed_4/data/files_2/test_crop/20050930.jpg
1672	3434	/home/wangya/wine/distributed_4/data/files_2/test_crop/21485952.jpg
9119	3614	/home/wangya/wine/distributed_4/data/files_2/test_crop/23864379.jpg
520	3695	/home/wangya/wine/distributed_4/data/files_2/test_crop/21336109.jpg
9528	2385	/home/wangya/wine/distributed_4/data/files_2/test_crop/21399660.jpg
3541	822	/home/wangya/wine/distributed_4/data/files_2/test_crop/22890000.jpg
1977	3198	/home/wangya/wine/distributed_4/data/files_2/test_crop/23334076.jpg
1880	3369	/home/wangya/wine/distributed_4/data/files_2/test_crop/23837246.jpg
5369	1829	/home/wangya/wine/distributed_4/data/files_2/test_crop/23822799.jpg
10927	1923	/home/wangya/wine/distributed_4/data/files_2/test_crop/22347603.jpg
629	273	/home/wangya/wine/distributed_4/data/files_2/test_crop/22599182.jpg
3842	1350	/home/wangya/wine/distributed_4/data/files_2/test_crop/22703894.jpg
5253	2792	/home/wangya/wine/distributed_4/data/files_2/test_crop/23813995.jpg
3130	904	/home/wangya/wine/distributed_4/data/files_2/test_crop/20076993.jpg
1540	4022	/home/wangya/wine/distributed_4/data/files_2/test_crop/20520269.jpg
10721	2930	/home/wangya/wine/distributed_4/data/files_2/test_crop/20722632.jpg
4794	1074	/home/wangya/wine/distributed_4/data/files_2/test_crop/22027667.jpg
4235	3756	/home/wangya/wine/distributed_4/data/files_2/test_crop/22121652.jpg
2077	543	/home/wangya/wine/distributed_4/data/files_2/test_crop/23988797.jpg
11806	1339	/home/wangya/wine/distributed_4/data/files_2/test_crop/21824095.jpg
1606	1300	/home/wangya/wine/distributed_4/data/files_2/test_crop/20646838.jpg
2121	2620	/home/wangya/wine/distributed_4/data/files_2/test_crop/22744730.jpg
6889	2857	/home/wangya/wine/distributed_4/data/files_2/test_crop/20244175.jpg
838	1016	/home/wangya/wine/distributed_4/data/files_2/test_crop/20645501.jpg
9318	2491	/home/wangya/wine/distributed_4/data/files_2/test_crop/20223278.jpg
653	3348	/home/wangya/wine/distributed_4/data/files_2/test_crop/22658905.jpg
45	229	/home/wangya/wine/distributed_4/data/files_2/test_crop/21789067.jpg
10132	2146	/home/wangya/wine/distributed_4/data/files_2/test_crop/20290843.jpg
1356	2987	/home/wangya/wine/distributed_4/data/files_2/test_crop/23179712.jpg
4833	2662	/home/wangya/wine/distributed_4/data/files_2/test_crop/21685794.jpg
91	3694	/home/wangya/wine/distributed_4/data/files_2/test_crop/23181839.jpg
8603	43	/home/wangya/wine/distributed_4/data/files_2/test_crop/21577502.jpg
11283	3046	/home/wangya/wine/distributed_4/data/files_2/test_crop/21082792.jpg
8518	421	/home/wangya/wine/distributed_4/data/files_2/test_crop/23592744.jpg
7729	2031	/home/wangya/wine/distributed_4/data/files_2/test_crop/21028689.jpg
6351	181	/home/wangya/wine/distributed_4/data/files_2/test_crop/20496421.jpg
11803	97	/home/wangya/wine/distributed_4/data/files_2/test_crop/20133507.jpg
3850	639	/home/wangya/wine/distributed_4/data/files_2/test_crop/21855450.jpg
2295	1470	/home/wangya/wine/distributed_4/data/files_2/test_crop/22430569.jpg
9096	2976	/home/wangya/wine/distributed_4/data/files_2/test_crop/23333212.jpg
8467	1781	/home/wangya/wine/distributed_4/data/files_2/test_crop/22905104.jpg
7470	2488	/home/wangya/wine/distributed_4/data/files_2/test_crop/22715401.jpg
1073	2491	/home/wangya/wine/distributed_4/data/files_2/test_crop/20176703.jpg
6012	227	/home/wangya/wine/distributed_4/data/files_2/test_crop/20602865.jpg
11166	3903	/home/wangya/wine/distributed_4/data/files_2/test_crop/21116073.jpg
193	3159	/home/wangya/wine/distributed_4/data/files_2/test_crop/20912615.jpg
8684	1531	/home/wangya/wine/distributed_4/data/files_2/test_crop/20792405.jpg
11351	1808	/home/wangya/wine/distributed_4/data/files_2/test_crop/21487871.jpg
6333	1387	/home/wangya/wine/distributed_4/data/files_2/test_crop/23998809.jpg
8970	2407	/home/wangya/wine/distributed_4/data/files_2/test_crop/21895367.jpg
2387	3150	/home/wangya/wine/distributed_4/data/files_2/test_crop/20922452.jpg
2348	1992	/home/wangya/wine/distributed_4/data/files_2/test_crop/20345638.jpg
7656	4010	/home/wangya/wine/distributed_4/data/files_2/test_crop/21712740.jpg
2869	3538	/home/wangya/wine/distributed_4/data/files_2/test_crop/20372189.jpg
6797	2690	/home/wangya/wine/distributed_4/data/files_2/test_crop/20707010.jpg
2913	1872	/home/wangya/wine/distributed_4/data/files_2/test_crop/20149328.jpg
8175	949	/home/wangya/wine/distributed_4/data/files_2/test_crop/20699252.jpg
1462	546	/home/wangya/wine/distributed_4/data/files_2/test_crop/22100470.jpg
7766	338	/home/wangya/wine/distributed_4/data/files_2/test_crop/20119815.jpg
3030	3453	/home/wangya/wine/distributed_4/data/files_2/test_crop/23185555.jpg
10428	2462	/home/wangya/wine/distributed_4/data/files_2/test_crop/21569511.jpg
6426	1131	/home/wangya/wine/distributed_4/data/files_2/test_crop/22293173.jpg
7674	378	/home/wangya/wine/distributed_4/data/files_2/test_crop/21991753.jpg
5935	1929	/home/wangya/wine/distributed_4/data/files_2/test_crop/20163190.jpg
163	749	/home/wangya/wine/distributed_4/data/files_2/test_crop/22693586.jpg
4779	635	/home/wangya/wine/distributed_4/data/files_2/test_crop/23928972.jpg
10151	806	/home/wangya/wine/distributed_4/data/files_2/test_crop/23340860.jpg
9665	971	/home/wangya/wine/distributed_4/data/files_2/test_crop/20202669.jpg
6107	3769	/home/wangya/wine/distributed_4/data/files_2/test_crop/20994528.jpg
11604	1344	/home/wangya/wine/distributed_4/data/files_2/test_crop/23295078.jpg
2288	156	/home/wangya/wine/distributed_4/data/files_2/test_crop/23729668.jpg
5475	1140	/home/wangya/wine/distributed_4/data/files_2/test_crop/20748599.jpg
10697	3324	/home/wangya/wine/distributed_4/data/files_2/test_crop/23865407.jpg
2347	890	/home/wangya/wine/distributed_4/data/files_2/test_crop/22456657.jpg
3716	3898	/home/wangya/wine/distributed_4/data/files_2/test_crop/23245688.jpg
4192	2471	/home/wangya/wine/distributed_4/data/files_2/test_crop/21403735.jpg
661	3466	/home/wangya/wine/distributed_4/data/files_2/test_crop/23715456.jpg
8984	2368	/home/wangya/wine/distributed_4/data/files_2/test_crop/23537098.jpg
1295	2736	/home/wangya/wine/distributed_4/data/files_2/test_crop/20010057.jpg
2838	53	/home/wangya/wine/distributed_4/data/files_2/test_crop/20337055.jpg
11788	1132	/home/wangya/wine/distributed_4/data/files_2/test_crop/20684167.jpg
1946	799	/home/wangya/wine/distributed_4/data/files_2/test_crop/20938715.jpg
9479	1471	/home/wangya/wine/distributed_4/data/files_2/test_crop/22927694.jpg
10460	1115	/home/wangya/wine/distributed_4/data/files_2/test_crop/20538803.jpg
8274	3966	/home/wangya/wine/distributed_4/data/files_2/test_crop/21181210.jpg
11470	3961	/home/wangya/wine/distributed_4/data/files_2/test_crop/22991064.jpg
5153	1191	/home/wangya/wine/distributed_4/data/files_2/test_crop/20396203.jpg
10909	2828	/home/wangya/wine/distributed_4/data/files_2/test_crop/20346378.jpg
7197	3057	/home/wangya/wine/distributed_4/data/files_2/test_crop/21279799.jpg
17	2083	/home/wangya/wine/distributed_4/data/files_2/test_crop/2000302.jpg
7161	3763	/home/wangya/wine/distributed_4/data/files_2/test_crop/20607728.jpg
6830	2066	/home/wangya/wine/distributed_4/data/files_2/test_crop/21849096.jpg
8654	1349	/home/wangya/wine/distributed_4/data/files_2/test_crop/20844591.jpg
11309	3142	/home/wangya/wine/distributed_4/data/files_2/test_crop/21755744.jpg
6128	630	/home/wangya/wine/distributed_4/data/files_2/test_crop/21275130.jpg
10091	326	/home/wangya/wine/distributed_4/data/files_2/test_crop/20239396.jpg
2349	2382	/home/wangya/wine/distributed_4/data/files_2/test_crop/23084919.jpg
583	3758	/home/wangya/wine/distributed_4/data/files_2/test_crop/21321255.jpg
6019	1410	/home/wangya/wine/distributed_4/data/files_2/test_crop/20139791.jpg
7383	2700	/home/wangya/wine/distributed_4/data/files_2/test_crop/22758181.jpg
11495	1728	/home/wangya/wine/distributed_4/data/files_2/test_crop/20648549.jpg
82	921	/home/wangya/wine/distributed_4/data/files_2/test_crop/21644593.jpg
7122	3325	/home/wangya/wine/distributed_4/data/files_2/test_crop/22265411.jpg
7927	56	/home/wangya/wine/distributed_4/data/files_2/test_crop/21002047.jpg
6524	2678	/home/wangya/wine/distributed_4/data/files_2/test_crop/21702772.jpg
246	4020	/home/wangya/wine/distributed_4/data/files_2/test_crop/21094322.jpg
4011	3708	/home/wangya/wine/distributed_4/data/files_2/test_crop/20620110.jpg
2283	1925	/home/wangya/wine/distributed_4/data/files_2/test_crop/22433213.jpg
8227	2480	/home/wangya/wine/distributed_4/data/files_2/test_crop/21109949.jpg
448	1614	/home/wangya/wine/distributed_4/data/files_2/test_crop/20672321.jpg
7020	3615	/home/wangya/wine/distributed_4/data/files_2/test_crop/21854546.jpg
6365	1589	/home/wangya/wine/distributed_4/data/files_2/test_crop/22084317.jpg
4283	2384	/home/wangya/wine/distributed_4/data/files_2/test_crop/22747632.jpg
0	2503	/home/wangya/wine/distributed_4/data/files_2/test_crop/21172470.jpg
8771	2726	/home/wangya/wine/distributed_4/data/files_2/test_crop/20267930.jpg
6171	1484	/home/wangya/wine/distributed_4/data/files_2/test_crop/20867202.jpg
6662	974	/home/wangya/wine/distributed_4/data/files_2/test_crop/20279337.jpg
5850	2735	/home/wangya/wine/distributed_4/data/files_2/test_crop/20915220.jpg
2631	236	/home/wangya/wine/distributed_4/data/files_2/test_crop/23694410.jpg
3619	681	/home/wangya/wine/distributed_4/data/files_2/test_crop/20828377.jpg
6165	1877	/home/wangya/wine/distributed_4/data/files_2/test_crop/21828807.jpg
3660	1453	/home/wangya/wine/distributed_4/data/files_2/test_crop/21775486.jpg
9409	3696	/home/wangya/wine/distributed_4/data/files_2/test_crop/21013694.jpg
7561	1412	/home/wangya/wine/distributed_4/data/files_2/test_crop/20105101.jpg
3572	2218	/home/wangya/wine/distributed_4/data/files_2/test_crop/23552059.jpg
8076	3548	/home/wangya/wine/distributed_4/data/files_2/test_crop/21578239.jpg
5462	3258	/home/wangya/wine/distributed_4/data/files_2/test_crop/22588584.jpg
5558	2286	/home/wangya/wine/distributed_4/data/files_2/test_crop/22219112.jpg
7785	2501	/home/wangya/wine/distributed_4/data/files_2/test_crop/20409627.jpg
6222	199	/home/wangya/wine/distributed_4/data/files_2/test_crop/20898191.jpg
10470	2024	/home/wangya/wine/distributed_4/data/files_2/test_crop/23910532.jpg
2047	73	/home/wangya/wine/distributed_4/data/files_2/test_crop/20274094.jpg
2003	1420	/home/wangya/wine/distributed_4/data/files_2/test_crop/23714348.jpg
9983	2031	/home/wangya/wine/distributed_4/data/files_2/test_crop/20680693.jpg
8559	1112	/home/wangya/wine/distributed_4/data/files_2/test_crop/20142580.jpg
1641	1915	/home/wangya/wine/distributed_4/data/files_2/test_crop/20330960.jpg
8740	1711	/home/wangya/wine/distributed_4/data/files_2/test_crop/21837809.jpg
58	2066	/home/wangya/wine/distributed_4/data/files_2/test_crop/21352184.jpg
7070	1610	/home/wangya/wine/distributed_4/data/files_2/test_crop/20855010.jpg
10726	1278	/home/wangya/wine/distributed_4/data/files_2/test_crop/21352560.jpg
25	1167	/home/wangya/wine/distributed_4/data/files_2/test_crop/22741886.jpg
7540	3203	/home/wangya/wine/distributed_4/data/files_2/test_crop/21727141.jpg
546	224	/home/wangya/wine/distributed_4/data/files_2/test_crop/20679732.jpg
9799	2553	/home/wangya/wine/distributed_4/data/files_2/test_crop/20719415.jpg
3891	842	/home/wangya/wine/distributed_4/data/files_2/test_crop/22174673.jpg
2	2199	/home/wangya/wine/distributed_4/data/files_2/test_crop/23690436.jpg
3191	2506	/home/wangya/wine/distributed_4/data/files_2/test_crop/20276744.jpg
10713	426	/home/wangya/wine/distributed_4/data/files_2/test_crop/21898837.jpg
3961	1689	/home/wangya/wine/distributed_4/data/files_2/test_crop/20172065.jpg
4120	509	/home/wangya/wine/distributed_4/data/files_2/test_crop/21705808.jpg
6425	2589	/home/wangya/wine/distributed_4/data/files_2/test_crop/20498919.jpg
4170	863	/home/wangya/wine/distributed_4/data/files_2/test_crop/22485460.jpg
3220	2042	/home/wangya/wine/distributed_4/data/files_2/test_crop/20383888.jpg
8393	3014	/home/wangya/wine/distributed_4/data/files_2/test_crop/20371559.jpg
7406	879	/home/wangya/wine/distributed_4/data/files_2/test_crop/20839502.jpg
1888	3682	/home/wangya/wine/distributed_4/data/files_2/test_crop/20604099.jpg
5841	3958	/home/wangya/wine/distributed_4/data/files_2/test_crop/20963862.jpg
11609	213	/home/wangya/wine/distributed_4/data/files_2/test_crop/23080609.jpg
8469	2555	/home/wangya/wine/distributed_4/data/files_2/test_crop/22808797.jpg
9211	987	/home/wangya/wine/distributed_4/data/files_2/test_crop/22418828.jpg
376	607	/home/wangya/wine/distributed_4/data/files_2/test_crop/21209813.jpg
6292	1459	/home/wangya/wine/distributed_4/data/files_2/test_crop/20888550.jpg
4700	1373	/home/wangya/wine/distributed_4/data/files_2/test_crop/23715060.jpg
5159	1204	/home/wangya/wine/distributed_4/data/files_2/test_crop/20695026.jpg
2080	974	/home/wangya/wine/distributed_4/data/files_2/test_crop/20721503.jpg
8150	1074	/home/wangya/wine/distributed_4/data/files_2/test_crop/20712261.jpg
5956	3902	/home/wangya/wine/distributed_4/data/files_2/test_crop/20149629.jpg
6034	1906	/home/wangya/wine/distributed_4/data/files_2/test_crop/20503061.jpg
9762	3652	/home/wangya/wine/distributed_4/data/files_2/test_crop/20751670.jpg
4520	1370	/home/wangya/wine/distributed_4/data/files_2/test_crop/22799319.jpg
2968	2634	/home/wangya/wine/distributed_4/data/files_2/test_crop/22261437.jpg
10286	2632	/home/wangya/wine/distributed_4/data/files_2/test_crop/21259749.jpg
11796	605	/home/wangya/wine/distributed_4/data/files_2/test_crop/21214387.jpg
4297	652	/home/wangya/wine/distributed_4/data/files_2/test_crop/20458707.jpg
11340	148	/home/wangya/wine/distributed_4/data/files_2/test_crop/20427436.jpg
10564	2968	/home/wangya/wine/distributed_4/data/files_2/test_crop/20853612.jpg
1201	2759	/home/wangya/wine/distributed_4/data/files_2/test_crop/20230512.jpg
2451	3423	/home/wangya/wine/distributed_4/data/files_2/test_crop/23447546.jpg
5125	851	/home/wangya/wine/distributed_4/data/files_2/test_crop/20305817.jpg
1451	1570	/home/wangya/wine/distributed_4/data/files_2/test_crop/22221313.jpg
4251	291	/home/wangya/wine/distributed_4/data/files_2/test_crop/22475602.jpg
860	735	/home/wangya/wine/distributed_4/data/files_2/test_crop/22834343.jpg
4803	2808	/home/wangya/wine/distributed_4/data/files_2/test_crop/23750576.jpg
7734	3622	/home/wangya/wine/distributed_4/data/files_2/test_crop/21784335.jpg
4065	3663	/home/wangya/wine/distributed_4/data/files_2/test_crop/21894275.jpg
9306	1286	/home/wangya/wine/distributed_4/data/files_2/test_crop/21848600.jpg
4576	2538	/home/wangya/wine/distributed_4/data/files_2/test_crop/20101833.jpg
8206	3421	/home/wangya/wine/distributed_4/data/files_2/test_crop/23196037.jpg
8395	2344	/home/wangya/wine/distributed_4/data/files_2/test_crop/23212822.jpg
3481	1799	/home/wangya/wine/distributed_4/data/files_2/test_crop/20176368.jpg
7152	289	/home/wangya/wine/distributed_4/data/files_2/test_crop/23458192.jpg
11227	2506	/home/wangya/wine/distributed_4/data/files_2/test_crop/20622307.jpg
1160	3545	/home/wangya/wine/distributed_4/data/files_2/test_crop/20925186.jpg
4862	3313	/home/wangya/wine/distributed_4/data/files_2/test_crop/20477700.jpg
5373	1613	/home/wangya/wine/distributed_4/data/files_2/test_crop/23060071.jpg
32	2275	/home/wangya/wine/distributed_4/data/files_2/test_crop/20987698.jpg
10165	3185	/home/wangya/wine/distributed_4/data/files_2/test_crop/20681862.jpg
1452	3846	/home/wangya/wine/distributed_4/data/files_2/test_crop/22823291.jpg
5179	887	/home/wangya/wine/distributed_4/data/files_2/test_crop/23539366.jpg
8742	3779	/home/wangya/wine/distributed_4/data/files_2/test_crop/20349892.jpg
8606	524	/home/wangya/wine/distributed_4/data/files_2/test_crop/23409672.jpg
6099	3641	/home/wangya/wine/distributed_4/data/files_2/test_crop/21916529.jpg
1111	975	/home/wangya/wine/distributed_4/data/files_2/test_crop/21013634.jpg
9590	2910	/home/wangya/wine/distributed_4/data/files_2/test_crop/20105659.jpg
8308	3309	/home/wangya/wine/distributed_4/data/files_2/test_crop/20721851.jpg
4799	1176	/home/wangya/wine/distributed_4/data/files_2/test_crop/22958220.jpg
8011	1235	/home/wangya/wine/distributed_4/data/files_2/test_crop/21334087.jpg
297	2039	/home/wangya/wine/distributed_4/data/files_2/test_crop/21333330.jpg
8018	150	/home/wangya/wine/distributed_4/data/files_2/test_crop/23569086.jpg
2385	126	/home/wangya/wine/distributed_4/data/files_2/test_crop/21122441.jpg
7422	306	/home/wangya/wine/distributed_4/data/files_2/test_crop/21563952.jpg
7749	235	/home/wangya/wine/distributed_4/data/files_2/test_crop/22680227.jpg
5320	1648	/home/wangya/wine/distributed_4/data/files_2/test_crop/20167787.jpg
2231	2088	/home/wangya/wine/distributed_4/data/files_2/test_crop/21822319.jpg
8109	1646	/home/wangya/wine/distributed_4/data/files_2/test_crop/22699895.jpg
3377	1093	/home/wangya/wine/distributed_4/data/files_2/test_crop/23522622.jpg
575	1951	/home/wangya/wine/distributed_4/data/files_2/test_crop/20529157.jpg
11317	2593	/home/wangya/wine/distributed_4/data/files_2/test_crop/21283673.jpg
5716	1358	/home/wangya/wine/distributed_4/data/files_2/test_crop/22153382.jpg
8568	2334	/home/wangya/wine/distributed_4/data/files_2/test_crop/23851614.jpg
4929	443	/home/wangya/wine/distributed_4/data/files_2/test_crop/22136471.jpg
6606	1953	/home/wangya/wine/distributed_4/data/files_2/test_crop/21172201.jpg
5511	3492	/home/wangya/wine/distributed_4/data/files_2/test_crop/20200317.jpg
6139	1319	/home/wangya/wine/distributed_4/data/files_2/test_crop/23460287.jpg
3591	3305	/home/wangya/wine/distributed_4/data/files_2/test_crop/20069192.jpg
11494	2172	/home/wangya/wine/distributed_4/data/files_2/test_crop/21017563.jpg
11541	3631	/home/wangya/wine/distributed_4/data/files_2/test_crop/22053229.jpg
4663	2117	/home/wangya/wine/distributed_4/data/files_2/test_crop/20846132.jpg
1154	696	/home/wangya/wine/distributed_4/data/files_2/test_crop/20087094.jpg
10676	1575	/home/wangya/wine/distributed_4/data/files_2/test_crop/23381929.jpg
1026	1855	/home/wangya/wine/distributed_4/data/files_2/test_crop/20093479.jpg
9649	3827	/home/wangya/wine/distributed_4/data/files_2/test_crop/20858441.jpg
1877	3570	/home/wangya/wine/distributed_4/data/files_2/test_crop/21179113.jpg
1711	194	/home/wangya/wine/distributed_4/data/files_2/test_crop/20856097.jpg
9101	1009	/home/wangya/wine/distributed_4/data/files_2/test_crop/20947874.jpg
2332	2203	/home/wangya/wine/distributed_4/data/files_2/test_crop/22719919.jpg
9971	2977	/home/wangya/wine/distributed_4/data/files_2/test_crop/23137160.jpg
926	1150	/home/wangya/wine/distributed_4/data/files_2/test_crop/21956749.jpg
7803	794	/home/wangya/wine/distributed_4/data/files_2/test_crop/22596913.jpg
1186	103	/home/wangya/wine/distributed_4/data/files_2/test_crop/20012080.jpg
6066	2379	/home/wangya/wine/distributed_4/data/files_2/test_crop/23723550.jpg
9148	3897	/home/wangya/wine/distributed_4/data/files_2/test_crop/23058370.jpg
10227	2149	/home/wangya/wine/distributed_4/data/files_2/test_crop/23437042.jpg
740	3222	/home/wangya/wine/distributed_4/data/files_2/test_crop/21020544.jpg
10849	1997	/home/wangya/wine/distributed_4/data/files_2/test_crop/21415465.jpg
1446	1954	/home/wangya/wine/distributed_4/data/files_2/test_crop/20989092.jpg
225	2525	/home/wangya/wine/distributed_4/data/files_2/test_crop/22502493.jpg
3979	2834	/home/wangya/wine/distributed_4/data/files_2/test_crop/20434556.jpg
3447	445	/home/wangya/wine/distributed_4/data/files_2/test_crop/21011253.jpg
1705	2400	/home/wangya/wine/distributed_4/data/files_2/test_crop/21147197.jpg
4421	2363	/home/wangya/wine/distributed_4/data/files_2/test_crop/20182062.jpg
1476	1236	/home/wangya/wine/distributed_4/data/files_2/test_crop/21595763.jpg
2125	329	/home/wangya/wine/distributed_4/data/files_2/test_crop/20800929.jpg
614	3620	/home/wangya/wine/distributed_4/data/files_2/test_crop/21004869.jpg
2655	3328	/home/wangya/wine/distributed_4/data/files_2/test_crop/22274752.jpg
748	3847	/home/wangya/wine/distributed_4/data/files_2/test_crop/20451348.jpg
2522	1518	/home/wangya/wine/distributed_4/data/files_2/test_crop/22376300.jpg
8091	3958	/home/wangya/wine/distributed_4/data/files_2/test_crop/20839384.jpg
7987	85	/home/wangya/wine/distributed_4/data/files_2/test_crop/20101274.jpg
10036	1699	/home/wangya/wine/distributed_4/data/files_2/test_crop/22945291.jpg
4204	1184	/home/wangya/wine/distributed_4/data/files_2/test_crop/23545639.jpg
11898	1970	/home/wangya/wine/distributed_4/data/files_2/test_crop/20939374.jpg
11453	3655	/home/wangya/wine/distributed_4/data/files_2/test_crop/20611431.jpg
6963	1439	/home/wangya/wine/distributed_4/data/files_2/test_crop/22110373.jpg
9105	49	/home/wangya/wine/distributed_4/data/files_2/test_crop/20162151.jpg
7881	3438	/home/wangya/wine/distributed_4/data/files_2/test_crop/20914700.jpg
11059	1930	/home/wangya/wine/distributed_4/data/files_2/test_crop/21226690.jpg
2460	3406	/home/wangya/wine/distributed_4/data/files_2/test_crop/20656532.jpg
6773	1645	/home/wangya/wine/distributed_4/data/files_2/test_crop/21479643.jpg
11057	1060	/home/wangya/wine/distributed_4/data/files_2/test_crop/21530685.jpg
2204	3344	/home/wangya/wine/distributed_4/data/files_2/test_crop/23260518.jpg
5701	1081	/home/wangya/wine/distributed_4/data/files_2/test_crop/23198539.jpg
2082	3381	/home/wangya/wine/distributed_4/data/files_2/test_crop/20879226.jpg
1124	1051	/home/wangya/wine/distributed_4/data/files_2/test_crop/21083254.jpg
6495	3050	/home/wangya/wine/distributed_4/data/files_2/test_crop/21497299.jpg
4583	4020	/home/wangya/wine/distributed_4/data/files_2/test_crop/21571002.jpg
4263	1075	/home/wangya/wine/distributed_4/data/files_2/test_crop/21047224.jpg
4015	2610	/home/wangya/wine/distributed_4/data/files_2/test_crop/20491037.jpg
4847	3720	/home/wangya/wine/distributed_4/data/files_2/test_crop/20888061.jpg
10535	578	/home/wangya/wine/distributed_4/data/files_2/test_crop/22731493.jpg
10982	2055	/home/wangya/wine/distributed_4/data/files_2/test_crop/22724513.jpg
10858	607	/home/wangya/wine/distributed_4/data/files_2/test_crop/20847458.jpg
5610	2205	/home/wangya/wine/distributed_4/data/files_2/test_crop/24004982.jpg
5823	227	/home/wangya/wine/distributed_4/data/files_2/test_crop/22385532.jpg
9081	1783	/home/wangya/wine/distributed_4/data/files_2/test_crop/23138407.jpg
7530	2129	/home/wangya/wine/distributed_4/data/files_2/test_crop/22646027.jpg
3142	3173	/home/wangya/wine/distributed_4/data/files_2/test_crop/21944732.jpg
8557	2091	/home/wangya/wine/distributed_4/data/files_2/test_crop/20643356.jpg
8519	2920	/home/wangya/wine/distributed_4/data/files_2/test_crop/22120451.jpg
3859	3766	/home/wangya/wine/distributed_4/data/files_2/test_crop/20776074.jpg
8102	424	/home/wangya/wine/distributed_4/data/files_2/test_crop/22397966.jpg
8996	773	/home/wangya/wine/distributed_4/data/files_2/test_crop/20033771.jpg
5473	2833	/home/wangya/wine/distributed_4/data/files_2/test_crop/20627288.jpg
5051	1561	/home/wangya/wine/distributed_4/data/files_2/test_crop/20593254.jpg
7555	1534	/home/wangya/wine/distributed_4/data/files_2/test_crop/21785714.jpg
4480	2385	/home/wangya/wine/distributed_4/data/files_2/test_crop/20252514.jpg
552	6	/home/wangya/wine/distributed_4/data/files_2/test_crop/20773736.jpg
11739	1020	/home/wangya/wine/distributed_4/data/files_2/test_crop/12003931.jpg
10473	2435	/home/wangya/wine/distributed_4/data/files_2/test_crop/20946396.jpg
5718	1868	/home/wangya/wine/distributed_4/data/files_2/test_crop/21104524.jpg
7813	3733	/home/wangya/wine/distributed_4/data/files_2/test_crop/20401857.jpg
4987	1878	/home/wangya/wine/distributed_4/data/files_2/test_crop/21608621.jpg
4427	1311	/home/wangya/wine/distributed_4/data/files_2/test_crop/21525097.jpg
9140	2167	/home/wangya/wine/distributed_4/data/files_2/test_crop/21269033.jpg
7926	482	/home/wangya/wine/distributed_4/data/files_2/test_crop/23203945.jpg
4074	572	/home/wangya/wine/distributed_4/data/files_2/test_crop/21869173.jpg
8800	3527	/home/wangya/wine/distributed_4/data/files_2/test_crop/23856972.jpg
11864	1321	/home/wangya/wine/distributed_4/data/files_2/test_crop/20396931.jpg
481	1887	/home/wangya/wine/distributed_4/data/files_2/test_crop/23901204.jpg
10332	2759	/home/wangya/wine/distributed_4/data/files_2/test_crop/22683239.jpg
9284	2641	/home/wangya/wine/distributed_4/data/files_2/test_crop/20964537.jpg
2152	3598	/home/wangya/wine/distributed_4/data/files_2/test_crop/20907539.jpg
6235	1099	/home/wangya/wine/distributed_4/data/files_2/test_crop/20442607.jpg
7283	2418	/home/wangya/wine/distributed_4/data/files_2/test_crop/21099867.jpg
11357	3654	/home/wangya/wine/distributed_4/data/files_2/test_crop/22519051.jpg
9074	3627	/home/wangya/wine/distributed_4/data/files_2/test_crop/23023244.jpg
4698	1683	/home/wangya/wine/distributed_4/data/files_2/test_crop/23059320.jpg
9506	1371	/home/wangya/wine/distributed_4/data/files_2/test_crop/23406335.jpg
1158	2106	/home/wangya/wine/distributed_4/data/files_2/test_crop/23508906.jpg
7322	648	/home/wangya/wine/distributed_4/data/files_2/test_crop/20985487.jpg
5683	1201	/home/wangya/wine/distributed_4/data/files_2/test_crop/22200274.jpg
4219	1550	/home/wangya/wine/distributed_4/data/files_2/test_crop/20644648.jpg
11883	1730	/home/wangya/wine/distributed_4/data/files_2/test_crop/21012549.jpg
9151	1389	/home/wangya/wine/distributed_4/data/files_2/test_crop/22852454.jpg
5058	3208	/home/wangya/wine/distributed_4/data/files_2/test_crop/22432333.jpg
7101	1747	/home/wangya/wine/distributed_4/data/files_2/test_crop/22726802.jpg
11070	1918	/home/wangya/wine/distributed_4/data/files_2/test_crop/21871808.jpg
3709	3319	/home/wangya/wine/distributed_4/data/files_2/test_crop/20416944.jpg
7658	394	/home/wangya/wine/distributed_4/data/files_2/test_crop/23771959.jpg
9816	2215	/home/wangya/wine/distributed_4/data/files_2/test_crop/21156759.jpg
10203	450	/home/wangya/wine/distributed_4/data/files_2/test_crop/20084940.jpg
8772	3523	/home/wangya/wine/distributed_4/data/files_2/test_crop/20133687.jpg
765	3479	/home/wangya/wine/distributed_4/data/files_2/test_crop/21051942.jpg
7594	461	/home/wangya/wine/distributed_4/data/files_2/test_crop/20916879.jpg
1318	1701	/home/wangya/wine/distributed_4/data/files_2/test_crop/20515900.jpg
8876	818	/home/wangya/wine/distributed_4/data/files_2/test_crop/21514111.jpg
7875	2114	/home/wangya/wine/distributed_4/data/files_2/test_crop/23407117.jpg
3370	1685	/home/wangya/wine/distributed_4/data/files_2/test_crop/20825868.jpg
9078	1966	/home/wangya/wine/distributed_4/data/files_2/test_crop/23052047.jpg
10978	3761	/home/wangya/wine/distributed_4/data/files_2/test_crop/20549421.jpg
10667	2957	/home/wangya/wine/distributed_4/data/files_2/test_crop/21025718.jpg
4561	1947	/home/wangya/wine/distributed_4/data/files_2/test_crop/21710382.jpg
11910	243	/home/wangya/wine/distributed_4/data/files_2/test_crop/22003310.jpg
6154	3620	/home/wangya/wine/distributed_4/data/files_2/test_crop/20972592.jpg
7257	3013	/home/wangya/wine/distributed_4/data/files_2/test_crop/22907347.jpg
8896	2607	/home/wangya/wine/distributed_4/data/files_2/test_crop/20506470.jpg
3838	2250	/home/wangya/wine/distributed_4/data/files_2/test_crop/22300514.jpg
7508	1670	/home/wangya/wine/distributed_4/data/files_2/test_crop/20253620.jpg
498	612	/home/wangya/wine/distributed_4/data/files_2/test_crop/23355796.jpg
2887	3640	/home/wangya/wine/distributed_4/data/files_2/test_crop/20990858.jpg
2661	1119	/home/wangya/wine/distributed_4/data/files_2/test_crop/20729632.jpg
9060	2659	/home/wangya/wine/distributed_4/data/files_2/test_crop/21355648.jpg
7691	3847	/home/wangya/wine/distributed_4/data/files_2/test_crop/20159928.jpg
10577	2461	/home/wangya/wine/distributed_4/data/files_2/test_crop/21559057.jpg
3398	1421	/home/wangya/wine/distributed_4/data/files_2/test_crop/21071916.jpg
3050	506	/home/wangya/wine/distributed_4/data/files_2/test_crop/23036424.jpg
4027	1637	/home/wangya/wine/distributed_4/data/files_2/test_crop/22533283.jpg
10630	1375	/home/wangya/wine/distributed_4/data/files_2/test_crop/23434590.jpg
11620	1424	/home/wangya/wine/distributed_4/data/files_2/test_crop/21226090.jpg
4758	2973	/home/wangya/wine/distributed_4/data/files_2/test_crop/22361605.jpg
6131	3328	/home/wangya/wine/distributed_4/data/files_2/test_crop/22881088.jpg
2555	446	/home/wangya/wine/distributed_4/data/files_2/test_crop/20363582.jpg
9334	2279	/home/wangya/wine/distributed_4/data/files_2/test_crop/21363910.jpg
6362	2278	/home/wangya/wine/distributed_4/data/files_2/test_crop/21544722.jpg
6883	3313	/home/wangya/wine/distributed_4/data/files_2/test_crop/21661647.jpg
2891	3471	/home/wangya/wine/distributed_4/data/files_2/test_crop/20111841.jpg
1634	1412	/home/wangya/wine/distributed_4/data/files_2/test_crop/23857972.jpg
3211	1248	/home/wangya/wine/distributed_4/data/files_2/test_crop/23132931.jpg
8483	2864	/home/wangya/wine/distributed_4/data/files_2/test_crop/20238871.jpg
10268	523	/home/wangya/wine/distributed_4/data/files_2/test_crop/21274534.jpg
3703	480	/home/wangya/wine/distributed_4/data/files_2/test_crop/21946979.jpg
700	1656	/home/wangya/wine/distributed_4/data/files_2/test_crop/20870699.jpg
5218	1757	/home/wangya/wine/distributed_4/data/files_2/test_crop/20008202.jpg
3293	3405	/home/wangya/wine/distributed_4/data/files_2/test_crop/21229352.jpg
4812	2771	/home/wangya/wine/distributed_4/data/files_2/test_crop/22537235.jpg
5062	1935	/home/wangya/wine/distributed_4/data/files_2/test_crop/21912916.jpg
3724	1386	/home/wangya/wine/distributed_4/data/files_2/test_crop/22207517.jpg
18	1821	/home/wangya/wine/distributed_4/data/files_2/test_crop/20393183.jpg
7176	2852	/home/wangya/wine/distributed_4/data/files_2/test_crop/22689635.jpg
7124	60	/home/wangya/wine/distributed_4/data/files_2/test_crop/20311012.jpg
6708	2188	/home/wangya/wine/distributed_4/data/files_2/test_crop/20308182.jpg
3408	2576	/home/wangya/wine/distributed_4/data/files_2/test_crop/22063439.jpg
6238	1430	/home/wangya/wine/distributed_4/data/files_2/test_crop/22515889.jpg
10801	706	/home/wangya/wine/distributed_4/data/files_2/test_crop/20222840.jpg
1759	183	/home/wangya/wine/distributed_4/data/files_2/test_crop/20897230.jpg
5835	3091	/home/wangya/wine/distributed_4/data/files_2/test_crop/21524727.jpg
8158	1294	/home/wangya/wine/distributed_4/data/files_2/test_crop/23230848.jpg
421	3749	/home/wangya/wine/distributed_4/data/files_2/test_crop/20978627.jpg
6181	574	/home/wangya/wine/distributed_4/data/files_2/test_crop/20317652.jpg
2034	2103	/home/wangya/wine/distributed_4/data/files_2/test_crop/23971007.jpg
6443	1489	/home/wangya/wine/distributed_4/data/files_2/test_crop/20350800.jpg
2602	3905	/home/wangya/wine/distributed_4/data/files_2/test_crop/21844235.jpg
2168	3332	/home/wangya/wine/distributed_4/data/files_2/test_crop/21436160.jpg
1658	3874	/home/wangya/wine/distributed_4/data/files_2/test_crop/20616090.jpg
6198	871	/home/wangya/wine/distributed_4/data/files_2/test_crop/20051000.jpg
8653	3710	/home/wangya/wine/distributed_4/data/files_2/test_crop/20062593.jpg
7934	276	/home/wangya/wine/distributed_4/data/files_2/test_crop/23227959.jpg
8724	3513	/home/wangya/wine/distributed_4/data/files_2/test_crop/20941766.jpg
4958	2896	/home/wangya/wine/distributed_4/data/files_2/test_crop/20002577.jpg
1861	3526	/home/wangya/wine/distributed_4/data/files_2/test_crop/20678424.jpg
9746	3129	/home/wangya/wine/distributed_4/data/files_2/test_crop/20310426.jpg
106	1849	/home/wangya/wine/distributed_4/data/files_2/test_crop/21470762.jpg
9844	872	/home/wangya/wine/distributed_4/data/files_2/test_crop/23273378.jpg
1991	1856	/home/wangya/wine/distributed_4/data/files_2/test_crop/23914452.jpg
4127	833	/home/wangya/wine/distributed_4/data/files_2/test_crop/20574590.jpg
8016	3263	/home/wangya/wine/distributed_4/data/files_2/test_crop/21604547.jpg
3672	1928	/home/wangya/wine/distributed_4/data/files_2/test_crop/22451480.jpg
6008	3217	/home/wangya/wine/distributed_4/data/files_2/test_crop/21011634.jpg
8865	1719	/home/wangya/wine/distributed_4/data/files_2/test_crop/20838867.jpg
2942	1038	/home/wangya/wine/distributed_4/data/files_2/test_crop/23487910.jpg
8521	4022	/home/wangya/wine/distributed_4/data/files_2/test_crop/20050402.jpg
1084	245	/home/wangya/wine/distributed_4/data/files_2/test_crop/21000343.jpg
2676	34	/home/wangya/wine/distributed_4/data/files_2/test_crop/20344798.jpg
968	2732	/home/wangya/wine/distributed_4/data/files_2/test_crop/20364909.jpg
5027	764	/home/wangya/wine/distributed_4/data/files_2/test_crop/20556384.jpg
11961	943	/home/wangya/wine/distributed_4/data/files_2/test_crop/20912630.jpg
5961	3983	/home/wangya/wine/distributed_4/data/files_2/test_crop/21129968.jpg
3184	2656	/home/wangya/wine/distributed_4/data/files_2/test_crop/20021519.jpg
8105	36	/home/wangya/wine/distributed_4/data/files_2/test_crop/20021260.jpg
9404	195	/home/wangya/wine/distributed_4/data/files_2/test_crop/20266901.jpg
500	3607	/home/wangya/wine/distributed_4/data/files_2/test_crop/21962165.jpg
5026	279	/home/wangya/wine/distributed_4/data/files_2/test_crop/20637161.jpg
9671	3520	/home/wangya/wine/distributed_4/data/files_2/test_crop/21107103.jpg
287	2651	/home/wangya/wine/distributed_4/data/files_2/test_crop/21698045.jpg
11558	2482	/home/wangya/wine/distributed_4/data/files_2/test_crop/21546203.jpg
2419	3009	/home/wangya/wine/distributed_4/data/files_2/test_crop/20053968.jpg
11224	1763	/home/wangya/wine/distributed_4/data/files_2/test_crop/21019072.jpg
10490	1311	/home/wangya/wine/distributed_4/data/files_2/test_crop/21165197.jpg
899	1744	/home/wangya/wine/distributed_4/data/files_2/test_crop/20629104.jpg
10031	241	/home/wangya/wine/distributed_4/data/files_2/test_crop/23522975.jpg
10235	2796	/home/wangya/wine/distributed_4/data/files_2/test_crop/21292067.jpg
10603	941	/home/wangya/wine/distributed_4/data/files_2/test_crop/20940041.jpg
2983	3743	/home/wangya/wine/distributed_4/data/files_2/test_crop/20668654.jpg
7621	3132	/home/wangya/wine/distributed_4/data/files_2/test_crop/21339519.jpg
319	1660	/home/wangya/wine/distributed_4/data/files_2/test_crop/20837201.jpg
3651	1740	/home/wangya/wine/distributed_4/data/files_2/test_crop/20640374.jpg
9127	27	/home/wangya/wine/distributed_4/data/files_2/test_crop/21960339.jpg
2495	3928	/home/wangya/wine/distributed_4/data/files_2/test_crop/21886043.jpg
2649	1610	/home/wangya/wine/distributed_4/data/files_2/test_crop/22274416.jpg
8897	1595	/home/wangya/wine/distributed_4/data/files_2/test_crop/23281678.jpg
6208	3076	/home/wangya/wine/distributed_4/data/files_2/test_crop/22106549.jpg
3433	3849	/home/wangya/wine/distributed_4/data/files_2/test_crop/21941711.jpg
7872	143	/home/wangya/wine/distributed_4/data/files_2/test_crop/22621443.jpg
7140	3125	/home/wangya/wine/distributed_4/data/files_2/test_crop/21733713.jpg
1969	3998	/home/wangya/wine/distributed_4/data/files_2/test_crop/20221053.jpg
6920	3539	/home/wangya/wine/distributed_4/data/files_2/test_crop/22172991.jpg
5472	2901	/home/wangya/wine/distributed_4/data/files_2/test_crop/22244228.jpg
4477	1640	/home/wangya/wine/distributed_4/data/files_2/test_crop/21939877.jpg
9415	249	/home/wangya/wine/distributed_4/data/files_2/test_crop/21133345.jpg
10137	1173	/home/wangya/wine/distributed_4/data/files_2/test_crop/22544806.jpg
8811	556	/home/wangya/wine/distributed_4/data/files_2/test_crop/20165936.jpg
4641	3919	/home/wangya/wine/distributed_4/data/files_2/test_crop/20906431.jpg
10979	193	/home/wangya/wine/distributed_4/data/files_2/test_crop/20514061.jpg
2417	3767	/home/wangya/wine/distributed_4/data/files_2/test_crop/20053213.jpg
8910	1629	/home/wangya/wine/distributed_4/data/files_2/test_crop/21768533.jpg
1308	1681	/home/wangya/wine/distributed_4/data/files_2/test_crop/21064840.jpg
371	3936	/home/wangya/wine/distributed_4/data/files_2/test_crop/22451870.jpg
350	2705	/home/wangya/wine/distributed_4/data/files_2/test_crop/20356896.jpg
10547	1910	/home/wangya/wine/distributed_4/data/files_2/test_crop/21570739.jpg
1927	1143	/home/wangya/wine/distributed_4/data/files_2/test_crop/22289789.jpg
2511	3210	/home/wangya/wine/distributed_4/data/files_2/test_crop/22554056.jpg
6507	1793	/home/wangya/wine/distributed_4/data/files_2/test_crop/21071582.jpg
9824	505	/home/wangya/wine/distributed_4/data/files_2/test_crop/22155450.jpg
7704	25	/home/wangya/wine/distributed_4/data/files_2/test_crop/21356344.jpg
5073	839	/home/wangya/wine/distributed_4/data/files_2/test_crop/21491299.jpg
3081	484	/home/wangya/wine/distributed_4/data/files_2/test_crop/21366921.jpg
3023	2145	/home/wangya/wine/distributed_4/data/files_2/test_crop/22369450.jpg
3943	513	/home/wangya/wine/distributed_4/data/files_2/test_crop/21808277.jpg
3759	1696	/home/wangya/wine/distributed_4/data/files_2/test_crop/20333859.jpg
10690	403	/home/wangya/wine/distributed_4/data/files_2/test_crop/20142622.jpg
3654	3129	/home/wangya/wine/distributed_4/data/files_2/test_crop/23564294.jpg
11667	2983	/home/wangya/wine/distributed_4/data/files_2/test_crop/23728874.jpg
11361	2822	/home/wangya/wine/distributed_4/data/files_2/test_crop/20352926.jpg
4147	3576	/home/wangya/wine/distributed_4/data/files_2/test_crop/21072088.jpg
3698	3465	/home/wangya/wine/distributed_4/data/files_2/test_crop/20306875.jpg
265	2844	/home/wangya/wine/distributed_4/data/files_2/test_crop/20881271.jpg
10152	2383	/home/wangya/wine/distributed_4/data/files_2/test_crop/21942551.jpg
10857	370	/home/wangya/wine/distributed_4/data/files_2/test_crop/21214944.jpg
4048	2519	/home/wangya/wine/distributed_4/data/files_2/test_crop/22133994.jpg
1490	3241	/home/wangya/wine/distributed_4/data/files_2/test_crop/20748001.jpg
3131	289	/home/wangya/wine/distributed_4/data/files_2/test_crop/21414055.jpg
8935	684	/home/wangya/wine/distributed_4/data/files_2/test_crop/20249872.jpg
6117	1979	/home/wangya/wine/distributed_4/data/files_2/test_crop/22579064.jpg
6609	304	/home/wangya/wine/distributed_4/data/files_2/test_crop/21534679.jpg
10313	2151	/home/wangya/wine/distributed_4/data/files_2/test_crop/20755692.jpg
9131	2977	/home/wangya/wine/distributed_4/data/files_2/test_crop/20064794.jpg
941	1490	/home/wangya/wine/distributed_4/data/files_2/test_crop/20940721.jpg
2611	1483	/home/wangya/wine/distributed_4/data/files_2/test_crop/21788125.jpg
10939	2444	/home/wangya/wine/distributed_4/data/files_2/test_crop/21778496.jpg
966	556	/home/wangya/wine/distributed_4/data/files_2/test_crop/20239574.jpg
5433	816	/home/wangya/wine/distributed_4/data/files_2/test_crop/22346160.jpg
4717	3942	/home/wangya/wine/distributed_4/data/files_2/test_crop/21246159.jpg
7828	2036	/home/wangya/wine/distributed_4/data/files_2/test_crop/22784093.jpg
493	1580	/home/wangya/wine/distributed_4/data/files_2/test_crop/20606969.jpg
3280	551	/home/wangya/wine/distributed_4/data/files_2/test_crop/22626350.jpg
4678	2236	/home/wangya/wine/distributed_4/data/files_2/test_crop/20258665.jpg
5788	1200	/home/wangya/wine/distributed_4/data/files_2/test_crop/23008569.jpg
4761	3414	/home/wangya/wine/distributed_4/data/files_2/test_crop/22030939.jpg
7745	3819	/home/wangya/wine/distributed_4/data/files_2/test_crop/20947554.jpg
3509	3761	/home/wangya/wine/distributed_4/data/files_2/test_crop/21814185.jpg
4541	3915	/home/wangya/wine/distributed_4/data/files_2/test_crop/23827620.jpg
2238	612	/home/wangya/wine/distributed_4/data/files_2/test_crop/20118273.jpg
2083	2494	/home/wangya/wine/distributed_4/data/files_2/test_crop/20776989.jpg
8582	1950	/home/wangya/wine/distributed_4/data/files_2/test_crop/22321461.jpg
620	2812	/home/wangya/wine/distributed_4/data/files_2/test_crop/23083157.jpg
759	621	/home/wangya/wine/distributed_4/data/files_2/test_crop/20375976.jpg
2122	1309	/home/wangya/wine/distributed_4/data/files_2/test_crop/20567107.jpg
10655	1653	/home/wangya/wine/distributed_4/data/files_2/test_crop/20991995.jpg
9520	1996	/home/wangya/wine/distributed_4/data/files_2/test_crop/22252993.jpg
4335	3535	/home/wangya/wine/distributed_4/data/files_2/test_crop/21678542.jpg
5922	1153	/home/wangya/wine/distributed_4/data/files_2/test_crop/21261877.jpg
4431	484	/home/wangya/wine/distributed_4/data/files_2/test_crop/20598019.jpg
2071	2086	/home/wangya/wine/distributed_4/data/files_2/test_crop/20578478.jpg
5188	3366	/home/wangya/wine/distributed_4/data/files_2/test_crop/21561976.jpg
792	2063	/home/wangya/wine/distributed_4/data/files_2/test_crop/20073764.jpg
8922	3601	/home/wangya/wine/distributed_4/data/files_2/test_crop/20323693.jpg
6964	2367	/home/wangya/wine/distributed_4/data/files_2/test_crop/21365671.jpg
9349	2911	/home/wangya/wine/distributed_4/data/files_2/test_crop/21692839.jpg
6404	2846	/home/wangya/wine/distributed_4/data/files_2/test_crop/22726569.jpg
6714	1948	/home/wangya/wine/distributed_4/data/files_2/test_crop/20711942.jpg
1343	1673	/home/wangya/wine/distributed_4/data/files_2/test_crop/22530442.jpg
208	19	/home/wangya/wine/distributed_4/data/files_2/test_crop/21562817.jpg
3339	3306	/home/wangya/wine/distributed_4/data/files_2/test_crop/21218947.jpg
3351	1451	/home/wangya/wine/distributed_4/data/files_2/test_crop/21413501.jpg
4854	694	/home/wangya/wine/distributed_4/data/files_2/test_crop/22279430.jpg
5580	3107	/home/wangya/wine/distributed_4/data/files_2/test_crop/21525505.jpg
6899	2128	/home/wangya/wine/distributed_4/data/files_2/test_crop/21995347.jpg
11046	2343	/home/wangya/wine/distributed_4/data/files_2/test_crop/20757726.jpg
5407	444	/home/wangya/wine/distributed_4/data/files_2/test_crop/21285814.jpg
3005	2682	/home/wangya/wine/distributed_4/data/files_2/test_crop/20990433.jpg
7217	673	/home/wangya/wine/distributed_4/data/files_2/test_crop/20555190.jpg
120	2884	/home/wangya/wine/distributed_4/data/files_2/test_crop/22784237.jpg
9943	2125	/home/wangya/wine/distributed_4/data/files_2/test_crop/22569181.jpg
10884	2272	/home/wangya/wine/distributed_4/data/files_2/test_crop/20565129.jpg
10320	702	/home/wangya/wine/distributed_4/data/files_2/test_crop/20742959.jpg
8048	511	/home/wangya/wine/distributed_4/data/files_2/test_crop/20831360.jpg
3283	3548	/home/wangya/wine/distributed_4/data/files_2/test_crop/22412409.jpg
11038	3259	/home/wangya/wine/distributed_4/data/files_2/test_crop/21516158.jpg
1580	2003	/home/wangya/wine/distributed_4/data/files_2/test_crop/20688400.jpg
10780	2610	/home/wangya/wine/distributed_4/data/files_2/test_crop/20245500.jpg
6651	2988	/home/wangya/wine/distributed_4/data/files_2/test_crop/21381894.jpg
3221	3234	/home/wangya/wine/distributed_4/data/files_2/test_crop/23292309.jpg
2911	1497	/home/wangya/wine/distributed_4/data/files_2/test_crop/20848733.jpg
3959	127	/home/wangya/wine/distributed_4/data/files_2/test_crop/23673570.jpg
3843	457	/home/wangya/wine/distributed_4/data/files_2/test_crop/21024741.jpg
2222	3610	/home/wangya/wine/distributed_4/data/files_2/test_crop/20966391.jpg
1147	2893	/home/wangya/wine/distributed_4/data/files_2/test_crop/20771643.jpg
4763	2772	/home/wangya/wine/distributed_4/data/files_2/test_crop/22298793.jpg
8209	918	/home/wangya/wine/distributed_4/data/files_2/test_crop/21984396.jpg
1431	2641	/home/wangya/wine/distributed_4/data/files_2/test_crop/20022722.jpg
3342	2460	/home/wangya/wine/distributed_4/data/files_2/test_crop/20852260.jpg
496	2863	/home/wangya/wine/distributed_4/data/files_2/test_crop/21499884.jpg
2597	2191	/home/wangya/wine/distributed_4/data/files_2/test_crop/20167012.jpg
11641	3186	/home/wangya/wine/distributed_4/data/files_2/test_crop/21223646.jpg
5314	94	/home/wangya/wine/distributed_4/data/files_2/test_crop/23867880.jpg
11514	487	/home/wangya/wine/distributed_4/data/files_2/test_crop/20773971.jpg
3085	168	/home/wangya/wine/distributed_4/data/files_2/test_crop/22965615.jpg
11672	1205	/home/wangya/wine/distributed_4/data/files_2/test_crop/22622421.jpg
7354	11	/home/wangya/wine/distributed_4/data/files_2/test_crop/21658640.jpg
1571	3033	/home/wangya/wine/distributed_4/data/files_2/test_crop/21806614.jpg
8632	1282	/home/wangya/wine/distributed_4/data/files_2/test_crop/22049240.jpg
7211	2904	/home/wangya/wine/distributed_4/data/files_2/test_crop/22820468.jpg
2763	1288	/home/wangya/wine/distributed_4/data/files_2/test_crop/23968709.jpg
6546	3250	/home/wangya/wine/distributed_4/data/files_2/test_crop/20942878.jpg
8125	1721	/home/wangya/wine/distributed_4/data/files_2/test_crop/20281662.jpg
9677	3441	/home/wangya/wine/distributed_4/data/files_2/test_crop/21953753.jpg
8604	34	/home/wangya/wine/distributed_4/data/files_2/test_crop/20033485.jpg
7914	774	/home/wangya/wine/distributed_4/data/files_2/test_crop/21495821.jpg
11188	59	/home/wangya/wine/distributed_4/data/files_2/test_crop/21363769.jpg
7473	1913	/home/wangya/wine/distributed_4/data/files_2/test_crop/22422115.jpg
4605	2697	/home/wangya/wine/distributed_4/data/files_2/test_crop/20487185.jpg
5281	1522	/home/wangya/wine/distributed_4/data/files_2/test_crop/20806048.jpg
7049	905	/home/wangya/wine/distributed_4/data/files_2/test_crop/20242474.jpg
3928	174	/home/wangya/wine/distributed_4/data/files_2/test_crop/22591188.jpg
8707	462	/home/wangya/wine/distributed_4/data/files_2/test_crop/21299209.jpg
10642	1782	/home/wangya/wine/distributed_4/data/files_2/test_crop/23008344.jpg
9133	357	/home/wangya/wine/distributed_4/data/files_2/test_crop/22361400.jpg
9232	1637	/home/wangya/wine/distributed_4/data/files_2/test_crop/23509294.jpg
5912	2467	/home/wangya/wine/distributed_4/data/files_2/test_crop/21732179.jpg
6592	2350	/home/wangya/wine/distributed_4/data/files_2/test_crop/21271731.jpg
3100	404	/home/wangya/wine/distributed_4/data/files_2/test_crop/20607316.jpg
561	3127	/home/wangya/wine/distributed_4/data/files_2/test_crop/20449918.jpg
8466	3523	/home/wangya/wine/distributed_4/data/files_2/test_crop/21631962.jpg
7851	819	/home/wangya/wine/distributed_4/data/files_2/test_crop/23012151.jpg
927	2313	/home/wangya/wine/distributed_4/data/files_2/test_crop/20845140.jpg
8752	589	/home/wangya/wine/distributed_4/data/files_2/test_crop/22408850.jpg
6914	4004	/home/wangya/wine/distributed_4/data/files_2/test_crop/22981197.jpg
6451	228	/home/wangya/wine/distributed_4/data/files_2/test_crop/20360150.jpg
1173	3593	/home/wangya/wine/distributed_4/data/files_2/test_crop/20777663.jpg
8217	1420	/home/wangya/wine/distributed_4/data/files_2/test_crop/20616375.jpg
1752	3372	/home/wangya/wine/distributed_4/data/files_2/test_crop/20374089.jpg
491	1438	/home/wangya/wine/distributed_4/data/files_2/test_crop/20899725.jpg
2810	2905	/home/wangya/wine/distributed_4/data/files_2/test_crop/21179588.jpg
8088	2557	/home/wangya/wine/distributed_4/data/files_2/test_crop/20791247.jpg
7481	3502	/home/wangya/wine/distributed_4/data/files_2/test_crop/21323132.jpg
6304	1286	/home/wangya/wine/distributed_4/data/files_2/test_crop/21848594.jpg
514	2971	/home/wangya/wine/distributed_4/data/files_2/test_crop/22024423.jpg
9391	2335	/home/wangya/wine/distributed_4/data/files_2/test_crop/21259550.jpg
6932	647	/home/wangya/wine/distributed_4/data/files_2/test_crop/20507474.jpg
10034	1032	/home/wangya/wine/distributed_4/data/files_2/test_crop/21038343.jpg
5006	3939	/home/wangya/wine/distributed_4/data/files_2/test_crop/20246317.jpg
5849	3249	/home/wangya/wine/distributed_4/data/files_2/test_crop/23766196.jpg
6346	2066	/home/wangya/wine/distributed_4/data/files_2/test_crop/21758968.jpg
6757	1491	/home/wangya/wine/distributed_4/data/files_2/test_crop/20716220.jpg
7480	1257	/home/wangya/wine/distributed_4/data/files_2/test_crop/22420315.jpg
5721	2637	/home/wangya/wine/distributed_4/data/files_2/test_crop/20625656.jpg
4743	2748	/home/wangya/wine/distributed_4/data/files_2/test_crop/20573903.jpg
3188	3488	/home/wangya/wine/distributed_4/data/files_2/test_crop/23736595.jpg
11460	2299	/home/wangya/wine/distributed_4/data/files_2/test_crop/20199756.jpg
5001	2815	/home/wangya/wine/distributed_4/data/files_2/test_crop/23011491.jpg
9065	586	/home/wangya/wine/distributed_4/data/files_2/test_crop/20192472.jpg
1614	134	/home/wangya/wine/distributed_4/data/files_2/test_crop/20070159.jpg
3611	2357	/home/wangya/wine/distributed_4/data/files_2/test_crop/21125610.jpg
728	2647	/home/wangya/wine/distributed_4/data/files_2/test_crop/23107783.jpg
10812	282	/home/wangya/wine/distributed_4/data/files_2/test_crop/20681741.jpg
7590	1976	/home/wangya/wine/distributed_4/data/files_2/test_crop/20948804.jpg
3469	1832	/home/wangya/wine/distributed_4/data/files_2/test_crop/21466543.jpg
2057	3641	/home/wangya/wine/distributed_4/data/files_2/test_crop/21851291.jpg
11121	2280	/home/wangya/wine/distributed_4/data/files_2/test_crop/20860335.jpg
9345	3128	/home/wangya/wine/distributed_4/data/files_2/test_crop/21022447.jpg
73	461	/home/wangya/wine/distributed_4/data/files_2/test_crop/20021479.jpg
7789	2946	/home/wangya/wine/distributed_4/data/files_2/test_crop/20269142.jpg
9043	3816	/home/wangya/wine/distributed_4/data/files_2/test_crop/21960379.jpg
5581	1896	/home/wangya/wine/distributed_4/data/files_2/test_crop/12003845.jpg
10391	2497	/home/wangya/wine/distributed_4/data/files_2/test_crop/21276491.jpg
6784	1763	/home/wangya/wine/distributed_4/data/files_2/test_crop/22398883.jpg
8848	1564	/home/wangya/wine/distributed_4/data/files_2/test_crop/21507534.jpg
7376	2101	/home/wangya/wine/distributed_4/data/files_2/test_crop/21316157.jpg
9348	889	/home/wangya/wine/distributed_4/data/files_2/test_crop/20404286.jpg
9664	2151	/home/wangya/wine/distributed_4/data/files_2/test_crop/21752484.jpg
1899	1705	/home/wangya/wine/distributed_4/data/files_2/test_crop/20984361.jpg
830	3797	/home/wangya/wine/distributed_4/data/files_2/test_crop/20549666.jpg
9588	3707	/home/wangya/wine/distributed_4/data/files_2/test_crop/20171952.jpg
1097	283	/home/wangya/wine/distributed_4/data/files_2/test_crop/20050300.jpg
5876	1149	/home/wangya/wine/distributed_4/data/files_2/test_crop/23756352.jpg
6209	2569	/home/wangya/wine/distributed_4/data/files_2/test_crop/20736409.jpg
3799	2591	/home/wangya/wine/distributed_4/data/files_2/test_crop/23290415.jpg
9007	2895	/home/wangya/wine/distributed_4/data/files_2/test_crop/21546995.jpg
6004	1443	/home/wangya/wine/distributed_4/data/files_2/test_crop/21120189.jpg
6382	1196	/home/wangya/wine/distributed_4/data/files_2/test_crop/23131259.jpg
10700	2723	/home/wangya/wine/distributed_4/data/files_2/test_crop/21692147.jpg
8154	3154	/home/wangya/wine/distributed_4/data/files_2/test_crop/23039643.jpg
7234	3859	/home/wangya/wine/distributed_4/data/files_2/test_crop/20058685.jpg
11403	3724	/home/wangya/wine/distributed_4/data/files_2/test_crop/22003304.jpg
7196	2716	/home/wangya/wine/distributed_4/data/files_2/test_crop/21169110.jpg
9001	2080	/home/wangya/wine/distributed_4/data/files_2/test_crop/20999720.jpg
569	1970	/home/wangya/wine/distributed_4/data/files_2/test_crop/20934547.jpg
3676	2246	/home/wangya/wine/distributed_4/data/files_2/test_crop/23024708.jpg
5926	2676	/home/wangya/wine/distributed_4/data/files_2/test_crop/21055850.jpg
8236	3703	/home/wangya/wine/distributed_4/data/files_2/test_crop/20772188.jpg
1208	112	/home/wangya/wine/distributed_4/data/files_2/test_crop/21039348.jpg
7335	2871	/home/wangya/wine/distributed_4/data/files_2/test_crop/20794211.jpg
961	622	/home/wangya/wine/distributed_4/data/files_2/test_crop/22310066.jpg
5410	248	/home/wangya/wine/distributed_4/data/files_2/test_crop/24010558.jpg
1663	707	/home/wangya/wine/distributed_4/data/files_2/test_crop/21722800.jpg
2198	2968	/home/wangya/wine/distributed_4/data/files_2/test_crop/21789371.jpg
11367	1999	/home/wangya/wine/distributed_4/data/files_2/test_crop/23505999.jpg
4669	84	/home/wangya/wine/distributed_4/data/files_2/test_crop/21016009.jpg
10237	600	/home/wangya/wine/distributed_4/data/files_2/test_crop/22271378.jpg
9753	1867	/home/wangya/wine/distributed_4/data/files_2/test_crop/20032804.jpg
10412	3694	/home/wangya/wine/distributed_4/data/files_2/test_crop/22909420.jpg
4839	1195	/home/wangya/wine/distributed_4/data/files_2/test_crop/12002964.jpg
9813	542	/home/wangya/wine/distributed_4/data/files_2/test_crop/20683009.jpg
6677	3386	/home/wangya/wine/distributed_4/data/files_2/test_crop/22004382.jpg
1627	1030	/home/wangya/wine/distributed_4/data/files_2/test_crop/22075180.jpg
1856	2168	/home/wangya/wine/distributed_4/data/files_2/test_crop/21306577.jpg
10394	1234	/home/wangya/wine/distributed_4/data/files_2/test_crop/21661959.jpg
7822	1779	/home/wangya/wine/distributed_4/data/files_2/test_crop/21401188.jpg
6614	3228	/home/wangya/wine/distributed_4/data/files_2/test_crop/22788323.jpg
2596	563	/home/wangya/wine/distributed_4/data/files_2/test_crop/20360984.jpg
10651	96	/home/wangya/wine/distributed_4/data/files_2/test_crop/22654207.jpg
9267	3369	/home/wangya/wine/distributed_4/data/files_2/test_crop/21053421.jpg
10374	3041	/home/wangya/wine/distributed_4/data/files_2/test_crop/21989748.jpg
5222	1875	/home/wangya/wine/distributed_4/data/files_2/test_crop/22643219.jpg
3160	1714	/home/wangya/wine/distributed_4/data/files_2/test_crop/21524874.jpg
5298	233	/home/wangya/wine/distributed_4/data/files_2/test_crop/20659102.jpg
11063	3439	/home/wangya/wine/distributed_4/data/files_2/test_crop/22339151.jpg
2162	282	/home/wangya/wine/distributed_4/data/files_2/test_crop/20047867.jpg
2945	1920	/home/wangya/wine/distributed_4/data/files_2/test_crop/21011000.jpg
7719	3836	/home/wangya/wine/distributed_4/data/files_2/test_crop/21021651.jpg
4831	2313	/home/wangya/wine/distributed_4/data/files_2/test_crop/21670779.jpg
378	3244	/home/wangya/wine/distributed_4/data/files_2/test_crop/21967065.jpg
7086	1609	/home/wangya/wine/distributed_4/data/files_2/test_crop/20908919.jpg
5958	2088	/home/wangya/wine/distributed_4/data/files_2/test_crop/21653538.jpg
5907	2703	/home/wangya/wine/distributed_4/data/files_2/test_crop/20152925.jpg
10687	2072	/home/wangya/wine/distributed_4/data/files_2/test_crop/23143633.jpg
1040	2394	/home/wangya/wine/distributed_4/data/files_2/test_crop/20627640.jpg
2414	2589	/home/wangya/wine/distributed_4/data/files_2/test_crop/21211564.jpg
9474	1957	/home/wangya/wine/distributed_4/data/files_2/test_crop/22406605.jpg
6015	1220	/home/wangya/wine/distributed_4/data/files_2/test_crop/21184471.jpg
4175	2163	/home/wangya/wine/distributed_4/data/files_2/test_crop/22188309.jpg
7045	216	/home/wangya/wine/distributed_4/data/files_2/test_crop/20788852.jpg
10478	2140	/home/wangya/wine/distributed_4/data/files_2/test_crop/20695901.jpg
6515	3074	/home/wangya/wine/distributed_4/data/files_2/test_crop/21141545.jpg
11148	2614	/home/wangya/wine/distributed_4/data/files_2/test_crop/20596236.jpg
2892	2148	/home/wangya/wine/distributed_4/data/files_2/test_crop/21644491.jpg
6588	637	/home/wangya/wine/distributed_4/data/files_2/test_crop/21429800.jpg
7842	2308	/home/wangya/wine/distributed_4/data/files_2/test_crop/21649374.jpg
920	739	/home/wangya/wine/distributed_4/data/files_2/test_crop/20422330.jpg
6739	1505	/home/wangya/wine/distributed_4/data/files_2/test_crop/20423599.jpg
5562	791	/home/wangya/wine/distributed_4/data/files_2/test_crop/20132383.jpg
8637	189	/home/wangya/wine/distributed_4/data/files_2/test_crop/21932944.jpg
8079	3686	/home/wangya/wine/distributed_4/data/files_2/test_crop/20921743.jpg
787	1635	/home/wangya/wine/distributed_4/data/files_2/test_crop/20579315.jpg
4859	2648	/home/wangya/wine/distributed_4/data/files_2/test_crop/23063128.jpg
7966	219	/home/wangya/wine/distributed_4/data/files_2/test_crop/20009062.jpg
5867	2312	/home/wangya/wine/distributed_4/data/files_2/test_crop/20718259.jpg
984	3287	/home/wangya/wine/distributed_4/data/files_2/test_crop/22232146.jpg
2042	224	/home/wangya/wine/distributed_4/data/files_2/test_crop/23631347.jpg
9464	632	/home/wangya/wine/distributed_4/data/files_2/test_crop/22237874.jpg
10092	522	/home/wangya/wine/distributed_4/data/files_2/test_crop/23220859.jpg
10093	3428	/home/wangya/wine/distributed_4/data/files_2/test_crop/20231781.jpg
4809	3855	/home/wangya/wine/distributed_4/data/files_2/test_crop/21551601.jpg
2787	2214	/home/wangya/wine/distributed_4/data/files_2/test_crop/21719800.jpg
9937	711	/home/wangya/wine/distributed_4/data/files_2/test_crop/21036227.jpg
9717	1427	/home/wangya/wine/distributed_4/data/files_2/test_crop/22635150.jpg
11279	3693	/home/wangya/wine/distributed_4/data/files_2/test_crop/21077341.jpg
267	178	/home/wangya/wine/distributed_4/data/files_2/test_crop/20346202.jpg
10328	2183	/home/wangya/wine/distributed_4/data/files_2/test_crop/20648407.jpg
2453	340	/home/wangya/wine/distributed_4/data/files_2/test_crop/20683869.jpg
1063	923	/home/wangya/wine/distributed_4/data/files_2/test_crop/21072509.jpg
6407	2390	/home/wangya/wine/distributed_4/data/files_2/test_crop/22889651.jpg
8854	357	/home/wangya/wine/distributed_4/data/files_2/test_crop/20066325.jpg
10728	3788	/home/wangya/wine/distributed_4/data/files_2/test_crop/20167585.jpg
2890	694	/home/wangya/wine/distributed_4/data/files_2/test_crop/22408795.jpg
915	2711	/home/wangya/wine/distributed_4/data/files_2/test_crop/21035123.jpg
3328	3304	/home/wangya/wine/distributed_4/data/files_2/test_crop/21819144.jpg
11831	3255	/home/wangya/wine/distributed_4/data/files_2/test_crop/22793425.jpg
8505	2290	/home/wangya/wine/distributed_4/data/files_2/test_crop/21517090.jpg
10942	3672	/home/wangya/wine/distributed_4/data/files_2/test_crop/21134877.jpg
5484	1702	/home/wangya/wine/distributed_4/data/files_2/test_crop/21942488.jpg
2111	1419	/home/wangya/wine/distributed_4/data/files_2/test_crop/20825975.jpg
9570	272	/home/wangya/wine/distributed_4/data/files_2/test_crop/23044699.jpg
9356	2851	/home/wangya/wine/distributed_4/data/files_2/test_crop/23231690.jpg
11386	676	/home/wangya/wine/distributed_4/data/files_2/test_crop/21358172.jpg
1419	3445	/home/wangya/wine/distributed_4/data/files_2/test_crop/20918714.jpg
8375	2963	/home/wangya/wine/distributed_4/data/files_2/test_crop/23148415.jpg
1812	2694	/home/wangya/wine/distributed_4/data/files_2/test_crop/20483820.jpg
6648	2904	/home/wangya/wine/distributed_4/data/files_2/test_crop/20935628.jpg
9761	3190	/home/wangya/wine/distributed_4/data/files_2/test_crop/20946808.jpg
5151	2903	/home/wangya/wine/distributed_4/data/files_2/test_crop/21430453.jpg
5647	1040	/home/wangya/wine/distributed_4/data/files_2/test_crop/21544121.jpg
1686	3148	/home/wangya/wine/distributed_4/data/files_2/test_crop/20181830.jpg
4725	1307	/home/wangya/wine/distributed_4/data/files_2/test_crop/23221479.jpg
5574	807	/home/wangya/wine/distributed_4/data/files_2/test_crop/23979049.jpg
1357	3164	/home/wangya/wine/distributed_4/data/files_2/test_crop/21285815.jpg
205	1333	/home/wangya/wine/distributed_4/data/files_2/test_crop/20489638.jpg
400	787	/home/wangya/wine/distributed_4/data/files_2/test_crop/20324358.jpg
5774	644	/home/wangya/wine/distributed_4/data/files_2/test_crop/20259691.jpg
8081	2104	/home/wangya/wine/distributed_4/data/files_2/test_crop/22417746.jpg
8926	3859	/home/wangya/wine/distributed_4/data/files_2/test_crop/21244685.jpg
4972	1091	/home/wangya/wine/distributed_4/data/files_2/test_crop/20921025.jpg
1449	3419	/home/wangya/wine/distributed_4/data/files_2/test_crop/21370149.jpg
10370	867	/home/wangya/wine/distributed_4/data/files_2/test_crop/23996328.jpg
946	1133	/home/wangya/wine/distributed_4/data/files_2/test_crop/20755200.jpg
4109	2561	/home/wangya/wine/distributed_4/data/files_2/test_crop/20517591.jpg
9622	2781	/home/wangya/wine/distributed_4/data/files_2/test_crop/21953605.jpg
7165	2886	/home/wangya/wine/distributed_4/data/files_2/test_crop/21168992.jpg
5608	3817	/home/wangya/wine/distributed_4/data/files_2/test_crop/20289805.jpg
222	460	/home/wangya/wine/distributed_4/data/files_2/test_crop/21352658.jpg
6195	1475	/home/wangya/wine/distributed_4/data/files_2/test_crop/22942398.jpg
9842	3723	/home/wangya/wine/distributed_4/data/files_2/test_crop/21304283.jpg
8780	2510	/home/wangya/wine/distributed_4/data/files_2/test_crop/23173534.jpg
10087	2603	/home/wangya/wine/distributed_4/data/files_2/test_crop/22035749.jpg
4733	1471	/home/wangya/wine/distributed_4/data/files_2/test_crop/21731781.jpg
6705	2057	/home/wangya/wine/distributed_4/data/files_2/test_crop/23079371.jpg
7843	1864	/home/wangya/wine/distributed_4/data/files_2/test_crop/22260569.jpg
4164	3088	/home/wangya/wine/distributed_4/data/files_2/test_crop/20540729.jpg
6471	2868	/home/wangya/wine/distributed_4/data/files_2/test_crop/23086994.jpg
6055	3412	/home/wangya/wine/distributed_4/data/files_2/test_crop/22349368.jpg
3411	2653	/home/wangya/wine/distributed_4/data/files_2/test_crop/20499116.jpg
10731	2976	/home/wangya/wine/distributed_4/data/files_2/test_crop/22929820.jpg
6529	3601	/home/wangya/wine/distributed_4/data/files_2/test_crop/23388507.jpg
10634	900	/home/wangya/wine/distributed_4/data/files_2/test_crop/20832156.jpg
8822	1573	/home/wangya/wine/distributed_4/data/files_2/test_crop/20138593.jpg
5203	1840	/home/wangya/wine/distributed_4/data/files_2/test_crop/21059979.jpg
1310	762	/home/wangya/wine/distributed_4/data/files_2/test_crop/20086015.jpg
3213	1608	/home/wangya/wine/distributed_4/data/files_2/test_crop/22491367.jpg
2707	3774	/home/wangya/wine/distributed_4/data/files_2/test_crop/20991063.jpg
10257	3159	/home/wangya/wine/distributed_4/data/files_2/test_crop/21021022.jpg
4540	1931	/home/wangya/wine/distributed_4/data/files_2/test_crop/22739603.jpg
384	2673	/home/wangya/wine/distributed_4/data/files_2/test_crop/23228334.jpg
6575	2473	/home/wangya/wine/distributed_4/data/files_2/test_crop/23444313.jpg
10571	3914	/home/wangya/wine/distributed_4/data/files_2/test_crop/22942029.jpg
7728	834	/home/wangya/wine/distributed_4/data/files_2/test_crop/20403848.jpg
11123	2728	/home/wangya/wine/distributed_4/data/files_2/test_crop/23157273.jpg
10347	1638	/home/wangya/wine/distributed_4/data/files_2/test_crop/20945108.jpg
1304	772	/home/wangya/wine/distributed_4/data/files_2/test_crop/20288537.jpg
5456	2942	/home/wangya/wine/distributed_4/data/files_2/test_crop/20986123.jpg
2323	583	/home/wangya/wine/distributed_4/data/files_2/test_crop/21640478.jpg
1349	812	/home/wangya/wine/distributed_4/data/files_2/test_crop/20667612.jpg
6410	1820	/home/wangya/wine/distributed_4/data/files_2/test_crop/20208312.jpg
6064	727	/home/wangya/wine/distributed_4/data/files_2/test_crop/20375750.jpg
11153	1913	/home/wangya/wine/distributed_4/data/files_2/test_crop/22784302.jpg
3857	2363	/home/wangya/wine/distributed_4/data/files_2/test_crop/20104208.jpg
1279	1803	/home/wangya/wine/distributed_4/data/files_2/test_crop/20422236.jpg
10971	1768	/home/wangya/wine/distributed_4/data/files_2/test_crop/20956899.jpg
11198	1863	/home/wangya/wine/distributed_4/data/files_2/test_crop/23288244.jpg
9299	3316	/home/wangya/wine/distributed_4/data/files_2/test_crop/21790938.jpg
3307	1281	/home/wangya/wine/distributed_4/data/files_2/test_crop/23910909.jpg
5831	1318	/home/wangya/wine/distributed_4/data/files_2/test_crop/22245571.jpg
882	800	/home/wangya/wine/distributed_4/data/files_2/test_crop/20088873.jpg
5361	130	/home/wangya/wine/distributed_4/data/files_2/test_crop/21103782.jpg
9339	3289	/home/wangya/wine/distributed_4/data/files_2/test_crop/20213152.jpg
8683	2598	/home/wangya/wine/distributed_4/data/files_2/test_crop/22348433.jpg
4711	2530	/home/wangya/wine/distributed_4/data/files_2/test_crop/23253061.jpg
11230	774	/home/wangya/wine/distributed_4/data/files_2/test_crop/20264109.jpg
578	3588	/home/wangya/wine/distributed_4/data/files_2/test_crop/20970345.jpg
10579	1891	/home/wangya/wine/distributed_4/data/files_2/test_crop/20179569.jpg
11354	2501	/home/wangya/wine/distributed_4/data/files_2/test_crop/20512112.jpg
11513	1123	/home/wangya/wine/distributed_4/data/files_2/test_crop/21963152.jpg
7172	4	/home/wangya/wine/distributed_4/data/files_2/test_crop/22487423.jpg
4482	1532	/home/wangya/wine/distributed_4/data/files_2/test_crop/23127269.jpg
3012	3917	/home/wangya/wine/distributed_4/data/files_2/test_crop/21096655.jpg
8599	3668	/home/wangya/wine/distributed_4/data/files_2/test_crop/23104129.jpg
3536	2632	/home/wangya/wine/distributed_4/data/files_2/test_crop/23429930.jpg
4553	3743	/home/wangya/wine/distributed_4/data/files_2/test_crop/20140636.jpg
11358	3922	/home/wangya/wine/distributed_4/data/files_2/test_crop/20098395.jpg
9423	2001	/home/wangya/wine/distributed_4/data/files_2/test_crop/20176254.jpg
6086	104	/home/wangya/wine/distributed_4/data/files_2/test_crop/20937430.jpg
3653	4002	/home/wangya/wine/distributed_4/data/files_2/test_crop/22430561.jpg
11089	1146	/home/wangya/wine/distributed_4/data/files_2/test_crop/22213927.jpg
2353	1642	/home/wangya/wine/distributed_4/data/files_2/test_crop/23439461.jpg
5503	2097	/home/wangya/wine/distributed_4/data/files_2/test_crop/20116461.jpg
4662	2103	/home/wangya/wine/distributed_4/data/files_2/test_crop/21221584.jpg
11431	22	/home/wangya/wine/distributed_4/data/files_2/test_crop/20380106.jpg
10027	579	/home/wangya/wine/distributed_4/data/files_2/test_crop/20029483.jpg
9734	2949	/home/wangya/wine/distributed_4/data/files_2/test_crop/20486493.jpg
806	1565	/home/wangya/wine/distributed_4/data/files_2/test_crop/22770971.jpg
5501	770	/home/wangya/wine/distributed_4/data/files_2/test_crop/21045290.jpg
4403	1162	/home/wangya/wine/distributed_4/data/files_2/test_crop/22664718.jpg
1044	2237	/home/wangya/wine/distributed_4/data/files_2/test_crop/20851516.jpg
4315	1597	/home/wangya/wine/distributed_4/data/files_2/test_crop/23611586.jpg
10424	1638	/home/wangya/wine/distributed_4/data/files_2/test_crop/22127957.jpg
11041	1220	/home/wangya/wine/distributed_4/data/files_2/test_crop/20896853.jpg
10400	3954	/home/wangya/wine/distributed_4/data/files_2/test_crop/20766467.jpg
6772	1806	/home/wangya/wine/distributed_4/data/files_2/test_crop/22713211.jpg
5384	1733	/home/wangya/wine/distributed_4/data/files_2/test_crop/23289393.jpg
2250	3332	/home/wangya/wine/distributed_4/data/files_2/test_crop/20662296.jpg
11211	1355	/home/wangya/wine/distributed_4/data/files_2/test_crop/21024432.jpg
1947	2235	/home/wangya/wine/distributed_4/data/files_2/test_crop/20092646.jpg
3744	2316	/home/wangya/wine/distributed_4/data/files_2/test_crop/21517586.jpg
8669	3275	/home/wangya/wine/distributed_4/data/files_2/test_crop/21241318.jpg
9194	2082	/home/wangya/wine/distributed_4/data/files_2/test_crop/23092290.jpg
10015	3390	/home/wangya/wine/distributed_4/data/files_2/test_crop/21239913.jpg
9639	1525	/home/wangya/wine/distributed_4/data/files_2/test_crop/23109299.jpg
5346	342	/home/wangya/wine/distributed_4/data/files_2/test_crop/20198833.jpg
11798	1256	/home/wangya/wine/distributed_4/data/files_2/test_crop/21950454.jpg
8358	591	/home/wangya/wine/distributed_4/data/files_2/test_crop/22922729.jpg
8675	530	/home/wangya/wine/distributed_4/data/files_2/test_crop/23034078.jpg
3510	3830	/home/wangya/wine/distributed_4/data/files_2/test_crop/22351977.jpg
4807	856	/home/wangya/wine/distributed_4/data/files_2/test_crop/23040718.jpg
8117	1380	/home/wangya/wine/distributed_4/data/files_2/test_crop/22591855.jpg
11447	2125	/home/wangya/wine/distributed_4/data/files_2/test_crop/22464493.jpg
3253	1461	/home/wangya/wine/distributed_4/data/files_2/test_crop/20137711.jpg
8759	108	/home/wangya/wine/distributed_4/data/files_2/test_crop/22366329.jpg
8978	1536	/home/wangya/wine/distributed_4/data/files_2/test_crop/21061480.jpg
11589	430	/home/wangya/wine/distributed_4/data/files_2/test_crop/20789170.jpg
2461	3900	/home/wangya/wine/distributed_4/data/files_2/test_crop/20385936.jpg
7416	437	/home/wangya/wine/distributed_4/data/files_2/test_crop/22502120.jpg
7592	3707	/home/wangya/wine/distributed_4/data/files_2/test_crop/22587911.jpg
10498	952	/home/wangya/wine/distributed_4/data/files_2/test_crop/21816848.jpg
10698	2745	/home/wangya/wine/distributed_4/data/files_2/test_crop/21928415.jpg
2519	3525	/home/wangya/wine/distributed_4/data/files_2/test_crop/20838311.jpg
10520	3995	/home/wangya/wine/distributed_4/data/files_2/test_crop/20624183.jpg
11129	3291	/home/wangya/wine/distributed_4/data/files_2/test_crop/23901595.jpg
10423	1731	/home/wangya/wine/distributed_4/data/files_2/test_crop/20295094.jpg
10171	2694	/home/wangya/wine/distributed_4/data/files_2/test_crop/22366985.jpg
5008	3873	/home/wangya/wine/distributed_4/data/files_2/test_crop/20817231.jpg
1844	1493	/home/wangya/wine/distributed_4/data/files_2/test_crop/22562805.jpg
6622	2370	/home/wangya/wine/distributed_4/data/files_2/test_crop/22505966.jpg
7364	18	/home/wangya/wine/distributed_4/data/files_2/test_crop/23056213.jpg
5724	1822	/home/wangya/wine/distributed_4/data/files_2/test_crop/22183147.jpg
5065	3439	/home/wangya/wine/distributed_4/data/files_2/test_crop/22873832.jpg
10123	175	/home/wangya/wine/distributed_4/data/files_2/test_crop/23260453.jpg
2466	2837	/home/wangya/wine/distributed_4/data/files_2/test_crop/22545513.jpg
10895	319	/home/wangya/wine/distributed_4/data/files_2/test_crop/21491800.jpg
8471	2658	/home/wangya/wine/distributed_4/data/files_2/test_crop/21474014.jpg
11899	3084	/home/wangya/wine/distributed_4/data/files_2/test_crop/21339339.jpg
11699	2980	/home/wangya/wine/distributed_4/data/files_2/test_crop/22350892.jpg
10023	2708	/home/wangya/wine/distributed_4/data/files_2/test_crop/20132911.jpg
1706	715	/home/wangya/wine/distributed_4/data/files_2/test_crop/21310724.jpg
7100	2573	/home/wangya/wine/distributed_4/data/files_2/test_crop/23308790.jpg
4589	3415	/home/wangya/wine/distributed_4/data/files_2/test_crop/21111090.jpg
232	4014	/home/wangya/wine/distributed_4/data/files_2/test_crop/22005855.jpg
9529	1510	/home/wangya/wine/distributed_4/data/files_2/test_crop/22284282.jpg
7612	366	/home/wangya/wine/distributed_4/data/files_2/test_crop/20881688.jpg
11173	662	/home/wangya/wine/distributed_4/data/files_2/test_crop/22001298.jpg
7791	601	/home/wangya/wine/distributed_4/data/files_2/test_crop/22605687.jpg
6354	355	/home/wangya/wine/distributed_4/data/files_2/test_crop/20192333.jpg
6173	2633	/home/wangya/wine/distributed_4/data/files_2/test_crop/20462097.jpg
6109	1315	/home/wangya/wine/distributed_4/data/files_2/test_crop/20138105.jpg
6095	3626	/home/wangya/wine/distributed_4/data/files_2/test_crop/20190091.jpg
4411	1506	/home/wangya/wine/distributed_4/data/files_2/test_crop/20099648.jpg
3628	522	/home/wangya/wine/distributed_4/data/files_2/test_crop/20164179.jpg
4568	599	/home/wangya/wine/distributed_4/data/files_2/test_crop/21437542.jpg
40	2440	/home/wangya/wine/distributed_4/data/files_2/test_crop/23282647.jpg
3753	3168	/home/wangya/wine/distributed_4/data/files_2/test_crop/22321541.jpg
1161	3413	/home/wangya/wine/distributed_4/data/files_2/test_crop/23617210.jpg
11113	874	/home/wangya/wine/distributed_4/data/files_2/test_crop/20962138.jpg
337	3665	/home/wangya/wine/distributed_4/data/files_2/test_crop/20211410.jpg
6589	3286	/home/wangya/wine/distributed_4/data/files_2/test_crop/21237872.jpg
6049	1383	/home/wangya/wine/distributed_4/data/files_2/test_crop/20185555.jpg
10850	2538	/home/wangya/wine/distributed_4/data/files_2/test_crop/23935292.jpg
2201	1787	/home/wangya/wine/distributed_4/data/files_2/test_crop/20202162.jpg
10791	24	/home/wangya/wine/distributed_4/data/files_2/test_crop/20673045.jpg
5344	477	/home/wangya/wine/distributed_4/data/files_2/test_crop/22519791.jpg
5359	2269	/home/wangya/wine/distributed_4/data/files_2/test_crop/21410735.jpg
7162	1683	/home/wangya/wine/distributed_4/data/files_2/test_crop/21401566.jpg
5909	3340	/home/wangya/wine/distributed_4/data/files_2/test_crop/23228994.jpg
7747	2559	/home/wangya/wine/distributed_4/data/files_2/test_crop/21556126.jpg
8682	2532	/home/wangya/wine/distributed_4/data/files_2/test_crop/21713780.jpg
5854	1356	/home/wangya/wine/distributed_4/data/files_2/test_crop/23419374.jpg
4784	671	/home/wangya/wine/distributed_4/data/files_2/test_crop/20050446.jpg
8369	1081	/home/wangya/wine/distributed_4/data/files_2/test_crop/21073634.jpg
6265	2937	/home/wangya/wine/distributed_4/data/files_2/test_crop/20342143.jpg
1885	2926	/home/wangya/wine/distributed_4/data/files_2/test_crop/20601996.jpg
10224	527	/home/wangya/wine/distributed_4/data/files_2/test_crop/23239042.jpg
6519	2232	/home/wangya/wine/distributed_4/data/files_2/test_crop/20602513.jpg
2502	3821	/home/wangya/wine/distributed_4/data/files_2/test_crop/21891264.jpg
7371	3892	/home/wangya/wine/distributed_4/data/files_2/test_crop/20404075.jpg
1023	3058	/home/wangya/wine/distributed_4/data/files_2/test_crop/20177433.jpg
7633	3450	/home/wangya/wine/distributed_4/data/files_2/test_crop/20190151.jpg
6146	1523	/home/wangya/wine/distributed_4/data/files_2/test_crop/22240518.jpg
1489	1045	/home/wangya/wine/distributed_4/data/files_2/test_crop/22446466.jpg
8099	405	/home/wangya/wine/distributed_4/data/files_2/test_crop/21491624.jpg
5146	232	/home/wangya/wine/distributed_4/data/files_2/test_crop/20349852.jpg
4676	3181	/home/wangya/wine/distributed_4/data/files_2/test_crop/20115402.jpg
8901	1070	/home/wangya/wine/distributed_4/data/files_2/test_crop/20401435.jpg
1454	1418	/home/wangya/wine/distributed_4/data/files_2/test_crop/22718190.jpg
5672	1981	/home/wangya/wine/distributed_4/data/files_2/test_crop/21980960.jpg
5489	189	/home/wangya/wine/distributed_4/data/files_2/test_crop/23100090.jpg
11033	1099	/home/wangya/wine/distributed_4/data/files_2/test_crop/20186495.jpg
7848	2347	/home/wangya/wine/distributed_4/data/files_2/test_crop/20329436.jpg
4401	3971	/home/wangya/wine/distributed_4/data/files_2/test_crop/23264921.jpg
5221	552	/home/wangya/wine/distributed_4/data/files_2/test_crop/21028938.jpg
8331	692	/home/wangya/wine/distributed_4/data/files_2/test_crop/22110342.jpg
1496	3053	/home/wangya/wine/distributed_4/data/files_2/test_crop/23196895.jpg
4522	3887	/home/wangya/wine/distributed_4/data/files_2/test_crop/21869186.jpg
4140	347	/home/wangya/wine/distributed_4/data/files_2/test_crop/20212575.jpg
4688	920	/home/wangya/wine/distributed_4/data/files_2/test_crop/22215688.jpg
5535	161	/home/wangya/wine/distributed_4/data/files_2/test_crop/21714425.jpg
6177	2774	/home/wangya/wine/distributed_4/data/files_2/test_crop/21294053.jpg
9106	3118	/home/wangya/wine/distributed_4/data/files_2/test_crop/22004599.jpg
4105	1815	/home/wangya/wine/distributed_4/data/files_2/test_crop/20307614.jpg
2719	1569	/home/wangya/wine/distributed_4/data/files_2/test_crop/23525972.jpg
11621	1323	/home/wangya/wine/distributed_4/data/files_2/test_crop/23724319.jpg
9115	3130	/home/wangya/wine/distributed_4/data/files_2/test_crop/20133729.jpg
3728	3530	/home/wangya/wine/distributed_4/data/files_2/test_crop/22604190.jpg
8159	1799	/home/wangya/wine/distributed_4/data/files_2/test_crop/21001572.jpg
3078	942	/home/wangya/wine/distributed_4/data/files_2/test_crop/22440107.jpg
3905	3511	/home/wangya/wine/distributed_4/data/files_2/test_crop/21108347.jpg
4028	1655	/home/wangya/wine/distributed_4/data/files_2/test_crop/20014145.jpg
10486	1562	/home/wangya/wine/distributed_4/data/files_2/test_crop/22003193.jpg
7758	290	/home/wangya/wine/distributed_4/data/files_2/test_crop/21840365.jpg
7268	2812	/home/wangya/wine/distributed_4/data/files_2/test_crop/20860773.jpg
6329	336	/home/wangya/wine/distributed_4/data/files_2/test_crop/20696700.jpg
11044	42	/home/wangya/wine/distributed_4/data/files_2/test_crop/20794917.jpg
986	3093	/home/wangya/wine/distributed_4/data/files_2/test_crop/22583477.jpg
6111	1342	/home/wangya/wine/distributed_4/data/files_2/test_crop/20717150.jpg
6494	2075	/home/wangya/wine/distributed_4/data/files_2/test_crop/23598587.jpg
3181	3596	/home/wangya/wine/distributed_4/data/files_2/test_crop/20051568.jpg
11275	2222	/home/wangya/wine/distributed_4/data/files_2/test_crop/21055312.jpg
3482	828	/home/wangya/wine/distributed_4/data/files_2/test_crop/21599341.jpg
11355	2521	/home/wangya/wine/distributed_4/data/files_2/test_crop/20049140.jpg
7500	2769	/home/wangya/wine/distributed_4/data/files_2/test_crop/20277315.jpg
275	4009	/home/wangya/wine/distributed_4/data/files_2/test_crop/20093766.jpg
4613	2037	/home/wangya/wine/distributed_4/data/files_2/test_crop/21109961.jpg
7935	2667	/home/wangya/wine/distributed_4/data/files_2/test_crop/22395852.jpg
9472	840	/home/wangya/wine/distributed_4/data/files_2/test_crop/22696687.jpg
9856	1059	/home/wangya/wine/distributed_4/data/files_2/test_crop/20608771.jpg
7877	2060	/home/wangya/wine/distributed_4/data/files_2/test_crop/21783223.jpg
10354	969	/home/wangya/wine/distributed_4/data/files_2/test_crop/23780206.jpg
3872	1181	/home/wangya/wine/distributed_4/data/files_2/test_crop/20930945.jpg
8413	3068	/home/wangya/wine/distributed_4/data/files_2/test_crop/22339682.jpg
137	2322	/home/wangya/wine/distributed_4/data/files_2/test_crop/20041872.jpg
2914	3861	/home/wangya/wine/distributed_4/data/files_2/test_crop/20823956.jpg
2249	1788	/home/wangya/wine/distributed_4/data/files_2/test_crop/20988615.jpg
3074	1682	/home/wangya/wine/distributed_4/data/files_2/test_crop/20649038.jpg
9509	1657	/home/wangya/wine/distributed_4/data/files_2/test_crop/20273423.jpg
1944	486	/home/wangya/wine/distributed_4/data/files_2/test_crop/22255872.jpg
4455	1098	/home/wangya/wine/distributed_4/data/files_2/test_crop/20522302.jpg
3159	2889	/home/wangya/wine/distributed_4/data/files_2/test_crop/21401460.jpg
5780	2188	/home/wangya/wine/distributed_4/data/files_2/test_crop/21090919.jpg
9244	956	/home/wangya/wine/distributed_4/data/files_2/test_crop/22556302.jpg
11401	1816	/home/wangya/wine/distributed_4/data/files_2/test_crop/20141326.jpg
9073	1253	/home/wangya/wine/distributed_4/data/files_2/test_crop/22425551.jpg
9712	1986	/home/wangya/wine/distributed_4/data/files_2/test_crop/21102279.jpg
4843	1538	/home/wangya/wine/distributed_4/data/files_2/test_crop/23409233.jpg
10847	2947	/home/wangya/wine/distributed_4/data/files_2/test_crop/20142927.jpg
2020	79	/home/wangya/wine/distributed_4/data/files_2/test_crop/23660545.jpg
9442	3270	/home/wangya/wine/distributed_4/data/files_2/test_crop/20910281.jpg
2454	1742	/home/wangya/wine/distributed_4/data/files_2/test_crop/20958123.jpg
3776	2897	/home/wangya/wine/distributed_4/data/files_2/test_crop/23126828.jpg
5132	2887	/home/wangya/wine/distributed_4/data/files_2/test_crop/22843644.jpg
7717	219	/home/wangya/wine/distributed_4/data/files_2/test_crop/20212356.jpg
199	1575	/home/wangya/wine/distributed_4/data/files_2/test_crop/20663845.jpg
9930	310	/home/wangya/wine/distributed_4/data/files_2/test_crop/21950593.jpg
4548	2812	/home/wangya/wine/distributed_4/data/files_2/test_crop/22496879.jpg
2272	1071	/home/wangya/wine/distributed_4/data/files_2/test_crop/20790517.jpg
4894	3067	/home/wangya/wine/distributed_4/data/files_2/test_crop/21496486.jpg
2731	1303	/home/wangya/wine/distributed_4/data/files_2/test_crop/22484535.jpg
5971	1316	/home/wangya/wine/distributed_4/data/files_2/test_crop/20611029.jpg
5639	3927	/home/wangya/wine/distributed_4/data/files_2/test_crop/20798329.jpg
8857	1019	/home/wangya/wine/distributed_4/data/files_2/test_crop/20140046.jpg
8147	2032	/home/wangya/wine/distributed_4/data/files_2/test_crop/20553334.jpg
7538	2546	/home/wangya/wine/distributed_4/data/files_2/test_crop/22265656.jpg
617	2562	/home/wangya/wine/distributed_4/data/files_2/test_crop/20312029.jpg
8448	1045	/home/wangya/wine/distributed_4/data/files_2/test_crop/23913029.jpg
3634	2400	/home/wangya/wine/distributed_4/data/files_2/test_crop/20049152.jpg
10028	1101	/home/wangya/wine/distributed_4/data/files_2/test_crop/20197622.jpg
5183	242	/home/wangya/wine/distributed_4/data/files_2/test_crop/20541235.jpg
7072	1398	/home/wangya/wine/distributed_4/data/files_2/test_crop/21262838.jpg
9451	856	/home/wangya/wine/distributed_4/data/files_2/test_crop/23688034.jpg
10753	1324	/home/wangya/wine/distributed_4/data/files_2/test_crop/20560138.jpg
4464	391	/home/wangya/wine/distributed_4/data/files_2/test_crop/20020000.jpg
6619	1594	/home/wangya/wine/distributed_4/data/files_2/test_crop/20586338.jpg
235	368	/home/wangya/wine/distributed_4/data/files_2/test_crop/20431340.jpg
2292	1576	/home/wangya/wine/distributed_4/data/files_2/test_crop/21293165.jpg
5103	1576	/home/wangya/wine/distributed_4/data/files_2/test_crop/23048547.jpg
8698	718	/home/wangya/wine/distributed_4/data/files_2/test_crop/20061035.jpg
3391	519	/home/wangya/wine/distributed_4/data/files_2/test_crop/23217903.jpg
10686	1280	/home/wangya/wine/distributed_4/data/files_2/test_crop/20221601.jpg
8765	1100	/home/wangya/wine/distributed_4/data/files_2/test_crop/20087174.jpg
9795	1031	/home/wangya/wine/distributed_4/data/files_2/test_crop/21240246.jpg
9166	3476	/home/wangya/wine/distributed_4/data/files_2/test_crop/20062930.jpg
7846	1458	/home/wangya/wine/distributed_4/data/files_2/test_crop/23383924.jpg
5799	2972	/home/wangya/wine/distributed_4/data/files_2/test_crop/21184733.jpg
9378	1465	/home/wangya/wine/distributed_4/data/files_2/test_crop/21846069.jpg
11082	1206	/home/wangya/wine/distributed_4/data/files_2/test_crop/20012365.jpg
3919	2298	/home/wangya/wine/distributed_4/data/files_2/test_crop/20963806.jpg
8905	2800	/home/wangya/wine/distributed_4/data/files_2/test_crop/20487035.jpg
9300	2757	/home/wangya/wine/distributed_4/data/files_2/test_crop/20981812.jpg
3113	3687	/home/wangya/wine/distributed_4/data/files_2/test_crop/21633250.jpg
1862	2178	/home/wangya/wine/distributed_4/data/files_2/test_crop/20279170.jpg
8033	3378	/home/wangya/wine/distributed_4/data/files_2/test_crop/23102838.jpg
7796	1474	/home/wangya/wine/distributed_4/data/files_2/test_crop/23866280.jpg
11511	1734	/home/wangya/wine/distributed_4/data/files_2/test_crop/22211024.jpg
1138	3735	/home/wangya/wine/distributed_4/data/files_2/test_crop/20517356.jpg
10919	1484	/home/wangya/wine/distributed_4/data/files_2/test_crop/21524248.jpg
3318	559	/home/wangya/wine/distributed_4/data/files_2/test_crop/22780648.jpg
5944	255	/home/wangya/wine/distributed_4/data/files_2/test_crop/21549533.jpg
10964	988	/home/wangya/wine/distributed_4/data/files_2/test_crop/22802786.jpg
10243	2604	/home/wangya/wine/distributed_4/data/files_2/test_crop/20117623.jpg
1196	379	/home/wangya/wine/distributed_4/data/files_2/test_crop/21848626.jpg
8085	2914	/home/wangya/wine/distributed_4/data/files_2/test_crop/21880790.jpg
3535	1674	/home/wangya/wine/distributed_4/data/files_2/test_crop/20857720.jpg
2266	3996	/home/wangya/wine/distributed_4/data/files_2/test_crop/21882465.jpg
5396	229	/home/wangya/wine/distributed_4/data/files_2/test_crop/21193093.jpg
1287	3945	/home/wangya/wine/distributed_4/data/files_2/test_crop/22926634.jpg
10693	1489	/home/wangya/wine/distributed_4/data/files_2/test_crop/20936257.jpg
1202	1134	/home/wangya/wine/distributed_4/data/files_2/test_crop/21054160.jpg
4754	799	/home/wangya/wine/distributed_4/data/files_2/test_crop/22992627.jpg
9444	3647	/home/wangya/wine/distributed_4/data/files_2/test_crop/21019472.jpg
3742	274	/home/wangya/wine/distributed_4/data/files_2/test_crop/23969928.jpg
11342	1221	/home/wangya/wine/distributed_4/data/files_2/test_crop/20232137.jpg
2425	2904	/home/wangya/wine/distributed_4/data/files_2/test_crop/22257944.jpg
5673	2229	/home/wangya/wine/distributed_4/data/files_2/test_crop/20446059.jpg
3463	2001	/home/wangya/wine/distributed_4/data/files_2/test_crop/20580563.jpg
1532	580	/home/wangya/wine/distributed_4/data/files_2/test_crop/20354408.jpg
7195	661	/home/wangya/wine/distributed_4/data/files_2/test_crop/24006341.jpg
8108	3820	/home/wangya/wine/distributed_4/data/files_2/test_crop/22188948.jpg
8343	2146	/home/wangya/wine/distributed_4/data/files_2/test_crop/20034655.jpg
8402	2648	/home/wangya/wine/distributed_4/data/files_2/test_crop/20897161.jpg
8207	837	/home/wangya/wine/distributed_4/data/files_2/test_crop/20908093.jpg
2659	2741	/home/wangya/wine/distributed_4/data/files_2/test_crop/12002218.jpg
1538	2113	/home/wangya/wine/distributed_4/data/files_2/test_crop/22261001.jpg
1516	458	/home/wangya/wine/distributed_4/data/files_2/test_crop/20197747.jpg
4883	3947	/home/wangya/wine/distributed_4/data/files_2/test_crop/21063696.jpg
6517	27	/home/wangya/wine/distributed_4/data/files_2/test_crop/23542854.jpg
4094	1639	/home/wangya/wine/distributed_4/data/files_2/test_crop/20701660.jpg
8161	23	/home/wangya/wine/distributed_4/data/files_2/test_crop/21058758.jpg
5147	3263	/home/wangya/wine/distributed_4/data/files_2/test_crop/21460528.jpg
11780	2486	/home/wangya/wine/distributed_4/data/files_2/test_crop/23198614.jpg
7629	2998	/home/wangya/wine/distributed_4/data/files_2/test_crop/20169047.jpg
1298	826	/home/wangya/wine/distributed_4/data/files_2/test_crop/22842710.jpg
805	3751	/home/wangya/wine/distributed_4/data/files_2/test_crop/23245225.jpg
9504	2779	/home/wangya/wine/distributed_4/data/files_2/test_crop/20859116.jpg
2748	3864	/home/wangya/wine/distributed_4/data/files_2/test_crop/21079407.jpg
10495	862	/home/wangya/wine/distributed_4/data/files_2/test_crop/23279420.jpg
3652	1430	/home/wangya/wine/distributed_4/data/files_2/test_crop/21527830.jpg
9872	2171	/home/wangya/wine/distributed_4/data/files_2/test_crop/20781231.jpg
8432	3451	/home/wangya/wine/distributed_4/data/files_2/test_crop/21106050.jpg
4415	2124	/home/wangya/wine/distributed_4/data/files_2/test_crop/22258404.jpg
281	2055	/home/wangya/wine/distributed_4/data/files_2/test_crop/20315135.jpg
1836	2365	/home/wangya/wine/distributed_4/data/files_2/test_crop/20824989.jpg
891	2918	/home/wangya/wine/distributed_4/data/files_2/test_crop/23880833.jpg
4624	3501	/home/wangya/wine/distributed_4/data/files_2/test_crop/23846661.jpg
7667	1668	/home/wangya/wine/distributed_4/data/files_2/test_crop/22340842.jpg
11328	3774	/home/wangya/wine/distributed_4/data/files_2/test_crop/20843657.jpg
4882	2282	/home/wangya/wine/distributed_4/data/files_2/test_crop/20899776.jpg
8818	470	/home/wangya/wine/distributed_4/data/files_2/test_crop/20393238.jpg
7591	1290	/home/wangya/wine/distributed_4/data/files_2/test_crop/20220590.jpg
11492	3922	/home/wangya/wine/distributed_4/data/files_2/test_crop/23360012.jpg
4085	3991	/home/wangya/wine/distributed_4/data/files_2/test_crop/20659054.jpg
5906	470	/home/wangya/wine/distributed_4/data/files_2/test_crop/20018639.jpg
4106	3432	/home/wangya/wine/distributed_4/data/files_2/test_crop/20803041.jpg
1312	1186	/home/wangya/wine/distributed_4/data/files_2/test_crop/23119388.jpg
7310	3773	/home/wangya/wine/distributed_4/data/files_2/test_crop/22288448.jpg
4832	3765	/home/wangya/wine/distributed_4/data/files_2/test_crop/20067853.jpg
1288	3339	/home/wangya/wine/distributed_4/data/files_2/test_crop/21164467.jpg
1906	1107	/home/wangya/wine/distributed_4/data/files_2/test_crop/20473472.jpg
292	983	/home/wangya/wine/distributed_4/data/files_2/test_crop/21401143.jpg
11584	2065	/home/wangya/wine/distributed_4/data/files_2/test_crop/23307172.jpg
5289	3206	/home/wangya/wine/distributed_4/data/files_2/test_crop/21911129.jpg
8835	2891	/home/wangya/wine/distributed_4/data/files_2/test_crop/21887446.jpg
7292	3033	/home/wangya/wine/distributed_4/data/files_2/test_crop/22406937.jpg
2085	2602	/home/wangya/wine/distributed_4/data/files_2/test_crop/21113608.jpg
6429	174	/home/wangya/wine/distributed_4/data/files_2/test_crop/23481280.jpg
4689	3968	/home/wangya/wine/distributed_4/data/files_2/test_crop/21947699.jpg
11021	2451	/home/wangya/wine/distributed_4/data/files_2/test_crop/20366904.jpg
1732	3792	/home/wangya/wine/distributed_4/data/files_2/test_crop/23588126.jpg
10136	3471	/home/wangya/wine/distributed_4/data/files_2/test_crop/21881169.jpg
9897	346	/home/wangya/wine/distributed_4/data/files_2/test_crop/23170135.jpg
8503	2523	/home/wangya/wine/distributed_4/data/files_2/test_crop/20583990.jpg
6189	318	/home/wangya/wine/distributed_4/data/files_2/test_crop/20912187.jpg
11341	580	/home/wangya/wine/distributed_4/data/files_2/test_crop/20147127.jpg
9900	1477	/home/wangya/wine/distributed_4/data/files_2/test_crop/20304761.jpg
10589	169	/home/wangya/wine/distributed_4/data/files_2/test_crop/20375225.jpg
5404	118	/home/wangya/wine/distributed_4/data/files_2/test_crop/20049461.jpg
6526	3685	/home/wangya/wine/distributed_4/data/files_2/test_crop/21419478.jpg
2090	2806	/home/wangya/wine/distributed_4/data/files_2/test_crop/23001222.jpg
6602	1475	/home/wangya/wine/distributed_4/data/files_2/test_crop/22708721.jpg
8479	1428	/home/wangya/wine/distributed_4/data/files_2/test_crop/20640885.jpg
3457	2713	/home/wangya/wine/distributed_4/data/files_2/test_crop/23085121.jpg
2788	2354	/home/wangya/wine/distributed_4/data/files_2/test_crop/22783780.jpg
3937	601	/home/wangya/wine/distributed_4/data/files_2/test_crop/22247170.jpg
4577	1891	/home/wangya/wine/distributed_4/data/files_2/test_crop/20103150.jpg
6821	3200	/home/wangya/wine/distributed_4/data/files_2/test_crop/20119711.jpg
3727	2362	/home/wangya/wine/distributed_4/data/files_2/test_crop/22531431.jpg
11941	1314	/home/wangya/wine/distributed_4/data/files_2/test_crop/21239394.jpg
1439	884	/home/wangya/wine/distributed_4/data/files_2/test_crop/20708739.jpg
4634	1098	/home/wangya/wine/distributed_4/data/files_2/test_crop/20031328.jpg
11799	1587	/home/wangya/wine/distributed_4/data/files_2/test_crop/21191041.jpg
11193	1835	/home/wangya/wine/distributed_4/data/files_2/test_crop/22394060.jpg
7652	443	/home/wangya/wine/distributed_4/data/files_2/test_crop/23004932.jpg
11324	1605	/home/wangya/wine/distributed_4/data/files_2/test_crop/20398615.jpg
11004	3516	/home/wangya/wine/distributed_4/data/files_2/test_crop/20655442.jpg
10475	756	/home/wangya/wine/distributed_4/data/files_2/test_crop/21492752.jpg
7445	2316	/home/wangya/wine/distributed_4/data/files_2/test_crop/20636894.jpg
2654	2788	/home/wangya/wine/distributed_4/data/files_2/test_crop/20459592.jpg
9086	2827	/home/wangya/wine/distributed_4/data/files_2/test_crop/21670413.jpg
8355	686	/home/wangya/wine/distributed_4/data/files_2/test_crop/22981887.jpg
9953	3268	/home/wangya/wine/distributed_4/data/files_2/test_crop/23026835.jpg
4601	1759	/home/wangya/wine/distributed_4/data/files_2/test_crop/22872270.jpg
14	1495	/home/wangya/wine/distributed_4/data/files_2/test_crop/23227025.jpg
5114	563	/home/wangya/wine/distributed_4/data/files_2/test_crop/20491660.jpg
126	3575	/home/wangya/wine/distributed_4/data/files_2/test_crop/23696107.jpg
824	2870	/home/wangya/wine/distributed_4/data/files_2/test_crop/20819618.jpg
5985	535	/home/wangya/wine/distributed_4/data/files_2/test_crop/20681131.jpg
2859	3086	/home/wangya/wine/distributed_4/data/files_2/test_crop/21966783.jpg
4311	2514	/home/wangya/wine/distributed_4/data/files_2/test_crop/20204454.jpg
3518	3126	/home/wangya/wine/distributed_4/data/files_2/test_crop/20503903.jpg
9950	1434	/home/wangya/wine/distributed_4/data/files_2/test_crop/20189958.jpg
8071	2589	/home/wangya/wine/distributed_4/data/files_2/test_crop/20176828.jpg
7952	2409	/home/wangya/wine/distributed_4/data/files_2/test_crop/23823162.jpg
2671	237	/home/wangya/wine/distributed_4/data/files_2/test_crop/22972863.jpg
11017	359	/home/wangya/wine/distributed_4/data/files_2/test_crop/22468694.jpg
9859	1292	/home/wangya/wine/distributed_4/data/files_2/test_crop/22291039.jpg
5145	15	/home/wangya/wine/distributed_4/data/files_2/test_crop/22552825.jpg
7330	3246	/home/wangya/wine/distributed_4/data/files_2/test_crop/20156834.jpg
2361	233	/home/wangya/wine/distributed_4/data/files_2/test_crop/21049373.jpg
7582	2562	/home/wangya/wine/distributed_4/data/files_2/test_crop/20602458.jpg
2965	1197	/home/wangya/wine/distributed_4/data/files_2/test_crop/22180213.jpg
1071	3350	/home/wangya/wine/distributed_4/data/files_2/test_crop/22260861.jpg
1094	4023	/home/wangya/wine/distributed_4/data/files_2/test_crop/23248909.jpg
6539	1258	/home/wangya/wine/distributed_4/data/files_2/test_crop/20906800.jpg
4782	2261	/home/wangya/wine/distributed_4/data/files_2/test_crop/21034284.jpg
9441	1417	/home/wangya/wine/distributed_4/data/files_2/test_crop/22942348.jpg
9550	3259	/home/wangya/wine/distributed_4/data/files_2/test_crop/21405510.jpg
6279	778	/home/wangya/wine/distributed_4/data/files_2/test_crop/20581878.jpg
9569	2213	/home/wangya/wine/distributed_4/data/files_2/test_crop/23391996.jpg
751	2532	/home/wangya/wine/distributed_4/data/files_2/test_crop/21083354.jpg
3818	3322	/home/wangya/wine/distributed_4/data/files_2/test_crop/20146022.jpg
2803	324	/home/wangya/wine/distributed_4/data/files_2/test_crop/20311638.jpg
7305	1815	/home/wangya/wine/distributed_4/data/files_2/test_crop/23708728.jpg
4470	849	/home/wangya/wine/distributed_4/data/files_2/test_crop/23649963.jpg
1242	222	/home/wangya/wine/distributed_4/data/files_2/test_crop/20967238.jpg
11862	452	/home/wangya/wine/distributed_4/data/files_2/test_crop/22346254.jpg
5252	2855	/home/wangya/wine/distributed_4/data/files_2/test_crop/20529162.jpg
8225	628	/home/wangya/wine/distributed_4/data/files_2/test_crop/20213998.jpg
1386	2500	/home/wangya/wine/distributed_4/data/files_2/test_crop/20511958.jpg
11326	2636	/home/wangya/wine/distributed_4/data/files_2/test_crop/22464720.jpg
6859	1656	/home/wangya/wine/distributed_4/data/files_2/test_crop/22090058.jpg
10718	2481	/home/wangya/wine/distributed_4/data/files_2/test_crop/20967292.jpg
1748	3385	/home/wangya/wine/distributed_4/data/files_2/test_crop/21655847.jpg
10054	398	/home/wangya/wine/distributed_4/data/files_2/test_crop/20700881.jpg
8713	3053	/home/wangya/wine/distributed_4/data/files_2/test_crop/23276874.jpg
6480	3320	/home/wangya/wine/distributed_4/data/files_2/test_crop/21174361.jpg
314	3495	/home/wangya/wine/distributed_4/data/files_2/test_crop/20315963.jpg
2277	210	/home/wangya/wine/distributed_4/data/files_2/test_crop/20437258.jpg
7201	1500	/home/wangya/wine/distributed_4/data/files_2/test_crop/23263711.jpg
9087	1025	/home/wangya/wine/distributed_4/data/files_2/test_crop/20052456.jpg
9862	3553	/home/wangya/wine/distributed_4/data/files_2/test_crop/20061768.jpg
10008	3752	/home/wangya/wine/distributed_4/data/files_2/test_crop/20626737.jpg
4617	2718	/home/wangya/wine/distributed_4/data/files_2/test_crop/22469779.jpg
842	351	/home/wangya/wine/distributed_4/data/files_2/test_crop/21912365.jpg
8577	4030	/home/wangya/wine/distributed_4/data/files_2/test_crop/21245988.jpg
11043	3726	/home/wangya/wine/distributed_4/data/files_2/test_crop/21126471.jpg
470	3015	/home/wangya/wine/distributed_4/data/files_2/test_crop/20518575.jpg
5196	353	/home/wangya/wine/distributed_4/data/files_2/test_crop/22721194.jpg
3526	1831	/home/wangya/wine/distributed_4/data/files_2/test_crop/21466123.jpg
2317	1304	/home/wangya/wine/distributed_4/data/files_2/test_crop/20969109.jpg
7751	2152	/home/wangya/wine/distributed_4/data/files_2/test_crop/22992130.jpg
10449	685	/home/wangya/wine/distributed_4/data/files_2/test_crop/22385458.jpg
6646	962	/home/wangya/wine/distributed_4/data/files_2/test_crop/20163737.jpg
6688	3763	/home/wangya/wine/distributed_4/data/files_2/test_crop/21091712.jpg
6101	3588	/home/wangya/wine/distributed_4/data/files_2/test_crop/21566177.jpg
2874	2470	/home/wangya/wine/distributed_4/data/files_2/test_crop/21316128.jpg
4086	1114	/home/wangya/wine/distributed_4/data/files_2/test_crop/20676745.jpg
224	3326	/home/wangya/wine/distributed_4/data/files_2/test_crop/20991730.jpg
2819	1655	/home/wangya/wine/distributed_4/data/files_2/test_crop/22527213.jpg
11715	1256	/home/wangya/wine/distributed_4/data/files_2/test_crop/22266642.jpg
8364	560	/home/wangya/wine/distributed_4/data/files_2/test_crop/20950504.jpg
8673	1272	/home/wangya/wine/distributed_4/data/files_2/test_crop/21528581.jpg
9704	258	/home/wangya/wine/distributed_4/data/files_2/test_crop/20820614.jpg
10834	18	/home/wangya/wine/distributed_4/data/files_2/test_crop/20115326.jpg
2689	660	/home/wangya/wine/distributed_4/data/files_2/test_crop/20653365.jpg
11870	1243	/home/wangya/wine/distributed_4/data/files_2/test_crop/23127714.jpg
4780	2655	/home/wangya/wine/distributed_4/data/files_2/test_crop/20219883.jpg
7521	251	/home/wangya/wine/distributed_4/data/files_2/test_crop/22052263.jpg
6620	1983	/home/wangya/wine/distributed_4/data/files_2/test_crop/20259411.jpg
2228	742	/home/wangya/wine/distributed_4/data/files_2/test_crop/22327442.jpg
11488	1847	/home/wangya/wine/distributed_4/data/files_2/test_crop/22921457.jpg
7057	3918	/home/wangya/wine/distributed_4/data/files_2/test_crop/23033313.jpg
829	3238	/home/wangya/wine/distributed_4/data/files_2/test_crop/20701552.jpg
2808	2318	/home/wangya/wine/distributed_4/data/files_2/test_crop/20201805.jpg
5914	2516	/home/wangya/wine/distributed_4/data/files_2/test_crop/22158073.jpg
5844	2045	/home/wangya/wine/distributed_4/data/files_2/test_crop/23421468.jpg
1809	1299	/home/wangya/wine/distributed_4/data/files_2/test_crop/22664986.jpg
799	1455	/home/wangya/wine/distributed_4/data/files_2/test_crop/21777507.jpg
2739	3331	/home/wangya/wine/distributed_4/data/files_2/test_crop/23428993.jpg
3476	3429	/home/wangya/wine/distributed_4/data/files_2/test_crop/23135529.jpg
11748	2567	/home/wangya/wine/distributed_4/data/files_2/test_crop/22308040.jpg
2002	2653	/home/wangya/wine/distributed_4/data/files_2/test_crop/22301390.jpg
7438	1847	/home/wangya/wine/distributed_4/data/files_2/test_crop/21975301.jpg
9626	2896	/home/wangya/wine/distributed_4/data/files_2/test_crop/23122509.jpg
628	2006	/home/wangya/wine/distributed_4/data/files_2/test_crop/22508368.jpg
11947	148	/home/wangya/wine/distributed_4/data/files_2/test_crop/23507532.jpg
2902	1988	/home/wangya/wine/distributed_4/data/files_2/test_crop/21825852.jpg
10469	2058	/home/wangya/wine/distributed_4/data/files_2/test_crop/21114313.jpg
9655	332	/home/wangya/wine/distributed_4/data/files_2/test_crop/23353878.jpg
6528	1667	/home/wangya/wine/distributed_4/data/files_2/test_crop/21564993.jpg
3177	648	/home/wangya/wine/distributed_4/data/files_2/test_crop/23556209.jpg
6660	1353	/home/wangya/wine/distributed_4/data/files_2/test_crop/23408758.jpg
4964	2188	/home/wangya/wine/distributed_4/data/files_2/test_crop/20835982.jpg
2905	3167	/home/wangya/wine/distributed_4/data/files_2/test_crop/21162976.jpg
3867	1816	/home/wangya/wine/distributed_4/data/files_2/test_crop/21243518.jpg
10265	2369	/home/wangya/wine/distributed_4/data/files_2/test_crop/20433207.jpg
7378	1943	/home/wangya/wine/distributed_4/data/files_2/test_crop/22786950.jpg
6455	821	/home/wangya/wine/distributed_4/data/files_2/test_crop/21214162.jpg
8873	1811	/home/wangya/wine/distributed_4/data/files_2/test_crop/20815507.jpg
304	3643	/home/wangya/wine/distributed_4/data/files_2/test_crop/20653993.jpg
8674	1107	/home/wangya/wine/distributed_4/data/files_2/test_crop/20355186.jpg
2529	3505	/home/wangya/wine/distributed_4/data/files_2/test_crop/21578997.jpg
7242	2885	/home/wangya/wine/distributed_4/data/files_2/test_crop/23252576.jpg
2553	3392	/home/wangya/wine/distributed_4/data/files_2/test_crop/22408367.jpg
9783	3670	/home/wangya/wine/distributed_4/data/files_2/test_crop/23393819.jpg
7743	11	/home/wangya/wine/distributed_4/data/files_2/test_crop/22929582.jpg
6707	2407	/home/wangya/wine/distributed_4/data/files_2/test_crop/22323378.jpg
5299	3770	/home/wangya/wine/distributed_4/data/files_2/test_crop/20708614.jpg
10522	965	/home/wangya/wine/distributed_4/data/files_2/test_crop/20368156.jpg
785	961	/home/wangya/wine/distributed_4/data/files_2/test_crop/20639093.jpg
5083	1567	/home/wangya/wine/distributed_4/data/files_2/test_crop/22012233.jpg
2056	2798	/home/wangya/wine/distributed_4/data/files_2/test_crop/20233755.jpg
619	3419	/home/wangya/wine/distributed_4/data/files_2/test_crop/22747493.jpg
409	2367	/home/wangya/wine/distributed_4/data/files_2/test_crop/23417116.jpg
3797	3935	/home/wangya/wine/distributed_4/data/files_2/test_crop/21818647.jpg
10871	2088	/home/wangya/wine/distributed_4/data/files_2/test_crop/21807209.jpg
2014	2356	/home/wangya/wine/distributed_4/data/files_2/test_crop/20808721.jpg
10596	38	/home/wangya/wine/distributed_4/data/files_2/test_crop/20247763.jpg
7141	1197	/home/wangya/wine/distributed_4/data/files_2/test_crop/21482651.jpg
5143	2328	/home/wangya/wine/distributed_4/data/files_2/test_crop/20120574.jpg
945	1231	/home/wangya/wine/distributed_4/data/files_2/test_crop/21063575.jpg
3445	2529	/home/wangya/wine/distributed_4/data/files_2/test_crop/20758293.jpg
1369	253	/home/wangya/wine/distributed_4/data/files_2/test_crop/23308245.jpg
9457	2964	/home/wangya/wine/distributed_4/data/files_2/test_crop/21770071.jpg
6068	3753	/home/wangya/wine/distributed_4/data/files_2/test_crop/20963008.jpg
4751	349	/home/wangya/wine/distributed_4/data/files_2/test_crop/23880310.jpg
607	1294	/home/wangya/wine/distributed_4/data/files_2/test_crop/21728966.jpg
10168	2691	/home/wangya/wine/distributed_4/data/files_2/test_crop/20798476.jpg
10562	2861	/home/wangya/wine/distributed_4/data/files_2/test_crop/22676540.jpg
187	2095	/home/wangya/wine/distributed_4/data/files_2/test_crop/21089521.jpg
6686	3466	/home/wangya/wine/distributed_4/data/files_2/test_crop/20476273.jpg
3714	1393	/home/wangya/wine/distributed_4/data/files_2/test_crop/23120130.jpg
6180	3032	/home/wangya/wine/distributed_4/data/files_2/test_crop/23112288.jpg
2298	909	/home/wangya/wine/distributed_4/data/files_2/test_crop/22461321.jpg
5902	2396	/home/wangya/wine/distributed_4/data/files_2/test_crop/20632574.jpg
10679	146	/home/wangya/wine/distributed_4/data/files_2/test_crop/22897462.jpg
9614	2566	/home/wangya/wine/distributed_4/data/files_2/test_crop/21346525.jpg
9658	2826	/home/wangya/wine/distributed_4/data/files_2/test_crop/21249433.jpg
1066	717	/home/wangya/wine/distributed_4/data/files_2/test_crop/20954672.jpg
10445	2459	/home/wangya/wine/distributed_4/data/files_2/test_crop/21032156.jpg
7466	2881	/home/wangya/wine/distributed_4/data/files_2/test_crop/20757943.jpg
11024	2815	/home/wangya/wine/distributed_4/data/files_2/test_crop/21397195.jpg
1254	2986	/home/wangya/wine/distributed_4/data/files_2/test_crop/20690442.jpg
4404	1635	/home/wangya/wine/distributed_4/data/files_2/test_crop/20281852.jpg
1005	2760	/home/wangya/wine/distributed_4/data/files_2/test_crop/20212518.jpg
6999	1648	/home/wangya/wine/distributed_4/data/files_2/test_crop/20806062.jpg
4166	3971	/home/wangya/wine/distributed_4/data/files_2/test_crop/21813540.jpg
8439	2297	/home/wangya/wine/distributed_4/data/files_2/test_crop/23402376.jpg
5996	3081	/home/wangya/wine/distributed_4/data/files_2/test_crop/21538666.jpg
10115	3156	/home/wangya/wine/distributed_4/data/files_2/test_crop/21152314.jpg
1435	3179	/home/wangya/wine/distributed_4/data/files_2/test_crop/20188797.jpg
4207	827	/home/wangya/wine/distributed_4/data/files_2/test_crop/22323851.jpg
2123	2699	/home/wangya/wine/distributed_4/data/files_2/test_crop/21026844.jpg
5288	3390	/home/wangya/wine/distributed_4/data/files_2/test_crop/22622614.jpg
8836	1838	/home/wangya/wine/distributed_4/data/files_2/test_crop/21704866.jpg
3441	3268	/home/wangya/wine/distributed_4/data/files_2/test_crop/22272054.jpg
1510	2704	/home/wangya/wine/distributed_4/data/files_2/test_crop/22759118.jpg
2087	3888	/home/wangya/wine/distributed_4/data/files_2/test_crop/22492230.jpg
4304	2646	/home/wangya/wine/distributed_4/data/files_2/test_crop/22694034.jpg
3878	1968	/home/wangya/wine/distributed_4/data/files_2/test_crop/21784811.jpg
10922	1901	/home/wangya/wine/distributed_4/data/files_2/test_crop/20146574.jpg
3335	2345	/home/wangya/wine/distributed_4/data/files_2/test_crop/20807890.jpg
7936	3544	/home/wangya/wine/distributed_4/data/files_2/test_crop/20101251.jpg
4945	2730	/home/wangya/wine/distributed_4/data/files_2/test_crop/21297641.jpg
11265	476	/home/wangya/wine/distributed_4/data/files_2/test_crop/20303151.jpg
10440	1812	/home/wangya/wine/distributed_4/data/files_2/test_crop/21742617.jpg
2499	560	/home/wangya/wine/distributed_4/data/files_2/test_crop/21487166.jpg
4825	1072	/home/wangya/wine/distributed_4/data/files_2/test_crop/22337006.jpg
5992	3526	/home/wangya/wine/distributed_4/data/files_2/test_crop/20616812.jpg
3685	2677	/home/wangya/wine/distributed_4/data/files_2/test_crop/23122748.jpg
10193	3793	/home/wangya/wine/distributed_4/data/files_2/test_crop/20228805.jpg
125	3383	/home/wangya/wine/distributed_4/data/files_2/test_crop/21042852.jpg
3930	3509	/home/wangya/wine/distributed_4/data/files_2/test_crop/20714394.jpg
6649	1216	/home/wangya/wine/distributed_4/data/files_2/test_crop/20915318.jpg
11466	561	/home/wangya/wine/distributed_4/data/files_2/test_crop/20186271.jpg
1043	891	/home/wangya/wine/distributed_4/data/files_2/test_crop/21298194.jpg
703	3274	/home/wangya/wine/distributed_4/data/files_2/test_crop/20151908.jpg
8751	2769	/home/wangya/wine/distributed_4/data/files_2/test_crop/20738298.jpg
1448	3131	/home/wangya/wine/distributed_4/data/files_2/test_crop/21571036.jpg
1585	2711	/home/wangya/wine/distributed_4/data/files_2/test_crop/20171656.jpg
6318	2915	/home/wangya/wine/distributed_4/data/files_2/test_crop/21069932.jpg
3382	2878	/home/wangya/wine/distributed_4/data/files_2/test_crop/22981333.jpg
327	2241	/home/wangya/wine/distributed_4/data/files_2/test_crop/20968993.jpg
9435	1522	/home/wangya/wine/distributed_4/data/files_2/test_crop/20659801.jpg
7068	1671	/home/wangya/wine/distributed_4/data/files_2/test_crop/20824140.jpg
6332	421	/home/wangya/wine/distributed_4/data/files_2/test_crop/21172381.jpg
9136	2712	/home/wangya/wine/distributed_4/data/files_2/test_crop/20837662.jpg
7092	835	/home/wangya/wine/distributed_4/data/files_2/test_crop/21922586.jpg
6958	2818	/home/wangya/wine/distributed_4/data/files_2/test_crop/22284683.jpg
7497	2411	/home/wangya/wine/distributed_4/data/files_2/test_crop/20959345.jpg
2366	1412	/home/wangya/wine/distributed_4/data/files_2/test_crop/23180296.jpg
2604	2437	/home/wangya/wine/distributed_4/data/files_2/test_crop/21330795.jpg
9393	676	/home/wangya/wine/distributed_4/data/files_2/test_crop/23520463.jpg
3897	1828	/home/wangya/wine/distributed_4/data/files_2/test_crop/20295327.jpg
3704	1190	/home/wangya/wine/distributed_4/data/files_2/test_crop/20562646.jpg
8821	2022	/home/wangya/wine/distributed_4/data/files_2/test_crop/20061917.jpg
10546	1006	/home/wangya/wine/distributed_4/data/files_2/test_crop/20587572.jpg
10851	75	/home/wangya/wine/distributed_4/data/files_2/test_crop/22807094.jpg
4473	788	/home/wangya/wine/distributed_4/data/files_2/test_crop/22591724.jpg
5131	128	/home/wangya/wine/distributed_4/data/files_2/test_crop/20593713.jpg
11281	3607	/home/wangya/wine/distributed_4/data/files_2/test_crop/21787251.jpg
7107	2590	/home/wangya/wine/distributed_4/data/files_2/test_crop/20893868.jpg
506	17	/home/wangya/wine/distributed_4/data/files_2/test_crop/21695386.jpg
2948	1207	/home/wangya/wine/distributed_4/data/files_2/test_crop/23359937.jpg
1465	3925	/home/wangya/wine/distributed_4/data/files_2/test_crop/20182278.jpg
548	1334	/home/wangya/wine/distributed_4/data/files_2/test_crop/20625219.jpg
10045	3490	/home/wangya/wine/distributed_4/data/files_2/test_crop/20464937.jpg
8991	1596	/home/wangya/wine/distributed_4/data/files_2/test_crop/22494602.jpg
11940	1907	/home/wangya/wine/distributed_4/data/files_2/test_crop/23626157.jpg
492	365	/home/wangya/wine/distributed_4/data/files_2/test_crop/23913183.jpg
7439	3283	/home/wangya/wine/distributed_4/data/files_2/test_crop/22042062.jpg
978	3320	/home/wangya/wine/distributed_4/data/files_2/test_crop/23283467.jpg
11091	3686	/home/wangya/wine/distributed_4/data/files_2/test_crop/21272603.jpg
4368	2726	/home/wangya/wine/distributed_4/data/files_2/test_crop/21606645.jpg
7256	991	/home/wangya/wine/distributed_4/data/files_2/test_crop/21310388.jpg
5545	3661	/home/wangya/wine/distributed_4/data/files_2/test_crop/21515464.jpg
5723	1351	/home/wangya/wine/distributed_4/data/files_2/test_crop/20065630.jpg
7991	911	/home/wangya/wine/distributed_4/data/files_2/test_crop/21804010.jpg
4474	2887	/home/wangya/wine/distributed_4/data/files_2/test_crop/21964683.jpg
8850	1335	/home/wangya/wine/distributed_4/data/files_2/test_crop/20445013.jpg
5500	638	/home/wangya/wine/distributed_4/data/files_2/test_crop/20039519.jpg
10436	2465	/home/wangya/wine/distributed_4/data/files_2/test_crop/21106188.jpg
7166	2621	/home/wangya/wine/distributed_4/data/files_2/test_crop/20475331.jpg
2847	1771	/home/wangya/wine/distributed_4/data/files_2/test_crop/21224518.jpg
8340	2339	/home/wangya/wine/distributed_4/data/files_2/test_crop/22896398.jpg
4376	3154	/home/wangya/wine/distributed_4/data/files_2/test_crop/20624670.jpg
8260	2365	/home/wangya/wine/distributed_4/data/files_2/test_crop/20786053.jpg
2193	722	/home/wangya/wine/distributed_4/data/files_2/test_crop/20636648.jpg
5834	250	/home/wangya/wine/distributed_4/data/files_2/test_crop/21391352.jpg
6090	1479	/home/wangya/wine/distributed_4/data/files_2/test_crop/22642909.jpg
3921	1333	/home/wangya/wine/distributed_4/data/files_2/test_crop/20942219.jpg
11907	1571	/home/wangya/wine/distributed_4/data/files_2/test_crop/21881180.jpg
10725	2631	/home/wangya/wine/distributed_4/data/files_2/test_crop/21369095.jpg
9242	3072	/home/wangya/wine/distributed_4/data/files_2/test_crop/22942982.jpg
671	3456	/home/wangya/wine/distributed_4/data/files_2/test_crop/21859165.jpg
7775	2836	/home/wangya/wine/distributed_4/data/files_2/test_crop/20352491.jpg
3321	2292	/home/wangya/wine/distributed_4/data/files_2/test_crop/20540883.jpg
10196	3677	/home/wangya/wine/distributed_4/data/files_2/test_crop/23056280.jpg
9638	3945	/home/wangya/wine/distributed_4/data/files_2/test_crop/20569655.jpg
178	1733	/home/wangya/wine/distributed_4/data/files_2/test_crop/23289633.jpg
2102	3812	/home/wangya/wine/distributed_4/data/files_2/test_crop/20183601.jpg
8903	1692	/home/wangya/wine/distributed_4/data/files_2/test_crop/20955295.jpg
4869	3430	/home/wangya/wine/distributed_4/data/files_2/test_crop/21378421.jpg
2215	1737	/home/wangya/wine/distributed_4/data/files_2/test_crop/21137336.jpg
78	25	/home/wangya/wine/distributed_4/data/files_2/test_crop/20892623.jpg
7225	635	/home/wangya/wine/distributed_4/data/files_2/test_crop/20683663.jpg
10816	2889	/home/wangya/wine/distributed_4/data/files_2/test_crop/20033436.jpg
2711	1013	/home/wangya/wine/distributed_4/data/files_2/test_crop/20482051.jpg
4657	6	/home/wangya/wine/distributed_4/data/files_2/test_crop/2003287.jpg
10935	3548	/home/wangya/wine/distributed_4/data/files_2/test_crop/23565291.jpg
4178	2518	/home/wangya/wine/distributed_4/data/files_2/test_crop/20059534.jpg
6192	2579	/home/wangya/wine/distributed_4/data/files_2/test_crop/20739207.jpg
3356	321	/home/wangya/wine/distributed_4/data/files_2/test_crop/21727390.jpg
10315	367	/home/wangya/wine/distributed_4/data/files_2/test_crop/21264207.jpg
11637	1768	/home/wangya/wine/distributed_4/data/files_2/test_crop/20371808.jpg
8149	2403	/home/wangya/wine/distributed_4/data/files_2/test_crop/21113028.jpg
7410	12	/home/wangya/wine/distributed_4/data/files_2/test_crop/23136750.jpg
10419	2555	/home/wangya/wine/distributed_4/data/files_2/test_crop/22359725.jpg
10570	3152	/home/wangya/wine/distributed_4/data/files_2/test_crop/21854145.jpg
3860	334	/home/wangya/wine/distributed_4/data/files_2/test_crop/21254021.jpg
5861	2138	/home/wangya/wine/distributed_4/data/files_2/test_crop/21576512.jpg
11854	2331	/home/wangya/wine/distributed_4/data/files_2/test_crop/20727758.jpg
1972	1511	/home/wangya/wine/distributed_4/data/files_2/test_crop/20747557.jpg
1103	1990	/home/wangya/wine/distributed_4/data/files_2/test_crop/22316085.jpg
3027	3935	/home/wangya/wine/distributed_4/data/files_2/test_crop/20318375.jpg
7402	2404	/home/wangya/wine/distributed_4/data/files_2/test_crop/20356978.jpg
2935	2076	/home/wangya/wine/distributed_4/data/files_2/test_crop/22151887.jpg
2915	1949	/home/wangya/wine/distributed_4/data/files_2/test_crop/20113290.jpg
3864	316	/home/wangya/wine/distributed_4/data/files_2/test_crop/20266078.jpg
1457	1460	/home/wangya/wine/distributed_4/data/files_2/test_crop/21558509.jpg
6492	3619	/home/wangya/wine/distributed_4/data/files_2/test_crop/22263908.jpg
1171	3202	/home/wangya/wine/distributed_4/data/files_2/test_crop/20533292.jpg
5709	829	/home/wangya/wine/distributed_4/data/files_2/test_crop/20824804.jpg
5108	1353	/home/wangya/wine/distributed_4/data/files_2/test_crop/20082820.jpg
9906	840	/home/wangya/wine/distributed_4/data/files_2/test_crop/21487469.jpg
3465	287	/home/wangya/wine/distributed_4/data/files_2/test_crop/20119644.jpg
9629	549	/home/wangya/wine/distributed_4/data/files_2/test_crop/21337089.jpg
11296	1404	/home/wangya/wine/distributed_4/data/files_2/test_crop/20460729.jpg
8419	1512	/home/wangya/wine/distributed_4/data/files_2/test_crop/23345322.jpg
2635	2217	/home/wangya/wine/distributed_4/data/files_2/test_crop/21081098.jpg
10912	559	/home/wangya/wine/distributed_4/data/files_2/test_crop/20711231.jpg
9482	1150	/home/wangya/wine/distributed_4/data/files_2/test_crop/21219939.jpg
1330	530	/home/wangya/wine/distributed_4/data/files_2/test_crop/21101453.jpg
6690	619	/home/wangya/wine/distributed_4/data/files_2/test_crop/21199387.jpg
9066	3410	/home/wangya/wine/distributed_4/data/files_2/test_crop/20531840.jpg
2297	2544	/home/wangya/wine/distributed_4/data/files_2/test_crop/20647579.jpg
4097	937	/home/wangya/wine/distributed_4/data/files_2/test_crop/21988562.jpg
7605	816	/home/wangya/wine/distributed_4/data/files_2/test_crop/20327070.jpg
9456	3254	/home/wangya/wine/distributed_4/data/files_2/test_crop/21849669.jpg
10523	3667	/home/wangya/wine/distributed_4/data/files_2/test_crop/20798180.jpg
1579	1790	/home/wangya/wine/distributed_4/data/files_2/test_crop/22335399.jpg
4334	3929	/home/wangya/wine/distributed_4/data/files_2/test_crop/21027182.jpg
1177	1063	/home/wangya/wine/distributed_4/data/files_2/test_crop/23050264.jpg
10329	3386	/home/wangya/wine/distributed_4/data/files_2/test_crop/23361934.jpg
4092	3053	/home/wangya/wine/distributed_4/data/files_2/test_crop/23276897.jpg
7307	1828	/home/wangya/wine/distributed_4/data/files_2/test_crop/21554660.jpg
5789	3399	/home/wangya/wine/distributed_4/data/files_2/test_crop/20876934.jpg
7337	153	/home/wangya/wine/distributed_4/data/files_2/test_crop/23122607.jpg
4187	22	/home/wangya/wine/distributed_4/data/files_2/test_crop/21928582.jpg
6287	1698	/home/wangya/wine/distributed_4/data/files_2/test_crop/22526711.jpg
4742	1992	/home/wangya/wine/distributed_4/data/files_2/test_crop/20154811.jpg
11131	3303	/home/wangya/wine/distributed_4/data/files_2/test_crop/20960925.jpg
2721	3624	/home/wangya/wine/distributed_4/data/files_2/test_crop/20022874.jpg
801	3889	/home/wangya/wine/distributed_4/data/files_2/test_crop/23380433.jpg
3313	3921	/home/wangya/wine/distributed_4/data/files_2/test_crop/22955041.jpg
4632	1473	/home/wangya/wine/distributed_4/data/files_2/test_crop/21241811.jpg
7623	2070	/home/wangya/wine/distributed_4/data/files_2/test_crop/22406530.jpg
5230	1078	/home/wangya/wine/distributed_4/data/files_2/test_crop/20207092.jpg
5341	1925	/home/wangya/wine/distributed_4/data/files_2/test_crop/20866022.jpg
5690	2625	/home/wangya/wine/distributed_4/data/files_2/test_crop/21279772.jpg
11433	2055	/home/wangya/wine/distributed_4/data/files_2/test_crop/20866900.jpg
591	1337	/home/wangya/wine/distributed_4/data/files_2/test_crop/20280565.jpg
10403	118	/home/wangya/wine/distributed_4/data/files_2/test_crop/20912901.jpg
1247	1910	/home/wangya/wine/distributed_4/data/files_2/test_crop/23561479.jpg
10195	248	/home/wangya/wine/distributed_4/data/files_2/test_crop/21870577.jpg
8875	2802	/home/wangya/wine/distributed_4/data/files_2/test_crop/22697427.jpg
9486	3374	/home/wangya/wine/distributed_4/data/files_2/test_crop/20860724.jpg
588	358	/home/wangya/wine/distributed_4/data/files_2/test_crop/20203739.jpg
3170	133	/home/wangya/wine/distributed_4/data/files_2/test_crop/21923834.jpg
6876	3081	/home/wangya/wine/distributed_4/data/files_2/test_crop/21382602.jpg
5819	1402	/home/wangya/wine/distributed_4/data/files_2/test_crop/20255744.jpg
3	3503	/home/wangya/wine/distributed_4/data/files_2/test_crop/22306037.jpg
11329	1224	/home/wangya/wine/distributed_4/data/files_2/test_crop/20756727.jpg
3503	2710	/home/wangya/wine/distributed_4/data/files_2/test_crop/22096590.jpg
1992	1236	/home/wangya/wine/distributed_4/data/files_2/test_crop/20927687.jpg
9798	2308	/home/wangya/wine/distributed_4/data/files_2/test_crop/21290736.jpg
3124	1028	/home/wangya/wine/distributed_4/data/files_2/test_crop/22978863.jpg
3916	2006	/home/wangya/wine/distributed_4/data/files_2/test_crop/20008116.jpg
9723	3700	/home/wangya/wine/distributed_4/data/files_2/test_crop/21633433.jpg
2932	2479	/home/wangya/wine/distributed_4/data/files_2/test_crop/20182692.jpg
8679	672	/home/wangya/wine/distributed_4/data/files_2/test_crop/20126599.jpg
10295	3349	/home/wangya/wine/distributed_4/data/files_2/test_crop/23225686.jpg
872	3475	/home/wangya/wine/distributed_4/data/files_2/test_crop/20850482.jpg
4088	368	/home/wangya/wine/distributed_4/data/files_2/test_crop/20980631.jpg
1507	1100	/home/wangya/wine/distributed_4/data/files_2/test_crop/21829655.jpg
2678	3416	/home/wangya/wine/distributed_4/data/files_2/test_crop/20533473.jpg
11967	1599	/home/wangya/wine/distributed_4/data/files_2/test_crop/20413195.jpg
4467	1087	/home/wangya/wine/distributed_4/data/files_2/test_crop/20473156.jpg
8129	1823	/home/wangya/wine/distributed_4/data/files_2/test_crop/21837728.jpg
1076	2937	/home/wangya/wine/distributed_4/data/files_2/test_crop/20355652.jpg
11437	185	/home/wangya/wine/distributed_4/data/files_2/test_crop/22728745.jpg
9371	3104	/home/wangya/wine/distributed_4/data/files_2/test_crop/20178368.jpg
75	3987	/home/wangya/wine/distributed_4/data/files_2/test_crop/20760501.jpg
10245	500	/home/wangya/wine/distributed_4/data/files_2/test_crop/20403008.jpg
223	2418	/home/wangya/wine/distributed_4/data/files_2/test_crop/20988724.jpg
8808	470	/home/wangya/wine/distributed_4/data/files_2/test_crop/23834289.jpg
10325	626	/home/wangya/wine/distributed_4/data/files_2/test_crop/20671668.jpg
5594	3762	/home/wangya/wine/distributed_4/data/files_2/test_crop/20441572.jpg
396	1405	/home/wangya/wine/distributed_4/data/files_2/test_crop/21771344.jpg
2751	1429	/home/wangya/wine/distributed_4/data/files_2/test_crop/21178700.jpg
719	3735	/home/wangya/wine/distributed_4/data/files_2/test_crop/22159157.jpg
7025	3059	/home/wangya/wine/distributed_4/data/files_2/test_crop/21781889.jpg
4156	1575	/home/wangya/wine/distributed_4/data/files_2/test_crop/22840892.jpg
1315	2526	/home/wangya/wine/distributed_4/data/files_2/test_crop/21818135.jpg
11172	863	/home/wangya/wine/distributed_4/data/files_2/test_crop/23534632.jpg
4082	1031	/home/wangya/wine/distributed_4/data/files_2/test_crop/22622225.jpg
1631	196	/home/wangya/wine/distributed_4/data/files_2/test_crop/21961818.jpg
11291	845	/home/wangya/wine/distributed_4/data/files_2/test_crop/22020163.jpg
3673	2800	/home/wangya/wine/distributed_4/data/files_2/test_crop/20120149.jpg
2327	2872	/home/wangya/wine/distributed_4/data/files_2/test_crop/22998396.jpg
8907	1955	/home/wangya/wine/distributed_4/data/files_2/test_crop/22599963.jpg
1175	3443	/home/wangya/wine/distributed_4/data/files_2/test_crop/21293746.jpg
10827	1085	/home/wangya/wine/distributed_4/data/files_2/test_crop/20911403.jpg
6823	2133	/home/wangya/wine/distributed_4/data/files_2/test_crop/22384396.jpg
4545	1000	/home/wangya/wine/distributed_4/data/files_2/test_crop/22236176.jpg
5951	2508	/home/wangya/wine/distributed_4/data/files_2/test_crop/21330475.jpg
6891	849	/home/wangya/wine/distributed_4/data/files_2/test_crop/22424051.jpg
3661	3912	/home/wangya/wine/distributed_4/data/files_2/test_crop/20499208.jpg
7770	2020	/home/wangya/wine/distributed_4/data/files_2/test_crop/21673536.jpg
9453	3030	/home/wangya/wine/distributed_4/data/files_2/test_crop/23407047.jpg
6516	52	/home/wangya/wine/distributed_4/data/files_2/test_crop/20083388.jpg
3683	1128	/home/wangya/wine/distributed_4/data/files_2/test_crop/21101267.jpg
2330	1147	/home/wangya/wine/distributed_4/data/files_2/test_crop/20158011.jpg
9124	846	/home/wangya/wine/distributed_4/data/files_2/test_crop/20744922.jpg
3352	3431	/home/wangya/wine/distributed_4/data/files_2/test_crop/20355314.jpg
5993	1091	/home/wangya/wine/distributed_4/data/files_2/test_crop/23932722.jpg
11493	1164	/home/wangya/wine/distributed_4/data/files_2/test_crop/22763160.jpg
4258	3771	/home/wangya/wine/distributed_4/data/files_2/test_crop/21520995.jpg
2569	3376	/home/wangya/wine/distributed_4/data/files_2/test_crop/20649991.jpg
1300	3461	/home/wangya/wine/distributed_4/data/files_2/test_crop/20349797.jpg
9123	3901	/home/wangya/wine/distributed_4/data/files_2/test_crop/22575127.jpg
2587	2225	/home/wangya/wine/distributed_4/data/files_2/test_crop/21118209.jpg
9059	1392	/home/wangya/wine/distributed_4/data/files_2/test_crop/20130881.jpg
9792	238	/home/wangya/wine/distributed_4/data/files_2/test_crop/20285369.jpg
2343	595	/home/wangya/wine/distributed_4/data/files_2/test_crop/20864114.jpg
8542	3819	/home/wangya/wine/distributed_4/data/files_2/test_crop/20650572.jpg
10815	3267	/home/wangya/wine/distributed_4/data/files_2/test_crop/21901290.jpg
10528	3285	/home/wangya/wine/distributed_4/data/files_2/test_crop/20044873.jpg
9952	2967	/home/wangya/wine/distributed_4/data/files_2/test_crop/21335386.jpg
6199	832	/home/wangya/wine/distributed_4/data/files_2/test_crop/20062506.jpg
7098	1058	/home/wangya/wine/distributed_4/data/files_2/test_crop/22687393.jpg
10421	3704	/home/wangya/wine/distributed_4/data/files_2/test_crop/20779871.jpg
5409	1957	/home/wangya/wine/distributed_4/data/files_2/test_crop/21516415.jpg
4764	2890	/home/wangya/wine/distributed_4/data/files_2/test_crop/22784808.jpg
11516	2798	/home/wangya/wine/distributed_4/data/files_2/test_crop/22995597.jpg
5618	2190	/home/wangya/wine/distributed_4/data/files_2/test_crop/22491674.jpg
10179	400	/home/wangya/wine/distributed_4/data/files_2/test_crop/22692122.jpg
302	242	/home/wangya/wine/distributed_4/data/files_2/test_crop/21446926.jpg
9064	3901	/home/wangya/wine/distributed_4/data/files_2/test_crop/20758043.jpg
2488	2731	/home/wangya/wine/distributed_4/data/files_2/test_crop/20325024.jpg
8814	1836	/home/wangya/wine/distributed_4/data/files_2/test_crop/22446791.jpg
5911	113	/home/wangya/wine/distributed_4/data/files_2/test_crop/22019564.jpg
1009	1082	/home/wangya/wine/distributed_4/data/files_2/test_crop/20877998.jpg
4323	254	/home/wangya/wine/distributed_4/data/files_2/test_crop/21253691.jpg
7311	1836	/home/wangya/wine/distributed_4/data/files_2/test_crop/22876127.jpg
2946	2728	/home/wangya/wine/distributed_4/data/files_2/test_crop/21123235.jpg
2740	2708	/home/wangya/wine/distributed_4/data/files_2/test_crop/20369546.jpg
760	2257	/home/wangya/wine/distributed_4/data/files_2/test_crop/22175858.jpg
9305	2756	/home/wangya/wine/distributed_4/data/files_2/test_crop/21109702.jpg
377	3580	/home/wangya/wine/distributed_4/data/files_2/test_crop/20811793.jpg
2595	1405	/home/wangya/wine/distributed_4/data/files_2/test_crop/20259891.jpg
7401	2866	/home/wangya/wine/distributed_4/data/files_2/test_crop/23045456.jpg
5949	1176	/home/wangya/wine/distributed_4/data/files_2/test_crop/20224279.jpg
3298	1318	/home/wangya/wine/distributed_4/data/files_2/test_crop/20165466.jpg
6162	1525	/home/wangya/wine/distributed_4/data/files_2/test_crop/21911939.jpg
4410	1127	/home/wangya/wine/distributed_4/data/files_2/test_crop/22933192.jpg
9044	45	/home/wangya/wine/distributed_4/data/files_2/test_crop/21411280.jpg
8520	2964	/home/wangya/wine/distributed_4/data/files_2/test_crop/21345732.jpg
5085	3909	/home/wangya/wine/distributed_4/data/files_2/test_crop/21989806.jpg
10839	656	/home/wangya/wine/distributed_4/data/files_2/test_crop/24006002.jpg
2440	2825	/home/wangya/wine/distributed_4/data/files_2/test_crop/21301062.jpg
8059	3018	/home/wangya/wine/distributed_4/data/files_2/test_crop/20762757.jpg
2889	1649	/home/wangya/wine/distributed_4/data/files_2/test_crop/20636931.jpg
10961	2359	/home/wangya/wine/distributed_4/data/files_2/test_crop/20214556.jpg
4039	3335	/home/wangya/wine/distributed_4/data/files_2/test_crop/20089770.jpg
203	3987	/home/wangya/wine/distributed_4/data/files_2/test_crop/22823239.jpg
6556	3759	/home/wangya/wine/distributed_4/data/files_2/test_crop/2000086.jpg
6446	3132	/home/wangya/wine/distributed_4/data/files_2/test_crop/20653666.jpg
4543	345	/home/wangya/wine/distributed_4/data/files_2/test_crop/20804361.jpg
7393	1467	/home/wangya/wine/distributed_4/data/files_2/test_crop/21981049.jpg
6257	2700	/home/wangya/wine/distributed_4/data/files_2/test_crop/20944559.jpg
6841	3172	/home/wangya/wine/distributed_4/data/files_2/test_crop/23200053.jpg
3104	3314	/home/wangya/wine/distributed_4/data/files_2/test_crop/20242522.jpg
10913	3690	/home/wangya/wine/distributed_4/data/files_2/test_crop/20499678.jpg
335	1639	/home/wangya/wine/distributed_4/data/files_2/test_crop/22696851.jpg
854	818	/home/wangya/wine/distributed_4/data/files_2/test_crop/20387952.jpg
7308	3208	/home/wangya/wine/distributed_4/data/files_2/test_crop/21851295.jpg
782	1218	/home/wangya/wine/distributed_4/data/files_2/test_crop/21775114.jpg
4841	3231	/home/wangya/wine/distributed_4/data/files_2/test_crop/23978081.jpg
8660	2639	/home/wangya/wine/distributed_4/data/files_2/test_crop/20073205.jpg
26	2765	/home/wangya/wine/distributed_4/data/files_2/test_crop/22071808.jpg
7314	3377	/home/wangya/wine/distributed_4/data/files_2/test_crop/20595968.jpg
4124	3133	/home/wangya/wine/distributed_4/data/files_2/test_crop/23906406.jpg
1916	3978	/home/wangya/wine/distributed_4/data/files_2/test_crop/21864614.jpg
1973	1810	/home/wangya/wine/distributed_4/data/files_2/test_crop/20311734.jpg
461	1011	/home/wangya/wine/distributed_4/data/files_2/test_crop/23313081.jpg
2052	1250	/home/wangya/wine/distributed_4/data/files_2/test_crop/22866666.jpg
11736	919	/home/wangya/wine/distributed_4/data/files_2/test_crop/21752335.jpg
11933	150	/home/wangya/wine/distributed_4/data/files_2/test_crop/22013930.jpg
8203	220	/home/wangya/wine/distributed_4/data/files_2/test_crop/20428903.jpg
11459	2376	/home/wangya/wine/distributed_4/data/files_2/test_crop/22791922.jpg
10804	2578	/home/wangya/wine/distributed_4/data/files_2/test_crop/23529282.jpg
537	1753	/home/wangya/wine/distributed_4/data/files_2/test_crop/21067213.jpg
9702	3326	/home/wangya/wine/distributed_4/data/files_2/test_crop/21950238.jpg
9880	718	/home/wangya/wine/distributed_4/data/files_2/test_crop/20308094.jpg
6615	192	/home/wangya/wine/distributed_4/data/files_2/test_crop/23345468.jpg
9090	514	/home/wangya/wine/distributed_4/data/files_2/test_crop/20725821.jpg
1876	3223	/home/wangya/wine/distributed_4/data/files_2/test_crop/20241158.jpg
6341	3503	/home/wangya/wine/distributed_4/data/files_2/test_crop/20171543.jpg
10762	3298	/home/wangya/wine/distributed_4/data/files_2/test_crop/22153264.jpg
2299	369	/home/wangya/wine/distributed_4/data/files_2/test_crop/20415031.jpg
5458	2584	/home/wangya/wine/distributed_4/data/files_2/test_crop/20942938.jpg
8039	1984	/home/wangya/wine/distributed_4/data/files_2/test_crop/20828324.jpg
7857	412	/home/wangya/wine/distributed_4/data/files_2/test_crop/21916439.jpg
10056	1390	/home/wangya/wine/distributed_4/data/files_2/test_crop/22778700.jpg
8329	3192	/home/wangya/wine/distributed_4/data/files_2/test_crop/20536864.jpg
10659	1564	/home/wangya/wine/distributed_4/data/files_2/test_crop/20198067.jpg
1181	2242	/home/wangya/wine/distributed_4/data/files_2/test_crop/20340086.jpg
1558	2455	/home/wangya/wine/distributed_4/data/files_2/test_crop/20097956.jpg
10897	1227	/home/wangya/wine/distributed_4/data/files_2/test_crop/20076247.jpg
10755	3937	/home/wangya/wine/distributed_4/data/files_2/test_crop/20228706.jpg
3239	1874	/home/wangya/wine/distributed_4/data/files_2/test_crop/22247525.jpg
[truncated: 9,977 more rows]
