# Supplementary material for: Distributed search and fusion for wine label image retrieval
Source: PeerJ Comput Sci. 2022 Sep 28;8:e1116. doi: 10.7717/peerj-cs.1116 (PMC9575874; doi:10.7717/peerj-cs.1116)
Supplement: Supplemental Information 3 [file peerj-cs-08-1116-s003.zip › branch4/file3_data/data.xlsx]

## Sheet: Sheet
item_id	manufacturer	item_title	year
20049415	Beaumont Des Crayeres	Champagne Grand Prestige	2006
20049418	Beaumont Des Crayeres	Fleur De Prestige	2006
20049420	Beaumont Des Crayeres	Fleur Noire	2006
20235667	Beaumont Des Crayeres	Champagne Grande Reserve	2008
20504049	Beaumont Des Crayeres	Champagne Grande Reserve	2011
20852311	Beaumont Des Crayeres	Champagne Grande Reserve	2000
21001643	Beaumont Des Crayeres	Champagne Grande Reserve	2007
21021272	Beaumont Des Crayeres	Champagne Grande Reserve	None
21226140	Beaumont Des Crayeres	Nuit D'Or Champagne Brut	1998
21697075	Beaumont Des Crayeres	Nostalgie Champagne Brut	1999
22441750	Beaumont Des Crayeres	Champagne Alison Milne Happy 40th Birthday Grande Reserve	2010
22503670	Beaumont Des Crayeres	Chamapagne Fleur De Meunier	2008
22545056	Beaumont Des Crayeres	Champagne Grand Prestige	2013
22595123	Beaumont Des Crayeres	Fleur de Prestige	2004
22637132	Beaumont Des Crayeres	Champagne Fleur De Prestige	2003
22719319	Beaumont Des Crayeres	Champagne No2 Pound Street	None
22767739	Beaumont Des Crayeres	Champagne Grand Nectar	None
23001822	Beaumont Des Crayeres	Champagne Fleur De Prestige	2002
23203995	Beaumont Des Crayeres	Champagne Grand Prestige	2014
23542932	Beaumont Des Crayeres	Champagne Fleur Noire	None
23847391	Beaumont Des Crayeres	Champagne Fleur Noire	2002
20271075	Briar Creek Cellars	Briar Creek Cellars Dragonfly Cuvee Cabernet Sauvignon	2011
20503497	Briar Creek Cellars	Dragonfly Cuvee Zinfandel	2010
20581612	Briar Creek Cellars	Briar Creek Cellars CloudBanks Cellars Lodi Zinfandel	2007
20583675	Briar Creek Cellars	Briar Creek Cellars CloudBanks Cellars Lodi Zinfandel	2007
20720904	Briar Creek Cellars	Briar Creek Cellars Dragonfly Cuvee California Merlot	2011
20821513	Briar Creek Cellars	Briar Creek Cellars Dragonfly Cuvee Zinfandel	2010
20869947	Briar Creek Cellars	Briar Creek Cellars Dragonfly Cuvee California Merlot	2006
20933389	Briar Creek Cellars	Merlot	2011
21160753	Briar Creek Cellars	Briar Creek Cellars Dragonfly Cuvee Chardonnay	2011
21164403	Briar Creek Cellars	Briar Creek Cellars Dragon Fly Cuvee California Chardonnay	2012
21219367	Briar Creek Cellars	Briar Creek Cellars Dragonfly Cuvee Chardonnay	2011
21924574	Briar Creek Cellars	Briar Creek Cellars Dragonfly Cuvee California Merlot	2009
21924611	Briar Creek Cellars	Briar Creek Cellars Dragon Fly Cuvee California Chardonnay	2008
21994044	Briar Creek Cellars	Briar Creek Cellars Dragonfly Cuvee Zinfandel	2010
22654213	Briar Creek Cellars	Briar Creek Cellars Dragonfly Cuvee Chardonnay	2008
22705820	Briar Creek Cellars	Briar Creek Cellarsv CloudBanks Cellars Lodi Old Vine Zinfandel	2008
23166644	Briar Creek Cellars	Briar Creek Cellars Dragonfly Cuvee Cabernet Sauvignon	2011
23195030	Briar Creek Cellars	Briar Creek Cellars Dragonfly Cuvee Chardonnay	2012
23205035	Briar Creek Cellars	Briar Creek Cellars Dragonfly Cuvee Chardonnay	2012
23868498	Briar Creek Cellars	Briar Creek Cellars Dragonfly Cuvee Cabernet Sauvignon	2012
23956271	Briar Creek Cellars	Briar Creek Cellarsv CloudBanks Cellars Lodi Old Vine Zinfandel	2006
20013616	Chateau Ferriere	Chateau Ferriere Margaux	2006
20020920	Chateau Ferriere	Chateau Ferriere Margaux	2005
20030588	Chateau Ferriere	Chateau Ferriere Les Remparts De Ferriere	1992
20042564	Chateau Ferriere	Chateau Ferriere Margaux	2004
20053075	Chateau Ferriere	Chateau Ferriere Margaux	2009
20166159	Chateau Ferriere	Chateau Ferriere Margaux	1996
20177690	Chateau Ferriere	Chateau Ferriere Margaux	2003
20190658	Chateau Ferriere	Chateau Ferriere Margaux	1994
20196667	Chateau Ferriere	Chateau Ferriere Margaux	1995
20236571	Chateau Ferriere	Chateau Ferriere Les Remparts De Ferriere	1994
20600140	Chateau Ferriere	Ferriere Margaux Grand Cru Classe	1983
20655280	Chateau Ferriere	Chateau Ferriere Medoc Margaux	1961
20812130	Chateau Ferriere	Chateau Ferriere Medoc Margaux	1961
20950581	Chateau Ferriere	Les Remparts de Ferriere Margaux	2007
21211679	Chateau Ferriere	Chateau Ferriere Margaux Grand Cru Classe	1976
21464937	Chateau Ferriere	Chateau Ferriere Les Remparts De Ferriere	1994
23903672	Chateau Ferriere	Chateau Ferriere Margaux	2008
23950152	Chateau Ferriere	Chateau Ferriere Margaux	2005
24009030	Chateau Ferriere	Chateau Ferriere Margaux	2006
2007859	Chateau Ferriere	Chateau Ferriere Margaux	2003
2010447	Chateau Ferriere	La Remparts de Ferriere Margaux	2011
20155752	Ackerman	Ackerman Brut Cuvee Privee Cremant de Loire	2008
20289525	Ackerman	Ackerman Les Jardiniers Sauvignon Blanc	2010
20499181	Ackerman	Ackerman Anjou Rose	2008
20717558	Ackerman	Ackerman Paillon Vouvray	2007
20883512	Ackerman	Ackerman Touraine Sauvignon	2011
20961816	Ackerman	Ackerman Les Charmes Sur Lie Muscadet Sevre Et Maine	2009
20972213	Ackerman	Ackerman Paillon Vouvray	2011
21053934	Ackerman	Ackerman Paillon Vouvray	2010
21078474	Ackerman	Ackerman Brut Cuvee Privee Cremant de Loire	2004
21106262	Ackerman	Ackerman Lamarte Anjou Rose	2008
21106808	Ackerman	Ackerman Anjou Rose	2012
21189219	Ackerman	Ackerman Les Charmes Sur Lie Muscadet Sevre Et Maine	2010
21305455	Ackerman	Ackerman Bertiniere Sancerre	2012
21655421	Ackerman	Ackerman Les Jardiniers Sauvignon Blanc	2011
21666918	Ackerman	Ackerman Touraine Sauvignon	2011
21848869	Ackerman	Ackerman Touraine Sauvignon	2012
21945220	Ackerman	Ackerman Lamarte Anjou Rose	2011
22147728	Ackerman	Ackerman Bertiniere Sancerre	2010
22709289	Ackerman	Ackerman Paillon Vouvray	2012
23564883	Ackerman	Ackerman Touraine Sauvignon	2012
23915668	Ackerman	Ackerman Lamarte Anjou Rose	2013
20096248	Nicolas Maillet	Nicolas Maillet Bourgogne Aligote Blanc	2008
20096249	Nicolas Maillet	Macon Villages Blanc	2008
20096251	Nicolas Maillet	Nicolas Maillet Macon Ige	2008
20096253	Nicolas Maillet	Macon Verze Blanc	2008
20096255	Nicolas Maillet	Nicolas Maillet Macon Verze Le Chemin Blanc	2008
20096256	Nicolas Maillet	Nicolas Maillet Bourgogne Rouge	2008
20096261	Nicolas Maillet	Nicolas Maillet Macon Verze Le Chemin Blanc	2008
20105140	Nicolas Maillet	Nicolas Maillet Bourgogne Pouilly Fuisse	2009
20167875	Nicolas Maillet	Nicolas Maillet Macon Villages	2008
20398089	Nicolas Maillet	Nicolas Maillet Macon Verze Le Chemin Blanc	2010
20761543	Nicolas Maillet	Nicolas Maillet Cremant de Bourgogne Brut	NV
20850634	Nicolas Maillet	Macon Verze Rouge	2010
21326964	Nicolas Maillet	Nicolas Maillet Bourgogne Aligote Blanc	2009
21682040	Nicolas Maillet	Macon Vire'	1998
21885621	Nicolas Maillet	Nicolas Maillet Cremant de Bourgogne Brut	NV
22102134	Nicolas Maillet	Nicolas Maillet Bourgogne Aligote Blanc	2008
22433047	Nicolas Maillet	Nicolas Maillet Macon Villages	2010
22433101	Nicolas Maillet	Nicolas Maillet Macon Villages	2011
22586610	Nicolas Maillet	Nicolas Maillet Macon Villages	2012
22855159	Nicolas Maillet	Nicolas Maillet Bourgogne Pouilly Fuisse	2011
23002661	Nicolas Maillet	Nicolas Maillet Macon Ige	2008
20458270	Maurizio B Martino	Maurizio B Martino Mavum Corvina Cabernet Sauvignon	2012
20464734	Maurizio B Martino	Maurizio B Martino Diamond Prosecco	NV
20560662	Maurizio B Martino	Maurizio B Martino Uvam Mavu Pinot Grigio	2008
20659263	Maurizio B Martino	Maurizio B Martino Il Prosecco	NV
20679974	Maurizio B Martino	Maurizio B Martino Amarone Della Valpolicella Classico	2009
20683097	Maurizio B Martino	Maurizio B Martino Diamond Prosecco	NV
20704244	Maurizio B Martino	Maurizio B Martino Amarone Della Valpolicella Classico	2009
20821149	Maurizio B Martino	Maurizio B Martino Uvam Mavu Pinot Grigio	2011
20859335	Maurizio B Martino	Maurizio B Martino delle Venezie Pinot Grigio	None
20881880	Maurizio B Martino	Maurizio B Martino Il Prosecco	NV
21038541	Maurizio B Martino	Maurizio B Martino MBM Il Prosecco	2008
21091459	Maurizio B Martino	Maurizio B Martino Uvam Mavu Pinot Grigio	2010
21370521	Maurizio B Martino	Maurizio B Martino Ripasso Valpolicella Classico Superiore	2010
21619584	Maurizio B Martino	Maurizio B Martino Valpolicella Ripasso Classico Superiore	1991
21659306	Maurizio B Martino	Maurizio B Martino Ripasso Valpolicella Classico Superiore	2009
21881027	Maurizio B Martino	Maurizio B Martino Mavum Corvina Cabernet Sauvignon	2010
22329402	Maurizio B Martino	Maurizio B Martino Amarone Della Valpolicella Classico	2014
22461540	Maurizio B Martino	Maurizio B Martino Prosecco Extra Dry	None
22763960	Maurizio B Martino	Corvina Cabernet Sauvignon	2011
23188941	Maurizio B Martino	Maurizio B Martino MBM Il Prosecco	2012
23350070	Maurizio B Martino	Maurizio B Martino Ripasso Valpolicella Classico Superiore	2000
20091194	Cave Des Lilas	Cave Des Lilas Mont Sur Rolle	2009
20091509	Cave Des Lilas	Roses Vives Geneve Rose De Gamay	2008
20091571	Cave Des Lilas	La Bergerade Chasselas Romand	2009
20091573	Cave Des Lilas	Vinzel Vallemont	2009
20103787	Cave Des Lilas	Epesses	2009
20245042	Cave Des Lilas	Cuvee Du Bailliage Mont Sur Rolle	2008
20668595	Cave Des Lilas	Cuvee Du Bailliage Epesses	2008
20757816	Cave Des Lilas	Cave Des Lilas Epesses Carremur Vaudois	2010
20832046	Cave Des Lilas	Cuvee Du Bailliage Epesses	None
20890794	Cave Des Lilas	Cave Des Lilas Cuvee Du Bailliage Fechy	2011
20900127	Cave Des Lilas	Cave Des Lilas St Saphorin	2012
21081926	Cave Des Lilas	Cave Des Lilas St Saphorin	2010
21136558	Cave Des Lilas	Cave Des Lilas Mont Sur Rolle	2011
21336358	Cave Des Lilas	Cave Des Lilas Epesses Carremur Vaudois	2009
21346491	Cave Des Lilas	Cave Des Lilas Cuvee Du Bailliage Fechy	2010
21765846	Cave Des Lilas	Aigle	2010
22089217	Cave Des Lilas	Cave Des Lilas Aigle	2011
22578708	Cave Des Lilas	Cave Des Lilas Aigle	2011
23264525	Cave Des Lilas	Cave Des Lilas Mont Sur Rolle	2008
23548103	Cave Des Lilas	Rolle Lavaux Epesses	None
23980346	Cave Des Lilas	Vin Vaudois Production Reservee Chablais	None
20072777	Reichsgraf von Kesselstatt	Graacher Riesling Dry	2008
20072781	Reichsgraf von Kesselstatt	Piesporter Domherr Riesling Kabinett	2008
20072786	Reichsgraf von Kesselstatt	Graacher Domprobst Riesling Kabinett	2008
20072788	Reichsgraf von Kesselstatt	Graacher Domprobst Riesling Spatlese	2007
20072799	Reichsgraf von Kesselstatt	Wiltinger Riesling Dry	2008
20072801	Reichsgraf von Kesselstatt	Kaseler Nies'chen Riesling	2008
20072803	Reichsgraf von Kesselstatt	Nies'chen Riesling	2008
20072804	Reichsgraf von Kesselstatt	Kaseler Nies'chen Riesling Spatlese	2008
20381563	Reichsgraf von Kesselstatt	Piesporter Goldtröpfchen Riesling Kabinett	2007
20513330	Reichsgraf von Kesselstatt	Josephshöfer riesling auslese	1990
21044848	Reichsgraf von Kesselstatt	Graacher Domprobst Riesling Spatlese	1999
21495392	Reichsgraf von Kesselstatt	Mosel Saar Ruwer Piesporter Goldtröpfchen Auslese Riesling	1983
21643489	Reichsgraf von Kesselstatt	Josephshöfer Trocken Beerenauslese Riesling # 20	2009
21727979	Reichsgraf von Kesselstatt	Piesporter Riesling	2008
21805195	Reichsgraf von Kesselstatt	Josephshöfer Riesling Auslese	1997
22272214	Reichsgraf von Kesselstatt	Graacher Domprobst Riesling Kabinett	2012
22294965	Reichsgraf von Kesselstatt	Palais Riesling	2005
22369803	Reichsgraf von Kesselstatt	Josephshöfer Graach Beerenauslese Eiswein Riesling	None
22428246	Reichsgraf von Kesselstatt	Reichsgraf von Kesselstatt Riesling	2012
23307790	Reichsgraf von Kesselstatt	Unser Riesling	2012
2003958	Reichsgraf von Kesselstatt	Reichsgraf von Kesselstatt Graacher Riesling Trocken	None
20169323	La Cave Du Connaisseur	La Cave Du Connaisseur Fourchaume Chablis 1er Cru	2008
20228820	La Cave Du Connaisseur	La Cave Du Connaisseur Les Clos Chablis Grand Cru	2005
20286596	La Cave Du Connaisseur	La Cave Du Connaisseur Les Bougros Chablis Grand Cru	2003
20480208	La Cave Du Connaisseur	La Cave Du Connaisseur Les Clos Chablis Grand Cru	2000
20709986	La Cave Du Connaisseur	La Cave Du Connaisseur Montmains Chablis 1er Cru	2005
20710131	La Cave Du Connaisseur	La Cave Du Connaisseur Les Bougros Chablis Grand Cru	2003
20841899	La Cave Du Connaisseur	La Cave Du Connaisseur Vaudesir Chablis Grand Cru	2007
21396689	La Cave Du Connaisseur	La Cave Du Connaisseur Vaillons Chablis 1er Cru	2008
21532870	La Cave Du Connaisseur	La Cave Du Connaisseur Bourgogne Chardonnay	2008
21558707	La Cave Du Connaisseur	La Cave Du Connaisseur Shiraz Merlot	2005
21596074	La Cave Du Connaisseur	La Cave Du Connaisseur Vaillons Chablis 1er Cru	2008
21746837	La Cave Du Connaisseur	La Cave Du Connaisseur Petit Chablis	2011
21769197	La Cave Du Connaisseur	Montee De Tonnerre Chablis 1er Cru	2008
22246310	La Cave Du Connaisseur	Cabernet Sauvignon	2007
22458352	La Cave Du Connaisseur	La Cave Du Connaisseur Montmains Chablis 1er Cru	2004
22790394	La Cave Du Connaisseur	La Cave Du Connaisseur Bourgogne Chardonnay	2009
22838966	La Cave Du Connaisseur	Vau De Vey Chablis 1er Cru	2009
23252727	La Cave Du Connaisseur	Montee De Tonnerre Chablis 1er Cru Blanc	2008
23329077	La Cave Du Connaisseur	Les Bousselots Le TastevinTastevinage Saint Bris	2011
23410748	La Cave Du Connaisseur	La Cave Du Connaisseur Shiraz Merlot	2011
23887185	La Cave Du Connaisseur	La Cave Du Connaisseur Montmains Chablis 1er Cru	2004
20116569	Nereo	Nereo Brunello Di Montalcino	2008
20117462	Nereo	Nereo Brunello Di Montalcino	2005
20291772	Nereo	Nereo Syrah Tempranillo	2010
20891956	Nereo	Nereo Pinot Grigio	2004
20906114	Nereo	Nereo Syrah Tempranillo Garnacha	2008
21172573	Nereo	Nereo Syrah Tempranillo	2010
21191930	Nereo	Nereo Syrah Tempranillo Garnacha	2007
21199041	Nereo	Nereo Brunello Di Montalcino	2000
21299286	Nereo	Nereo Syrah Tempranillo Garnacha	2009
21451779	Nereo	Nereo Rosso di Montalcino	None
21613849	Nereo	Nereo Brunello Di Montalcino	2000
21777428	Nereo	Nereo Garnacha	2007
21942099	Nereo	Nereo Brunello Di Montalcino	2010
21965343	Nereo	Nereo Syrah Tempranillo Garnacha	2006
22200121	Nereo	Nereo Garnacha	2008
22217786	Nereo	Nereo Garnacha	2009
22429605	Nereo	Nereo Schioppettino	2004
22818021	Nereo	Brunello Di Montalcino	None
23538079	Nereo	Nereo Garnacha	2011
23873122	Nereo	Nereo Pinot Noir	2003
24000305	Nereo	Nereo Rosso di Montalcino	2007
20045009	Schloss Proschwitz	Traminer Auslese	2004
20045014	Schloss Proschwitz	Weissburgunder Kabinett Trocken	2006
20336828	Schloss Proschwitz	Schloss Proschwitz Portos Sachsen	2008
20561058	Schloss Proschwitz	Schloss Proschwitz Sachsen Edition Meissen Trocken Dornfelder	2008
20618808	Schloss Proschwitz	Schloss Proschwitz Riesling	2011
21012994	Schloss Proschwitz	Drei Musketiere Sachsen Spatburgunder	2007
21258597	Schloss Proschwitz	Sachsen Spatburgunder Trocken	2009
21387309	Schloss Proschwitz	Sachsen Seusslitzer Heinrichsburg Traminer Auslese	2003
21420997	Schloss Proschwitz	Kloster Heilig Kreuz Sachsen Spatburgunder	2008
21435052	Schloss Proschwitz	Schloss Proschwitz Sachsen Edition Meissen Trocken Dornfelder	2007
21486623	Schloss Proschwitz	Weinhaus Zu Weimar Saale Unstrut Auxerrois Trocken	2011
21492066	Schloss Proschwitz	Weinhaus Zu Weimar Saale Unstrut Grauburgunder Trocken	2011
21595814	Schloss Proschwitz	Fruhburgunder	2006
21626660	Schloss Proschwitz	Weissburgunder GG	2009
21964789	Schloss Proschwitz	Sachsen Kloster Heilig Kreuz Weissburgunder Trocken	2012
22027854	Schloss Proschwitz	Sachsen Weissburgunder Kabinett Trocken	2007
22212190	Schloss Proschwitz	Schloss Proschwitz Sachsen Edition Meissen Trocken Dornfelder	2008
22356663	Schloss Proschwitz	Müller Thurgau	2010
22494152	Schloss Proschwitz	Clemens Trocken	None
23114171	Schloss Proschwitz	Sachsen Riesling	None
23229336	Schloss Proschwitz	Sachsen Trocken Riesling	2012
20227471	Michel Mallard	Michel Mallard Corton Le Rognet Grand Cru	2001
20782983	Michel Mallard	Michel Mallard Les Renardes Corton Grand Cru	2003
20909764	Michel Mallard	Michel Mallard Les Grechons Ladoix 1er Cru	2008
20919292	Michel Mallard	Corton Le Rognet Grand Cru	None
20938216	Michel Mallard	Michel Mallard Les Valozieres Aloxe Corton 1er Cru	2006
20991511	Michel Mallard	Michel Mallard Les Valozieres Aloxe Corton 1er Cru	2007
21049146	Michel Mallard	Michel Mallard Bourgogne	2011
21120327	Michel Mallard	Michel Mallard Les Valozieres Aloxe Corton 1er Cru	2005
21161174	Michel Mallard	Michel Mallard Ladoix	2008
21396682	Michel Mallard	Les Marechaudes Corton	1991
21511524	Michel Mallard	Les Grechons Ladoix 1er Cru	2011
21514319	Michel Mallard	Michel Mallard Les Renardes Corton Grand Cru	2003
21730967	Michel Mallard	Corton Le Rognet Grand Cru	1993
21804906	Michel Mallard	Les Grechons Ladoix 1er Cru	None
22110528	Michel Mallard	Michel Mallard Les Grechons Ladoix 1er Cru	2008
22154227	Michel Mallard	Grand Vin De Bourgogne Aloxe Corton	None
22215943	Michel Mallard	Michel Mallard Ladoix	2009
22331692	Michel Mallard	Michel Mallard Corton Le Rognet Grand Cru	2001
22789296	Michel Mallard	Michel Mallard LAdoix	2010
23491893	Michel Mallard	Michel Mallard Chorey Les Beaune	2008
23834233	Michel Mallard	Michel Mallard Les Valozieres Aloxe Corton 1er Cru	2009
20063778	Klosterhof	Abtei Riesling Auslese	1976
20215164	Klosterhof	Aesch Abt Hironymus	2008
20527264	Klosterhof	Klosterhof Goldmuskateller	2008
20649282	Klosterhof	St. Michael Mainzer Domherr Kabinett	2011
21079919	Klosterhof	Hiestand Riesling Kreuzkapelle	None
21155794	Klosterhof	Schwedhelm Tria R	2007
21314735	Klosterhof	Mosel Der Siebenborner Deutscher Tafelwein	1990
21391402	Klosterhof	Klosterhof Blauburgunder Panigl Sudtirol Alto Adige	2010
21497787	Klosterhof	Chumbd Rotwein Auslese Rheinhessen Merlot Trocken	2009
21622583	Klosterhof	Klosterhof Blauburgunder Panigl Sudtirol Alto Adige	2012
21818171	Klosterhof	Dhroner Hofberger Sekt Trocken Riesling	2009
21904933	Klosterhof	Ryzlink rýnský, pozdni sběr, polosladke	2003
22239192	Klosterhof	Weingut Elisabeth Christoffel Berres Herziger Würzgarten Riesling Auslese	1976
22680534	Klosterhof	Flonheim Rheinhessen Dornfelder Rotwein Trocken	2009
23020594	Klosterhof	St Michael Winzerkrone	None
23205590	Klosterhof	Klemens Seeber Kerner Spatlete Rheinpfalz	1990
23253000	Klosterhof	Aesch Abt Hironymus	None
23407457	Klosterhof	Aesch Abt Bonaventura	None
23848199	Klosterhof	Abt Bonaventura	2011
23869517	Klosterhof	Abt Ambros	None
23912808	Klosterhof	Chumbd Rheinhessen Schenrebe Spatlese Bornheimer Hahnchen	2011
20191466	Vetrere	Vetrere Livruni	2008
20332968	Vetrere	Vetrere Taranta Rose	2008
20545511	Vetrere	Vetrere Barone Pazzo	2010
20625039	Vetrere	Passaturo Malvasia	None
20699683	Vetrere	Vetrere Barone Pazzo	2010
20864764	Vetrere	Vetrere Barone Pazzo	2008
20912802	Vetrere	Vetrere Tempio di Giano	2013
21018570	Vetrere	Vetrere Laureato	2011
21018583	Vetrere	Vetrere Tempio di Giano	2011
21022222	Vetrere	Vetrere Barone Pazzo	2005
21200663	Vetrere	Vetrere Laureato	2013
21265727	Vetrere	Vetrere Barone Pazzo	2013
21276551	Vetrere	Salento Binaco	2012
21384258	Vetrere	Lago della Pergola	None
22083547	Vetrere	Vetrere Taranta Rose	2013
22097614	Vetrere	Vetrere Cre Fiano	2013
22367122	Vetrere	Vetrere Cre Fiano	2013
22635770	Vetrere	Barone Pazzo Primitivo	None
22649284	Vetrere	Lago della Pergola	2004
23136187	Vetrere	Vetrere Taranta Rose	2013
23483612	Vetrere	Vetrere Tempio di Giano	2004
20185176	Chateau Ramage La Batisse	Chateau Ramage La Batisse Cru Bourgeios Haut Medoc	1999
20217519	Chateau Ramage La Batisse	Chateau Ramage La Batisse Cru Bourgeios Haut Medoc	1995
20220628	Chateau Ramage La Batisse	Chateau Ramage La Batisse Cru Bourgeios Haut Medoc	2008
20335635	Chateau Ramage La Batisse	Chateau Ramage La Batisse Cru Bourgeios Haut Medoc	2005
20372961	Chateau Ramage La Batisse	Chateau Ramage La Batisse Cru Bourgeios Haut Medoc	2001
20458513	Chateau Ramage La Batisse	Chateau Ramage La Batisse Haut Medoc	1975
20466471	Chateau Ramage La Batisse	Chateau Ramage La Batisse Haut Medoc	1985
20472323	Chateau Ramage La Batisse	Chateau Ramage La Batisse Cru Bourgeios Haut Medoc	2007
20704039	Chateau Ramage La Batisse	Chateau Ramage La Batisse Cru Bourgeios Haut Medoc	1995
20835687	Chateau Ramage La Batisse	Chateau Ramage La Batisse Haut Medoc	2000
21227092	Chateau Ramage La Batisse	Chateau Ramage La Batisse Cru Bourgogne Superieur Haut Medoc	2005
21531781	Chateau Ramage La Batisse	Grand Vin Du Pays Neuchatel	2012
21563180	Chateau Ramage La Batisse	Haut Medoc Clos De Ramage	2003
21894386	Chateau Ramage La Batisse	Chateau Ramage La Batisse Bordeaux Rose	2012
21908375	Chateau Ramage La Batisse	Chateau Ramage La Batisse Haut Medoc	1985
22110960	Chateau Ramage La Batisse	Chateau Gai	None
22238191	Chateau Ramage La Batisse	Chateau Ramage La Batisse Cru Bourgeios Haut Medoc	1988
22419695	Chateau Ramage La Batisse	Chateau Ramage La Batisse Cru Bourgeios Haut Medoc	1997
23245934	Chateau Ramage La Batisse	Chateau Ramage La Batisse Haut Medoc Cru Bourgeois	1994
23290208	Chateau Ramage La Batisse	Chateau Ramage La Batisse Bordeaux Rose	2011
23544792	Chateau Ramage La Batisse	Chateau Ramage La Batisse Cru Bourgogne Superieur Haut Medoc	2003
20969155	Biber	Barrique No 3 Cuvee Rougeue	None
21070495	Biber	Biber Cornalin	2011
21086183	Biber	Biber Cornalin	2012
21112403	Biber	Biber Chardonnay	2011
21274542	Biber	Barrique Spatlese Pinot Noir	None
21292423	Biber	Selection Pinot Noir	2009
21502243	Biber	Biber Humagne Rouge	2010
21714252	Biber	Biber Humagne Rouge	2011
22309935	Biber	Cuvee C Pinot Noir Cabernet Sauvignon	2011
22517284	Biber	Cuvee Rouge No 1 Cabernet Franc Merlot	None
22740760	Biber	Selection Pinot Noir	2011
23109923	Biber	Biber Cuvee Rouge No.2 Barrique Cabernet Sauvignon Merlot Cabernet Franc	2007
23141639	Biber	L Etoile Du Lieu Grand Cuvee 1913	None
23158263	Biber	Biber Cabernet Franc	2009
23365204	Biber	Biber Cuvee Rouge No.2 Barrique Cabernet Sauvignon Merlot Cabernet Franc	2008
23419081	Biber	Biber Valais Johannisberg	2009
23420923	Biber	Biber Valais Johannisberg	2010
23482886	Biber	Jürg Grand Cru	None
23511901	Biber	La Perle Du Gout Affinage Chardonnay	2012
23617520	Biber	Biber Chardonnay	2010
23934844	Biber	Biber Cabernet Franc	2012
20043579	Evans Tate	Evans & Tate Cabernet Sauvignon	2007
20043588	Evans Tate	Gnangara Chardonnay	2008
20043648	Evans Tate	Evans & Tate Margaret River Chardonnay	2007
20043652	Evans Tate	Evans & Tate Reserve Shiraz	2005
20166616	Evans Tate	Evans & Tate Cabernet Merlot	2008
20193951	Evans Tate	Classic Pink Frizzante	2009
20252102	Evans Tate	Metricup Road Margaret River Cabernet Sauvignon	2008
20365105	Evans Tate	Breathing Space Sauvignon Blanc	2010
20449999	Evans Tate	Classic Pink Moscato	2011
20624227	Evans Tate	Shareholders Shiraz	1999
20726512	Evans Tate	Chardonnay, Stella Ridge, WA	2006
21099356	Evans Tate	Classic Sauvignon Blanc	2012
21238112	Evans Tate	Crisp Chardonnay	2012
21511904	Evans Tate	Split River Sauvignon Blanc	2010
22097676	Evans Tate	Gnangara Cabernet Merlot	2011
22719563	Evans Tate	Strange Bedfellows	2012
22784676	Evans Tate	Margaret River Metricup Road Semillon Sauvignon Blanc	2012
23159943	Evans Tate	Classic Vintage Pink Moscato	2012
23361834	Evans Tate	Western Australia Split River Shiraz	2011
23420383	Evans Tate	Metricup Road Chardonnay	2012
23989577	Evans Tate	Sauvignon Blanc	None
20015697	HdV	HdV De La Guerra Carneros Chardonnay	2010
20015698	HdV	HdV Hyde Vineyard Carneros Chardonnay	2008
20090233	HdV	HdV Carneros Syrah	2005
20229054	HdV	HdV Hyde Vineyard Belle Cousine Napa Valley	2006
20253696	HdV	HdV Hyde Vineyard Belle Cousine Napa Valley	2007
20255096	HdV	HdV Hyde Vineyard Carneros Chardonnay	2009
20592171	HdV	HdV Hyde Vineyard Belle Cousine Napa Valley	2008
20773579	HdV	HdV Jade Spring Pay D'Oc Cabernet Sauvignon	2008
20844778	HdV	HdV Jade Spring Pay D'Oc Cabernet Sauvignon	2006
20875709	HdV	HdV Hyde Vineyard Belle Cousine Napa Valley	2006
21136664	HdV	HdV De La Guerra Carneros Chardonnay	2011
21284014	HdV	HdV Hyde Vineyard Napa Valley Syrah	2007
21292169	HdV	Hyde Carneros Merlot	2008
21308074	HdV	HdV Belle Cousine Carneros	2004
21317016	HdV	HdV Jade Spring Pay D'Oc Cabernet Sauvignon	2004
21850211	HdV	Hyde Carneros Chardonnay	2004
21975613	HdV	HdV Carneros Syrah	2005
22368690	HdV	HdV De La Guerra Carneros Chardonnay	2008
22474389	HdV	HdV Belle Cousine Carneros	2008
22792903	HdV	HdV Jade Spring Pay D'Oc Cabernet Sauvignon	2013
23425822	HdV	HdV Hyde Vineyard Napa Valley Syrah	2007
20161694	Chateau La Marzelle	Chateau La Marzelle Grand Cru Classe Saint Emilion	2006
20194720	Chateau La Marzelle	Chateau La Marzelle Grand Cru Classe Saint Emilion	1989
20203998	Chateau La Marzelle	Chateau La Marzelle Grand Cru Classe Saint Emilion	1982
20302151	Chateau La Marzelle	Chateau La Marzelle Grand Cru Classe Saint Emilion	1982
20482726	Chateau La Marzelle	Chateau La Marzelle Grand Cru Classe Saint Emilion	2009
20487491	Chateau La Marzelle	Chateau La Marzelle Grand Cru Classe Saint Emilion	2002
20765112	Chateau La Marzelle	Chateau La Marzelle Prieure Grand Cru Saint Emilion	2004
20820695	Chateau La Marzelle	Chateau La Marzelle Grand Cru Classe Saint Emilion	2010
20930162	Chateau La Marzelle	Chateau La Marzelle Prieure Grand Cru Saint Emilion	2009
21048519	Chateau La Marzelle	La Marzelle Bordeaux	None
21545680	Chateau La Marzelle	Chateau La Marzelle Grand Cru Classe Saint Emilion	2000
21757310	Chateau La Marzelle	Chateau La Marzelle Grand Cru Classe Saint Emilion	2009
21847703	Chateau La Marzelle	Chateau La Marzelle Grand Cru Classe Saint Emilion	2010
21938225	Chateau La Marzelle	Chateau La Marzelle Grand Cru Classe Saint Emilion	1999
22314013	Chateau La Marzelle	Chateau La Marzelle Prieure Grand Cru Saint Emilion	2009
22365212	Chateau La Marzelle	Chateau La Marzelle Grand Cru Classe Saint Emilion	2007
22450981	Chateau La Marzelle	Chateau La Marzelle Prieure Grand Cru Saint Emilion	2010
22587171	Chateau La Marzelle	Chateau La Marzelle Prieure Grand Cru Saint Emilion	2007
23150888	Chateau La Marzelle	La Marzelle Bordeaux	1994
23266904	Chateau La Marzelle	Chateau La Marzelle Grand Cru Classe Saint Emilion	1990
23883877	Chateau La Marzelle	La Marzelle Bordeaux	2013
20385317	Seville Hill	Seville Hill Reserve Yarra Valley Shiraz	2009
20844508	Seville Hill	Sauvignon Blanc	2010
20844510	Seville Hill	Seville Hill Reserve Yarra Valley Chardonnay	2008
20844517	Seville Hill	Seville Hill Yarra Valley Pinot Noir	2009
20978102	Seville Hill	Seville Hill Reserve Yarra Valley Shiraz	2008
21033716	Seville Hill	Yarra Valley Tempranillo	2005
21509128	Seville Hill	Seville Hill Reserve Yarra Valley Shiraz	2008
21509843	Seville Hill	Seville Hill Yarra Valley Cabernet Sauvignon	2005
21522825	Seville Hill	Seville Hill Yarra Valley Tempranillo 2008	2008
21527071	Seville Hill	Seville Hill Reserve Yarra Valley Shiraz	2009
21556301	Seville Hill	Seville Hill Reserve Yarra Valley Chardonnay	2008
21584649	Seville Hill	Late Harvest Sauvignon Blanc	2010
21811694	Seville Hill	Yarra Valley Reserve Shiraz	2005
21903284	Seville Hill	Seville Hill Yarra Valley Pinot Noir	2009
22072059	Seville Hill	Seville Hill Reserve Yarra Valley Shiraz	2006
22580899	Seville Hill	Seville Hill Yarra Valley Cabernet Sauvignon	2005
23355726	Seville Hill	Yarra Valley Liqueur Pinot Port	2001
23400344	Seville Hill	Seville Hill Yarra Valley Sauvignon Blanc	2013
23454583	Seville Hill	Seville Hill Unoaked Yarra Valley Chardonnay	2009
23938644	Seville Hill	Seville Hill Unoaked Yarra Valley Chardonnay	2006
2004370	Seville Hill	Seville Hill Merlot	None
20111843	Pinzale	Pinzale Brunello Di Montalcino	2005
20112011	Pinzale	Pinzale Brunello Di Montalcino	2004
20151634	Pinzale	Pinzale Brunello Di Montalcino	2006
20228230	Pinzale	Pinzale Brunello Di Montalcino	2005
20234001	Pinzale	Pinzale Rosso Di Montalcino	2008
20298728	Pinzale	Pinzale Brunello Di Montalcino Dry Red	2013
20356432	Pinzale	Pinzale Toscana Rosso	2011
20356434	Pinzale	Pinzale Toscana Rosso	2010
20490730	Pinzale	Pinzale Rosso Di Montalcino	2007
20492079	Pinzale	Pinzale Brunello Di Montalcino	2006
20698312	Pinzale	Pinzale Rosso Di Montalcino	2010
20726522	Pinzale	Pinzale Brunello Di Montalcino	2007
20772889	Pinzale	Pinzale Rosso Di Montalcino	2010
20838820	Pinzale	Pinzale Brunello Di Montalcino Dry Red	2002
21087092	Pinzale	Pinzale Rosso Di Montalcino	2009
21794503	Pinzale	Pinzale Rosso Di Montalcino	2009
21882885	Pinzale	Pinzale Brunello Di Montalcino	2008
22005027	Pinzale	Pinzale Brunello Di Montalcino	2008
22788594	Pinzale	Pinzale Rosso Di Montalcino	2011
23320835	Pinzale	Pinzale Rosso Di Montalcino	None
23401468	Pinzale	Pinzale Rosso Di Montalcino	2010
20064469	Domaine Jaume	Domaine Jaume Vinsobres	2006
20064471	Domaine Jaume	Domaine Jaume Altitude 420 Vinsobres	2006
20064479	Domaine Jaume	Domaine Jaume Generation Cotes du Rhone	2006
20107874	Domaine Jaume	Domaine Jaume La Friande Cotes du Rhone	2010
20139170	Domaine Jaume	Domaine Jaume Generation Cotes du Rhone	2008
20139906	Domaine Jaume	Domaine Jaume Altitude 420 Vinsobres	2008
20202912	Domaine Jaume	Domaine Jaume Vinsobres	2008
20463897	Domaine Jaume	Domaine Jaume Vinsobres	2013
20481159	Domaine Jaume	Domaine Jaume Vinsobres	2012
20680105	Domaine Jaume	Domaine Jaume Vinsobres	2009
20689632	Domaine Jaume	Domaine Jaume Altitude 420 Vinsobres	2010
20704346	Domaine Jaume	Domaine Jaume Vinsobres	2010
21079956	Domaine Jaume	Domaine Jaume Vinsobres	2004
21099912	Domaine Jaume	Domaine Jaume Altitude 420 Vinsobres	2013
21108287	Domaine Jaume	Domaine Jaume Vinea Natura Cotes du Rhone	2010
22200403	Domaine Jaume	Domaine Jaume Vinsobres	2010
22419896	Domaine Jaume	Domaine Jaume Reference Cotes du Rhone Villages	2010
23163097	Domaine Jaume	Domaine Jaume Reference Cotes du Rhone Villages	2012
23200443	Domaine Jaume	Domaine Jaume Vinea Natura Cotes du Rhone	2010
23401502	Domaine Jaume	Domaine Jaume La Friande Cotes du Rhone	2011
23526586	Domaine Jaume	Domaine Jaume La Friande Cotes du Rhone	2011
20046763	Emilio Hidalgo	Emilio Hidalgo Gobernador Oloroso Seco Jerez	2014
20046765	Emilio Hidalgo	Marques De Rodil	2006
20046766	Emilio Hidalgo	Emilio Hidalgo Manzanilla Charito Jerez Xeres Sherry	2014
20046767	Emilio Hidalgo	Emilio Hidalgo Jerez Xeres Sherry Pedro Ximenez	2014
20046769	Emilio Hidalgo	Morenita	2006
20046771	Emilio Hidalgo	Emilio Hidalgo Fino Jerex Seco Jerez	2014
20098773	Emilio Hidalgo	Emilio Hidalgo Manzanilla Charito Jerez Xeres Sherry	2014
21466442	Emilio Hidalgo	Emilio Hidalgo Jerez Xeres Sherry Pedro Ximenez	2014
21730171	Emilio Hidalgo	Jerez El Tresillo 1874 Amontillado Especial Viejo	None
21751755	Emilio Hidalgo	Emilio Hidalgo Gobernador Oloroso Seco Jerez	2014
22000577	Emilio Hidalgo	Emilio Hidalgo Fino Jerex Seco Jerez	2014
12003621	Emilio Hidalgo	Emilio Hidalgo Jerez Xeres Sherry Pedro Ximenez	2010
12003622	Emilio Hidalgo	Emilio Hidalgo La Panesa Especial Fino Jerez	2010
12003747	Emilio Hidalgo	Emilio Hidalgo Amontillado Medium Jerez	2010
12003748	Emilio Hidalgo	Emilio Hidalgo Cream Morenita Sherry	2009
12003749	Emilio Hidalgo	Emilio Hidalgo Santa Ana Jerez Pedro Ximenez	1861
12004442	Emilio Hidalgo	Emilio Hidalgo Jerez Xeres Sherry Pedro Ximenez	2010
12004443	Emilio Hidalgo	Emilio Hidalgo La Panesa Especial Fino Jerez	2010
12004568	Emilio Hidalgo	Emilio Hidalgo Amontillado Medium Jerez	2008
12004569	Emilio Hidalgo	Emilio Hidalgo Cream Morenita Sherry	2010
12004570	Emilio Hidalgo	Emilio Hidalgo Santa Ana Jerez Pedro Ximenez	1861
20320258	Old Tbilisi	Old Tbilisi Alazani	2008
20406321	Old Tbilisi	Old Tbilisi Alaverdi Dry White	2011
20689650	Old Tbilisi	Old Tbilisi Alazani	2012
21028650	Old Tbilisi	Old Tbilisi Alaverdi Kakheti	2008
21126693	Old Tbilisi	Old Tbilisi Saperavi Dzelshavi	2012
21183156	Old Tbilisi	Rkatsiteli Mtsvane	2008
21647288	Old Tbilisi	Old Tbilisi Alaverdi Kakheti	2011
21701585	Old Tbilisi	Old Tbilisi Alaverdi Red	2012
21766134	Old Tbilisi	Old Tbilisi Alaverdi Dry White	2012
21882420	Old Tbilisi	Old Tbilisi Alaverdi Kakheti	2012
21967401	Old Tbilisi	Old Tbilisi Alaverdi Red	None
22035033	Old Tbilisi	Old Tbilisi Alaverdi Kakheti	2013
22051034	Old Tbilisi	Old Tbilisi Kakheti Saperavi	2012
22391988	Old Tbilisi	Старый Тбилиси Ркацители	None
22493515	Old Tbilisi	Old Tbilisi Kakheti Saperavi Dzelshavi	2009
22592901	Old Tbilisi	Old Tbilisi Alaverdi Dry White	2010
22650604	Old Tbilisi	Old Tbilisi Kakheti Saperavi Dzelshavi	2013
22807635	Old Tbilisi	Old Tbilisi Alazani	None
22949584	Old Tbilisi	Old Tbilisi Alaverdi Red	2013
23112390	Old Tbilisi	Old Tbilisi Alazani	2013
23307898	Old Tbilisi	Old Tbilisi Alazani	2012
20073383	Piety Flats	Piety Flats Gewürztraminer	2006
20073385	Piety Flats	Piety Flats Late Harvest Merlot	2009
20502631	Piety Flats	Piety Flats Carmenere	1888
20709522	Piety Flats	Tango	None
20927124	Piety Flats	Chenin Blanc	2011
21128456	Piety Flats	Piety Flats Riesling	2007
21569980	Piety Flats	Traminette	2013
21732138	Piety Flats	Washington Black Muscat	2006
21810530	Piety Flats	Piety Flats Tango Malbec Cabernet Sauvignon	2011
21810535	Piety Flats	Piety Flats Tango Malbec Cabernet Sauvignon	2011
22120609	Piety Flats	Glacier Harvest Cabernet Franc Icewine Yakima Valley	None
22372952	Piety Flats	Piety Flats Riesling	2012
22456137	Piety Flats	Piety Flats Posh desert Wine	2010
22456144	Piety Flats	Piety Flats Posh desert Wine	2011
22657538	Piety Flats	Piety Flats Chardonnay	2012
22733725	Piety Flats	Piety Flats Merlot	2009
22733977	Piety Flats	Piety Flats Merlot	2009
22968010	Piety Flats	Washington State Yakima Valley Riesling	2011
22969139	Piety Flats	Chenin Blanc	None
22992044	Piety Flats	Piety Flats Late Harvest Merlot	2011
22992046	Piety Flats	Piety Flats Late Harvest Merlot	2011
20048688	Atelie Tormentas	Atelie Tormentas Fulvia Vindemia Mmix Garagem Pinot Noir	2004
20299926	Atelie Tormentas	Atelier Tormentas Fulvia Vindemia MMXII Garagem Pinot Noir	2008
20395395	Atelie Tormentas	Atelie Tormentas Fulvia Vindemia Mmix Garagem Pinot Noir	2009
20741857	Atelie Tormentas	Atelie Tormentas Ivs Soli Garagem	2013
20895117	Atelie Tormentas	Atelie Tormentas Ivs Soli Garagem	2008
20922087	Atelie Tormentas	Atelie Tormentas Fulvia Vindemia Mmix Garagem Pinot Noir	2010
21097035	Atelie Tormentas	Atelie Tormentas Fulvia Vindemia Mmix Garagem Pinot Noir	2011
21097040	Atelie Tormentas	Atelie Tormentas Fulvia Vindemia Mmix Garagem Pinot Noir	2009
21229186	Atelie Tormentas	Atelier Tormentas Fulvia Vindemia MMXII Garagem Pinot Noir	2014
21400287	Atelie Tormentas	Atelier Tormentas Fulvia Vindemia MMXII Garagem Pinot Noir	2011
21414002	Atelie Tormentas	Atelie Tormentas Fvlvia Vindemia MMVIII Cabernet Franc	None
21443351	Atelie Tormentas	Atelie Tormentas Ivs Soli Garagem	2014
21447531	Atelie Tormentas	Pinot Grigio	2009
22464841	Atelie Tormentas	Atelie Tormentas Fvlvia Vindemia MMVIII Cabernet Franc	2010
22465118	Atelie Tormentas	Atelie Tormentas Ivs Soli Garagem	2008
22604738	Atelie Tormentas	Atelie Tormentas Vindemia MMXII Garagem Barbera	2013
22615560	Atelie Tormentas	Atelie Tormentas Vindemia MMXII Garagem Barbera	2012
22757877	Atelie Tormentas	Atelie Tormentas Vindemia MMXII Garagem Barbera	2011
22800412	Atelie Tormentas	Atelie Tormentas Vindemia Mmxi Corte Bordales Garagem	2013
23361914	Atelie Tormentas	Atelie Tormentas Vindemia Mmxi Corte Bordales Garagem	2011
23834042	Atelie Tormentas	Atelie Tormentas Fvlvia Vindemia MMVIII Cabernet Franc	2012
20236228	Pucara	Pucara Chardonnay	2008
20521128	Pucara	Pucara Valle de Curico Carmenere Cabernet Sauvignon	2009
20522682	Pucara	Pucara Curico Valley Carmenere	2008
20540228	Pucara	Pucara Syrah Cabernet Sauvignon	2008
20547749	Pucara	Pucara Curico Valley Carmenere	2008
20621274	Pucara	Pucara Gran Reserva Valle de Curico Syrah Cabernet Sauvignon	2013
20652286	Pucara	Pucara Valle de Maule Pinot Noir	2008
20652293	Pucara	Pucara Valle de Maule Pinot Noir	None
20675174	Pucara	Pucara Single Vineyard Reserva Merlot	2011
21440739	Pucara	Single Reserva Valle del Maule Pinot Noir	2012
21583307	Pucara	Valle De Curico Reserva Carmenere	2011
21845458	Pucara	Pucara Single Vineyard Gran Reserve Cabernet Sauvignon	2010
21961362	Pucara	Pucara Valle de Curico Carmenere Cabernet Sauvignon	2011
22060829	Pucara	Pucara Single Vineyard Gran Reserve Cabernet Sauvignon	2012
22302430	Pucara	Single Equilibrium Of Forces Reserva Chardonnay	2010
22415950	Pucara	Pucara Gran Reserva Valle de Curico Syrah Cabernet Sauvignon	2010
22470490	Pucara	Pucara Single Vineyard Reserva Merlot	2008
22667938	Pucara	Pucara Single Vineyard Family Reserve Cabernet Sauvignon	2010
23499360	Pucara	Pucara Single Vineyard Family Reserve Cabernet Sauvignon	2013
23663163	Pucara	Curico Merlot	None
23867089	Pucara	Pucara Single Vineyard Reserva Merlot	2013
20077908	Jerome Chezeaux	Jerome Chezeaux Nuits Saint Georges	2008
20654744	Jerome Chezeaux	Nuits Saint Georges 1er Cru Les Vaucrains	2008
20662923	Jerome Chezeaux	Jerome Chezeaux Nuits Saint Georges	2007
20707686	Jerome Chezeaux	Nuits Saint Georges 1er Cru Les Vaucrains	2006
20836544	Jerome Chezeaux	Jerome Chezeaux Bourgogne Pinot Noir	2010
20983041	Jerome Chezeaux	Nuits Saint Georges 1er Cru Les Pruliers	2002
21019618	Jerome Chezeaux	Jerome Chezeaux Vosne Romanee	2008
21387536	Jerome Chezeaux	Jerome Chezeaux Bourgogne Rose	2009
21388340	Jerome Chezeaux	Jerome Chezeaux Bourgogne Pinot Noir	2012
21844113	Jerome Chezeaux	Jerome Chezeaux Vosne Romanee	2006
21948655	Jerome Chezeaux	Jerome Chezeaux Vosne Romanee	2010
21976923	Jerome Chezeaux	Jerome Chezeaux Clos de Vougeot Grand Cru	2007
22009280	Jerome Chezeaux	Nuits saint Georges 2005 French Pinot noir	None
22572184	Jerome Chezeaux	Aux Boudots 1er Cru Nuits Saint Georges	2010
22980876	Jerome Chezeaux	Nuits Saint Georges 1er Cru Rue De Chaux	2005
23275457	Jerome Chezeaux	Jerome Chezeaux Vosne Romanee	2010
23833362	Jerome Chezeaux	Jerome Chezeaux Nuits Saint Georges	1996
23871019	Jerome Chezeaux	Jerome Chezeaux Nuits Saint Georges	1999
23897763	Jerome Chezeaux	Jerome Chezeaux Vosne Romanee	2008
23936011	Jerome Chezeaux	Jerome Chezeaux Vosne Romanee	2000
23938934	Jerome Chezeaux	Vosne Romanee 1er Cru Les Suchets	2011
20567830	Montefiori	Montefiori Paoloni Nerone Vino Tinto	2008
20599718	Montefiori	Montefiori Paoloni Nerone Vino Tinto	2007
20652456	Montefiori	Nerone Valle de Guadalupe Mexico Tinto	None
20798271	Montefiori	Montefiori Paoloni Nerone Vino Tinto	2007
21141622	Montefiori	Fusione Di Syrah	2009
21349366	Montefiori	Nerone Valle de Guadalupe Mexico Tinto	2000
21465348	Montefiori	Paoloni Rosso Di Guadalupe Valley Vino Tinto	None
21477520	Montefiori	Montefiori Shiraz Cabernet Tinto	2011
21703549	Montefiori	Montefiori Cabernet Montepulciano Tinto	2011
21795808	Montefiori	Passito Nebbiolo	2011
21988848	Montefiori	Montefiori Salezionato Tinto	2011
22286690	Montefiori	Montefiori Cabernet Montepulciano Tinto	2011
22290208	Montefiori	Montefiori Shiraz Cabernet Tinto	2011
22400867	Montefiori	Montefiori Shiraz Merlot	2012
22711032	Montefiori	Valle De Guadalupe Shiraz Merlot Vino Tinto	None
22903695	Montefiori	Valle de Guadalupe Shiraz Merlot	2008
23028479	Montefiori	Montefiori Salezionato Tinto	2010
23038016	Montefiori	Montefiori Salezionato Tinto	2013
23621404	Montefiori	Sangiovese Rose	None
23835867	Montefiori	Montefiori Shiraz Cabernet Tinto	2012
23898381	Montefiori	Vinedo Tre Galline Valle De Guadalupe Nebbiolo	None
20020376	Marchese Adorno	Marchese Adorno Arcolaio	2006
20020378	Marchese Adorno	Marchese Adorno Cliviano Melort	2006
20020380	Marchese Adorno	Marchese Adorno Rile Nero	2006
20524680	Marchese Adorno	Marchese Adorno Giullare Pinot Noir Rose	2008
20592745	Marchese Adorno	Marchese Adorno Osta del Sole Bonarda	2008
20810030	Marchese Adorno	Marchese Adorno Osta del Sole Bonarda	2008
20829029	Marchese Adorno	Marchese Adorno Cliviano Melort	None
20939310	Marchese Adorno	Marchese Adorno Giullare Pinot Noir	2008
21833136	Marchese Adorno	Marchese Adorno Giullare Pinot Noir	2012
21833148	Marchese Adorno	Poggio Marino Barbera	None
21958751	Marchese Adorno	Marchese Adorno Giullare Pinot Noir	2013
22197622	Marchese Adorno	Marchese Adorno Rile Nero	2008
22411171	Marchese Adorno	Dama D'Oro Pinot Grigio	None
22482114	Marchese Adorno	Marchese Adorno Rile Nero	2008
22579789	Marchese Adorno	Marchese Adorno Cliviano Melort	2011
22818296	Marchese Adorno	Marchese Adorno Rugla	2007
22889513	Marchese Adorno	Marchese Adorno Arcolaio	2012
23090625	Marchese Adorno	Marchese Adorno Rile Nero	2014
23090634	Marchese Adorno	Marchese Adorno Rile Nero	2007
23337509	Marchese Adorno	Marchese Adorno Rugla	2004
23467243	Marchese Adorno	Marchese Adorno Arcolaio	2011
20280875	Klaus Knobloch	Klaus Knobloch Jade Trocken Riesling	2011
20638384	Klaus Knobloch	Klaus Knobloch Jade Trocken Riesling	2011
20659882	Klaus Knobloch	Klaus Knobloch Turmalin Spatburgubnder Trocken	2008
20659886	Klaus Knobloch	Knobloch Turmalin Spatburgunder Trocken	2008
20753007	Klaus Knobloch	Klaus Knobloch Grauer Burgunder Trocken	2012
20875236	Klaus Knobloch	Klaus Knobloch Grauer Burgunder Trocken	2012
20933181	Klaus Knobloch	Klaus Knobloch Ober Flosheimer Dornfelder Trocken	2011
21356999	Klaus Knobloch	Knobloch Turmalin Spatburgunder Trocken	2009
21407767	Klaus Knobloch	Klaus Knobloch Grauer Burgunder Trocken	2010
21569018	Klaus Knobloch	Klaus Knobloch Turmalin Spatburgubnder Trocken	2008
21569039	Klaus Knobloch	Edel Topas Auxerrois Trocken	2011
22630254	Klaus Knobloch	Achat Weisser Burgunder Trocken	2008
22651693	Klaus Knobloch	Ober Flörsheim Müller Thurgau	2010
22661597	Klaus Knobloch	Ober Flörsheim St Laurent Trocken	2008
22662051	Klaus Knobloch	Ober Flösheimer Dornfelder	2003
22886233	Klaus Knobloch	Klaus Knobloch Grauer Burgunder Trocken	2013
23022732	Klaus Knobloch	Klaus Knobloch Ober Flosheimer Dornfelder Trocken	2012
23188229	Klaus Knobloch	Ober Flörsheim St Laurent Trocken	2011
23273005	Klaus Knobloch	Ober Flörsheim St Laurent Trocken	2009
23389483	Klaus Knobloch	Klaus Knobloch Turmalin Spatburgubnder Trocken	2009
23946718	Klaus Knobloch	Ober Flörsheim Siegerrebe Beersiauslese	2005
20147043	Domaine Girault	Domaine Girault Sancerre	2008
20191254	Domaine Girault	Domaine Gibault Sauvignon Blanc	2010
20241126	Domaine Girault	Domaine Girault Sancerre	2010
20268450	Domaine Girault	Domaine Gibault Sauvignon Blanc	2011
20395932	Domaine Girault	Domaine Girault Les Birettes Sancerre	2010
20403293	Domaine Girault	Domaine Girault Le Chene Du Roy Sancerre	2011
20430499	Domaine Girault	Domaine Gibault Sauvignon Blanc	2011
20540195	Domaine Girault	Domaine Girault Le Grand Moulin Sancerre	2011
20580597	Domaine Girault	Domaine Girault Sancerre	2011
20688409	Domaine Girault	Domaine Girault Sancerre	2011
20689673	Domaine Girault	Domaine Girault Le Grand Moulin Sancerre	2009
20722412	Domaine Girault	Domaine Girault Le Grand Moulin Sancerre	2011
21113410	Domaine Girault	Domaine Girault Sancerre	2012
21113417	Domaine Girault	Le Grand Moulin Sancerre	2012
21177480	Domaine Girault	Domaine Girault Les Birettes Sancerre	2010
21244785	Domaine Girault	Domaine Girault Le Chene Du Roy Sancerre	2012
22163050	Domaine Girault	Bel Avenir Moulin à Vent	2010
22236712	Domaine Girault	Domaine Girault Cuvee Louis des Caillots Touraine	2005
22552083	Domaine Girault	Domaine Gibault Sauvignon Blanc	2012
22915353	Domaine Girault	Domaine Girault Sancerre	2005
22994680	Domaine Girault	Domaine Girault Cuvee Louis des Caillots Touraine	2010
20121164	Mediterra	Silenus Beta	2008
20179626	Mediterra	Mediterra Mirambelo Peza	2010
20765609	Mediterra	πupopayo Pyrorago	None
20777223	Mediterra	Mediterra Antama	2008
20779592	Mediterra	Mediterra Pyrorago	2009
21025282	Mediterra	Mediterra Pyrorago	2009
21207532	Mediterra	Mediterra Xerolithia	2012
21229746	Mediterra	Mediterra Mirambelo Peza	2010
21230121	Mediterra	Mediterra Merlot	2010
21230188	Mediterra	KotΣiɸaʌi Man∆hʌapia	2006
21561783	Mediterra	KotΣiɸaʌi Man∆hʌapia	2012
21784867	Mediterra	Mediterra Rouge	2010
22264310	Mediterra	Silenus Kappa Sigma Dry Red	2010
22636190	Mediterra	Mavrodaphne Sweet Red	None
22663601	Mediterra	Ideon Klima Kaiov Kfupa Epuopos Enpos	2006
22726218	Mediterra	Mediterra Rouge	2013
22980406	Mediterra	Mediterra Xerolithia	2012
22980431	Mediterra	Vidiano Moschato Spinas White	2012
23141605	Mediterra	Mediterra Syrah	2013
23708719	Mediterra	Podeiλi Rodili	None
23902862	Mediterra	Mediterra Antama	2009
20251970	Terrenal	Terrenal Yecla Cabernet Sauvignon Red	2010
20257377	Terrenal	Terrenal Curico Valley Chardonnay White	2011
20268919	Terrenal	Terrenal Curico Valley Merlot Red	2011
20602091	Terrenal	Terrenal Mendoza Malbec Red	2012
20712952	Terrenal	Terrenal Yecla Cabernet Sauvignon Red	2010
20830923	Terrenal	Terrenal Cabernet Sauvignon	2009
20830929	Terrenal	Terrenal Mendoza Cabernet Sauvignon	2009
21002124	Terrenal	Vendimia Cabernet Sauvignon Syrah Y Merlot	2008
21055379	Terrenal	Terrenal Yecla Cabernet Sauvignon Red	2010
21434489	Terrenal	Curico Valley Estate Bottled Chardonnay	None
21435160	Terrenal	Terrenal Yecla Tempranillo Red	2010
21501308	Terrenal	Terrenal Yecla Tempranillo Red	2010
21523244	Terrenal	Terrenal Curico Valley Merlot Red	2011
21688963	Terrenal	Terrenal Mendoza Malbec Red	2012
21907031	Terrenal	Terrenal Mendoza Malbec Red	2013
22095474	Terrenal	Terrenal Curico Valley Chardonnay White	2013
22259347	Terrenal	Terrenal Yecla Merlot Red	2007
22307637	Terrenal	Terrenal Curico Valley Chardonnay White	2011
22570169	Terrenal	Terrenal Yecla Cabernet Sauvignon Red	2012
23381322	Terrenal	Terrenal Yecla Merlot Red	2010
23629761	Terrenal	Cabernet Sauvignon Tempranillo	None
20923774	Gobel Schleyer Erben	Elbling Halbtrocken	2011
21232860	Gobel Schleyer Erben	Sekt Halbtrocken	None
21368217	Gobel Schleyer Erben	Valwiger Herrenberg Riesling Spatlese Troclen	2011
21447346	Gobel Schleyer Erben	Cochemer Goldbaumdjen Mosel Saar Ruwer Eiswein Riesling	None
21640730	Gobel Schleyer Erben	Elbling Trocken	2012
21734431	Gobel Schleyer Erben	Gobel Schleyer Erben Mosel Hochgewachs Trocken Riesling	2012
21822835	Gobel Schleyer Erben	Mosel Saar Ruwer Eiswein Riesling	1991
21913518	Gobel Schleyer Erben	Gobel Schleyer Erben Mosel Deutscher Trocken Spatburgunder	2011
21983858	Gobel Schleyer Erben	Mosel Saar Ruwer Pommerner Sonnenuhr Beerenauslese Riesling	None
22028237	Gobel Schleyer Erben	Dornfelder Rotwein Trocken	2006
22330526	Gobel Schleyer Erben	Hochgewachs Riesling Trocken	2013
22840560	Gobel Schleyer Erben	Edition G Edelsuss	2011
22993545	Gobel Schleyer Erben	Lieblich Pommerner Sonnenuhr Kabinett Riesling	2012
23001387	Gobel Schleyer Erben	Mosel Blanc De Noir Feinherb	2009
23156174	Gobel Schleyer Erben	Gobel Schleyer Erben Mosel Feinherb Spatlese Riesling	2012
23157900	Gobel Schleyer Erben	Pommerner Goldberg Spatlese Riesling	2005
23183294	Gobel Schleyer Erben	Gobel Schleyer Erben Mosel Hochgewachs Trocken Riesling	2012
23266857	Gobel Schleyer Erben	Cochemer Goldbaumchen Spatlese Riesling	2012
23338730	Gobel Schleyer Erben	Gobel Schleyer Erben Mosel Feinherb Spatlese Riesling	2012
23509216	Gobel Schleyer Erben	Mosel Saar Ruwer Cochemer Goldbaumchen	2012
23598835	Gobel Schleyer Erben	Gobel Schleyer Erben Mosel Deutscher Trocken Spatburgunder	2011
20358881	Loimer	Loimer Langenlois Terrassen Pinot Noir	2007
20423485	Loimer	Loimer Kaferberg Gruner Veltliner	2005
20875655	Loimer	Loimer Kaferberg Gruner Veltliner	2006
21255659	Loimer	Kamptal Riesling Trocken	2012
21413504	Loimer	Loimer Niederosterreich Zweigelt Pinot Noir Rose	2012
21426378	Loimer	Loimer Terrassen Pinot Noir	2010
21461173	Loimer	Loimer Kamptal Riesling	2011
21499158	Loimer	Loimer Langenlois Pinot Noir	2011
21528057	Loimer	Loimer Niederosterreich Zweigelt Pinot Noir Rose	2008
21735883	Loimer	Terrassen	2005
22347933	Loimer	Loimer Langenlois Pinot Noir	2011
22668970	Loimer	Loimer Gruner Veltliner	2011
22761074	Loimer	Loimer Gruner Veltliner	2010
22955873	Loimer	Loimer Kamptal Riesling	2012
23028868	Loimer	Loimer Terrassen Pinot Noir	2010
23091208	Loimer	Schiefer Eisenberg Blaufrankisch Salzburger Festspiele	2006
23380836	Loimer	Loimer Kaferberg Langenlois Reserve Kamptal	2011
23686760	Loimer	Salzburger Festspiele Edition Loiserberg Kamptal Grüner Veltliner	None
23686763	Loimer	Zöbing Kogelberg Samling 88 Veltliner	None
2000138	Loimer	Loimer Langenlois Terrassen Pinot Noir	2008
2003933	Loimer	Loimer Langenlois Kamptal Grüner Veltliner	None
20041905	Cabutto	Cabutto Tenuta La Volta Barbera D'Alba	2010
20041906	Cabutto	Cabutto Tenuta La Volta Barolo	2000
20135029	Cabutto	Cabutto Tenuta La Volta Barolo	2005
20217750	Cabutto	Cabutto Tenuta La Volta Barbera D'Alba	2008
20217753	Cabutto	Cabutto Tenuta La Volta Barbera D'Alba	2009
20232972	Cabutto	Cabutto Tenuta La Volta Barolo	2007
20295755	Cabutto	Cabutto Tenuta La Volta Barolo	2004
20319791	Cabutto	Cabutto Tenuta La Volta Barolo	2001
20463301	Cabutto	Cabutto Riserva Del Fondatore Barolo	1998
20466428	Cabutto	Cabutto Tenuta La Volta Barbera D'Alba	2010
20661428	Cabutto	Cabutto Tenuta La Volta Barolo	1999
20661432	Cabutto	Cabutto Vigna Sarmassa Riserva Del Fondatore Barolo	1999
20722818	Cabutto	Cabutto Tenuta La Volta Barolo	2007
20910037	Cabutto	Cabutto Tenuta La Volta Barolo	2006
21663915	Cabutto	Cabutto Tenuta La Volta Barolo	2001
21663927	Cabutto	Cabutto Tenuta La Volta Barolo	1989
22117480	Cabutto	Cabutto Tenuta La Volta Barolo	2000
22287888	Cabutto	Cabutto Vigna Sarmassa Riserva Del Fondatore Barolo	2003
22470910	Cabutto	Cabutto Vigna Sarmassa Riserva Del Fondatore Barolo	2001
22573370	Cabutto	Cabutto Tenuta La Volta Barbera D'Alba	2007
22750014	Cabutto	Cabutto Riserva Del Fondatore Barolo	1998
20176470	Adega Das Mouras	Adega Das Mouras Quinta Das Mouras De Arraiolos	2009
20530805	Adega Das Mouras	Adega Das Mouras Quinta Das Mouras De Arraiolos	2009
20659834	Adega Das Mouras	Adega Das Mouras Paco Dos Alcaides De Arraiolos Reserva Alentejo	2010
20735509	Adega Das Mouras	Adega Das Mouras Terras De Arraiolos Alentejano	2011
20754694	Adega Das Mouras	Adega Das Mouras Paco Dos Alcaides De Arraiolos Reserva Alentejo	2010
20815299	Adega Das Mouras	Adega Das Mouras Terras De Arraiolos Alentejano	2009
21033496	Adega Das Mouras	Adega Das Mouras Talha Real Reserva Alentejo	2012
21276582	Adega Das Mouras	Alentejano Tapeteiras De Arraiolos Reserva	2011
21400291	Adega Das Mouras	Adega Das Mouras Maria Da Penha Vinho Regional Reserva Alentejano	2011
21493851	Adega Das Mouras	Adega Das Mouras Talha Real Reserva Alentejo	2011
21714585	Adega Das Mouras	Adega Das Mouras Terras De Arraiolos Alentejano	2010
22101148	Adega Das Mouras	Adega Das Mouras Paco Dos Alcaides De Arraiolos Tinto	2009
22162777	Adega Das Mouras	Adega Das Mouras Maria Da Penha Alentejano	2011
22178476	Adega Das Mouras	Talha Real Vinho Regional Alentejano	None
22328021	Adega Das Mouras	Adega Das Mouras Terras De Arraiolos Alentejano	2011
22383048	Adega Das Mouras	Arraiolos Alentejano	None
22610846	Adega Das Mouras	Adega Das Mouras Maria Da Penha Vinho Regional Reserva Alentejano	2011
22780538	Adega Das Mouras	Adega Das Mouras Maria Da Penha Alentejano	2011
22828324	Adega Das Mouras	Adega Das Mouras Paco Dos Alcaides De Arraiolos Tinto	2007
23144475	Adega Das Mouras	Adega das Mouras Reserva	2012
23928341	Adega Das Mouras	Adega Das Mouras Talha Real Reserva Alentejo	2013
20294761	Chateau Pradeau	Chateau Pradeau Mazeau Bordeaux Blanc	2010
20300353	Chateau Pradeau	Chateau Pradeau Mazeau Bordeaux Blanc	2011
20300354	Chateau Pradeau	Chateau Pradeau Mazeau Bordeaux Blanc	2009
20300366	Chateau Pradeau	Chateau Pradeau Mazeau Grand Reserve Bordeaux	2009
20661441	Chateau Pradeau	Chateau Pradeau Mazeau Grand Reserve Bordeaux Rose	2011
20661695	Chateau Pradeau	Chateau Pradeau Mazeau Grand Reserve Bordeaux Rose	2011
20881968	Chateau Pradeau	Chateau Pradeau Mazeau Bordeaux Grande Reserve	2003
20909803	Chateau Pradeau	Chateau Pradeau Mazeau Grande Reserve Bordeaux	2010
20919503	Chateau Pradeau	Chateau Pradeau Mazeau Grande Reserve Bordeaux	2012
21001758	Chateau Pradeau	Chateau Pradeau Mazeau Bordeaux	2010
21010516	Chateau Pradeau	Chateau Pradeau Mazeau Bordeaux	2010
21172350	Chateau Pradeau	Chateau Pradeau Mazeau Bordeaux Grande Reserve	2008
21262582	Chateau Pradeau	Chateau Pradeau Mazeau Grande Reserve Bordeaux	2012
21347325	Chateau Pradeau	Chateau Pradeau Mazeau Bordeaux	2010
21771693	Chateau Pradeau	Chateau Pradeau Mazeau Bordeaux	2010
21788303	Chateau Pradeau	Chateau Pradeau Mazeau Bordeaux Blanc	2012
21832579	Chateau Pradeau	Chateau Pradeau Mazeau Bordeaux	2012
21897479	Chateau Pradeau	Chateau Pradeau Mazeau Bordeaux Blanc	2010
21899227	Chateau Pradeau	Chateau Pradeau Mazeau Grand Reserve Bordeaux	2005
22183091	Chateau Pradeau	Chateau Pradeau Mazeau Grande Reserve Bordeaux	2012
22579261	Chateau Pradeau	Chateau Pradeau Mazeau Bordeaux Blanc	2011
20647893	Repris	Repris Cabernet Sauvignon	2008
20679802	Repris	Repris Cabernet Sauvignon	2008
21027378	Repris	Repris Red Blend	2008
21027698	Repris	Repris Red Blend	2009
21263379	Repris	Bismark Chardonnay	2011
21265004	Repris	Moon Mountain Grenache	2010
21490633	Repris	Repris Sonoma County Red	2008
21733805	Repris	Repris Sonoma County Cabernet Sauvignon	2010
21844600	Repris	Repris Sonoma County Red	2009
21844922	Repris	Repris Moon Mountain Vineyard Cabernet Sauvignon	2010
22306472	Repris	Repris Red Blend	2010
22329485	Repris	Repris Moon Mountain Vineyard Cabernet Sauvignon	2010
22578403	Repris	Repris Feather Block Cabernet Sauvignon	2011
22580949	Repris	Repris Sonoma County Cabernet Sauvignon	2011
22581563	Repris	Repris Moon Mountain Vineyard Cabernet Fanc	2011
22622260	Repris	13 Tempranillo Cabernet Sauvignon	2013
22654200	Repris	Repris Feather Block Cabernet Sauvignon	2011
23306914	Repris	Repris Moon Mountain Vineyard Sauvignon Blanc	2012
23497984	Repris	Repris Moon Mountain District Cabernet Sauvignon	2011
23596976	Repris	Repris Moon Mountain District Cabernet Sauvignon	2010
23596982	Repris	Repris Moon Mountain Vineyard Sauvignon Blanc	2012
20080214	The Pines	The Pines 1852 Pinot Gris	2009
20080215	The Pines	The Pines 1852 Satin	2008
20080217	The Pines	The Pines 1852 Pinot Noir	2012
20080218	The Pines	The Pines 1852 Pinot Noir	2009
20080220	The Pines	The Pines 1852 Big Red	2008
20080221	The Pines	The Pines 1852 Cabernet Sauvignon	2010
20080222	The Pines	The Pines Old Vine Columbia Valley Zinfandel	2011
20080224	The Pines	The Pines Old Vine Columbia Valley Zinfandel	2011
20080225	The Pines	The Pines 1852 Pinot Noir	2012
20245371	The Pines	The Pines 1852 Big Red	2008
20900674	The Pines	The Pines 1852 Satin	2010
21156001	The Pines	The Pines 1852 Pinot Gris	2012
21565650	The Pines	The Pines 1852 Columbia Valley Big Red	2011
22316792	The Pines	The Pines Old Vine Columbia Valley Zinfandel	2012
22446985	The Pines	The Pines 1852 Cabernet Sauvignon	2008
22479364	The Pines	The Pines 1852 Big Red	2010
22479405	The Pines	The Pines 1852 Columbia Valley Big Red	2012
22597497	The Pines	The Pines 1852 Satin	2009
22792224	The Pines	The Pines Old Vine Columbia Valley Zinfandel	2012
22840503	The Pines	The Pines Old Vine Columbia Valley Zinfandel	2010
23511030	The Pines	The Pines 1852 Satin	2012
20088686	Domaine Hubert Lignier	Hubert Lignier Bourgogne Pinot Noir	2009
20090643	Domaine Hubert Lignier	Hubert Lignier Bourgogne Aligote	2007
20090662	Domaine Hubert Lignier	Clos De La Roche Grand Cru Moillard	1974
20090665	Domaine Hubert Lignier	Hubert Lignier Fixin	2004
20090670	Domaine Hubert Lignier	Gevrey Chambertin Cuvee Romain	2005
20230559	Domaine Hubert Lignier	Hubert Lignier Les Didiers Nuits St Georges 1er Cru	2008
20316420	Domaine Hubert Lignier	Hubert Lignier Morey Saint Denis	2000
20551043	Domaine Hubert Lignier	Domaine Hubert Lignier Vosne Romanee 1er Cru Les Brulees	1993
20820692	Domaine Hubert Lignier	Domaine Hubert Lignier Vosne Romanee 1er Cru Les Brulees	2002
20934814	Domaine Hubert Lignier	Les Chanlins Pommard	2010
21055781	Domaine Hubert Lignier	Hubert Lignier Gevrey Chambertin	None
21059369	Domaine Hubert Lignier	Saint Romain Sous Le Chateau	2007
21291023	Domaine Hubert Lignier	Clos de la Roche	2002
21586686	Domaine Hubert Lignier	Domaine Hubert Lignier Vosne Romanee 1er Cru Les Brulees	2001
22296348	Domaine Hubert Lignier	Morey St Denis Vieilles Vigne	1991
22856092	Domaine Hubert Lignier	Domaine Hubert Lignier Vosne Romanee 1er Cru Les Brulees	1983
22886275	Domaine Hubert Lignier	Domaine Hubert Lignier Vosne Romanee 1er Cru Les Brulees	1994
23102628	Domaine Hubert Lignier	Hubert Lignier Gevrey Chambertin	2003
23159287	Domaine Hubert Lignier	Saint Romain Sous Le Chateau	2011
23176593	Domaine Hubert Lignier	Morey St Denis 1. Cru Les Blanchards	2009
23228973	Domaine Hubert Lignier	Domaine Hubert Lignier Vosne Romanee 1er Cru Les Brulees	2003
20051669	Anthill Farms	Anthill Farms Peters Vineyard Sonoma Count Pinot Noir	2007
20051674	Anthill Farms	Anthill Farms Comptche Ridge Vineyard Mendocino County Pinot Noir	2008
20051689	Anthill Farms	Anthill Farms Sonoma Coast Syrah	2011
20071330	Anthill Farms	Anthill Farms Demuth Anderson Valley Pinot Noir	2007
20241425	Anthill Farms	Anthill Farms Demuth Anderson Valley Pinot Noir	2007
20598103	Anthill Farms	Anthill Farms Sonoma Coast Syrah	2010
20599739	Anthill Farms	Anthill Farms Anderson Valley Pinot Noir	2010
20750582	Anthill Farms	Anthill Farms Anderson Valley Pinot Noir	2010
20907022	Anthill Farms	Anthill Farms Peters Vineyard Sonoma Count Pinot Noir	2007
21279971	Anthill Farms	Anthill Farms Anderson Valley Pinot Noir	2011
21380640	Anthill Farms	Anthill Farms Comptche Ridge Vineyard Mendocino County Pinot Noir	2010
21676129	Anthill Farms	Anthill Farms Anderson Valley Pinot Noir	2011
21730973	Anthill Farms	Anthill Farms Windsor Oaks Vineyard Russian River Valley Syrah	2007
21761533	Anthill Farms	Anthill Farms Anderson Valley Pinot Noir	2009
22098536	Anthill Farms	Anthill Farms Sonoma Coast Syrah	2011
22299722	Anthill Farms	Anthill Farms Demuth Anderson Valley Pinot Noir	2010
22385942	Anthill Farms	Anthill Farms Abbey Harris Anderson Valley Pinot Noir	2011
22414965	Anthill Farms	Anthill Farms Abbey Harris Anderson Valley Pinot Noir	2011
22560132	Anthill Farms	Anthill Farms Anderson Valley Pinot Noir	2009
22926443	Anthill Farms	Anthill Farms Windsor Oaks Vineyard Russian River Valley Syrah	2007
23787772	Anthill Farms	Anthill Farms Peters Vineyard Sonoma Count Pinot Noir	2012
20142867	Domaine Monpertuis	Domaine Monpertuis Chateauneuf Du Pape	2005
20159660	Domaine Monpertuis	Domaine Monpertuis Vignoble De La Ramiere Cotes Du Rhone	2006
20176378	Domaine Monpertuis	Domaine Monpertuis Chateauneuf Du Pape	2005
20251995	Domaine Monpertuis	Domaine Monpertuis Vignoble De La Ramiere Cuvee Counoise Vin de Pays Gard	2009
20256054	Domaine Monpertuis	Domaine Monpertuis Vignoble de La Ramiere Cotes du Ventoux	2003
20322100	Domaine Monpertuis	Domaine Monpertuis Chateauneuf Du Pape	2007
20417796	Domaine Monpertuis	Domaine Monpertuis Chateauneuf Du Pape	2002
20480138	Domaine Monpertuis	Domaine Monpertuis Vignoble De La Ramiere Cuvee Counoise Vin de Pays Gard	2010
20500971	Domaine Monpertuis	Domaine Monpertuis Chateauneuf Du Pape	2008
20500978	Domaine Monpertuis	Domaine Monpertuis Chateauneuf Du Pape	2008
20522073	Domaine Monpertuis	Domaine Monpertuis Vignoble De La Ramiere Cuvee Counoise Vin de Pays Gard	2010
20667994	Domaine Monpertuis	Domaine Monpertuis Vignoble De La Ramiere Tradition Chateauneuf du Pape	2005
21058894	Domaine Monpertuis	Domaine Monpertuis Vignoble de La Ramiere Cotes du Ventoux	2001
21058896	Domaine Monpertuis	Domaine Monpertuis Vignoble De La Ramiere Cotes Du Rhone	2001
21260177	Domaine Monpertuis	Domaine Monpertuis Chateauneuf du Pape	2003
21569669	Domaine Monpertuis	Domaine Monpertuis Chateauneuf du Pape	2010
22017383	Domaine Monpertuis	Domaine Monpertuis Vignoble De La Ramiere Cotes Du Rhone	2008
22163286	Domaine Monpertuis	Domaine Monpertuis Vignoble de La Ramiere Cotes du Ventoux	2003
22431709	Domaine Monpertuis	Domaine Monpertuis Vignoble De La Ramiere Cuvee Counoise Vin de Pays Gard	2006
22658598	Domaine Monpertuis	Domaine Monpertuis Vignoble De La Ramiere Cuvee Counoise Vin de Pays Gard	2001
22808106	Domaine Monpertuis	Domaine Monpertuis	2004
20866663	Berry Bros &amp; Rudd	Berrys Wm Pickering Port 20 Years Old	2011
20900488	Berry Bros &amp; Rudd	Berrys House Red	None
20981807	Berry Bros &amp; Rudd	Selected Cuvee Blanc de Blancs Brut	2008
21011958	Berry Bros &amp; Rudd	Berry Bros &amp; Rudd Meursault	2008
21011974	Berry Bros &amp; Rudd	Charmes Chabertin Bourgogne	1996
21384173	Berry Bros &amp; Rudd	Bardadillo Berry's Own Selection La Seguidilla Manzanilla Sanlucar de Barrameda	None
21817875	Berry Bros &amp; Rudd	Berry Bros &amp; Rudd Margaux	None
22036207	Berry Bros &amp; Rudd	Domaine Coudoulet Pays D' Oc Pinot Noir	None
22339478	Berry Bros &amp; Rudd	Berry Bros &amp; Rudd Margaux	1983
22389579	Berry Bros &amp; Rudd	Berrys Own Selection Sauvignon Blanc	2012
22656651	Berry Bros &amp; Rudd	Vintage Port Sandeman	1963
22743278	Berry Bros &amp; Rudd	Petite Champagne Cognac	1925
22889418	Berry Bros &amp; Rudd	Berrys Own Selection Malbec	None
23063748	Berry Bros &amp; Rudd	Berry Bros &amp; Rudd Margaux	1961
23064264	Berry Bros &amp; Rudd	Quinta Do Noval Vintage Port	1970
23083617	Berry Bros &amp; Rudd	Leoville Barton Bodeaux St Julien	None
23308284	Berry Bros &amp; Rudd	Cuvee Selected Champagne Le Prestige Grand Cru Brut	2005
23570931	Berry Bros &amp; Rudd	Berrys' Meredith Madeira Full Rich 5 Year Old	None
23925583	Berry Bros &amp; Rudd	Vintage Port Dow	1966
23956081	Berry Bros &amp; Rudd	Lalande de Pomerol La Controlerie	1996
23957270	Berry Bros &amp; Rudd	Berrys' Meredith Madeira Dry Special 5 Year Old	None
20018059	Bommarito	Bommarito Nick's Hill	2006
20018060	Bommarito	Bommarito Nick's Hill	2007
20018062	Bommarito	Bommarito Missouri Norton	2004
20100613	Bommarito	Bommarito Napa Valley Cabernet Sauvignon	2006
20100614	Bommarito	Bommarito Napa Valley Cabernet Sauvignon	2005
20217098	Bommarito	Bommarito Napa Valley Merlot	2009
20225060	Bommarito	Bommarito Napa Valley Cabernet Sauvignon	2007
20286185	Bommarito	Bommarito Napa Valley Cabernet Sauvignon	2010
20456159	Bommarito	Bommarito Napa Valley Merlot	2009
20831774	Bommarito	Bommarito Missouri Norton	2012
21133920	Bommarito	Bommarito Missouri Norton	2007
21269400	Bommarito	Bommarito Napa Valley Merlot	2011
21343416	Bommarito	Bommarito Napa Valley Merlot	2011
21580772	Bommarito	Bommarito Napa Valley Cabernet Sauvignon	2006
22103221	Bommarito	Bommarito Napa Valley Cabernet Sauvignon	2004
22783524	Bommarito	Bommarito Estate Almond Tree Norton	2012
22783572	Bommarito	Bommarito Missouri Norton	2009
22784555	Bommarito	Bommarito Estate Almond Tree Norton	2012
22825291	Bommarito	Bommarito Nick's Hill	2011
23033280	Bommarito	Bommarito Missouri Norton	2010
23072895	Bommarito	Bommarito Napa Valley Cabernet Sauvignon	2007
20303554	San Benedetto	San Benedetto Alberto	2007
20447764	San Benedetto	San Benedetto Chardonnay Del Veneto	2003
21092735	San Benedetto	San Benedetto Alberto	2007
21192296	San Benedetto	San Benedetto Vernaccia Di San Gimignano	2008
21338171	San Benedetto	San Benedetto Toscana Rosso	None
21424669	San Benedetto	San Benedetto Chianti	2010
21426973	San Benedetto	San Benedetto Vernaccia Di San Gimignano	2010
21601594	San Benedetto	San Benedetto Chardonnay Del Veneto	2003
21617972	San Benedetto	San Benedetto Chianti	2011
21902532	San Benedetto	Natureal	None
21907729	San Benedetto	San Benedetto Toscana Vermentino	None
21990201	San Benedetto	San Benedetto Chianti Riserva	None
22040843	San Benedetto	Japigo Toscana Rosso	2008
22181045	San Benedetto	Vinsanto Del Chianti	None
22206114	San Benedetto	San Benedetto Chianti	2008
22377167	San Benedetto	San Benedetto 16 Gioia Del Colle Primitivo	2009
22412522	San Benedetto	San Benedetto Rosso Piceno	None
22423490	San Benedetto	San Benedetto Sparkling	None
22526396	San Benedetto	San Benedetto Pinot Grigio Delle Venezie	2010
23027594	San Benedetto	San Benedetto 16 Gioia Del Colle Primitivo	2014
23862811	San Benedetto	Acqua Minerale Naturale Oligominerale	None
20149584	Capuano Ferreri	Domaine Capuano Ferreri & Fils La Chaniere Pommard	2005
20324701	Capuano Ferreri	Capuano Ferreri Vieilles Vignes Santenay	2009
20334544	Capuano Ferreri	Capuano Ferreri Gravieres Santenay 1er Cru	2009
20407848	Capuano Ferreri	Capuano Ferreri La Comme Santenay 1er Cru	2011
20652743	Capuano Ferreri	Capuano Ferreri Vieilles Vigne Pommard	2010
20841484	Capuano Ferreri	Capuano Ferreri Vieilles Vignes Santenay	2010
20945027	Capuano Ferreri	Chassagne Montrachet Vieilles Vigne	2010
21182465	Capuano Ferreri	Syrah Primitivo	2008
21409498	Capuano Ferreri	Capuano Ferreri Clos Du Paradis Mercurey 1er Cru	2011
21470677	Capuano Ferreri	Santenau 1er cru	None
21495522	Capuano Ferreri	Santenay 1er Cru	None
21703696	Capuano Ferreri	Les Marconnets Beaune 1er Cru	2010
21851938	Capuano Ferreri	Capuano Ferreri Bourgogne Hautes Cotes De Beaune	None
21915659	Capuano Ferreri	Capuano Ferreri Vieilles Vigne Pommard	2009
22237285	Capuano Ferreri	Capuano Ferreri Clos Du Paradis Mercurey 1er Cru	2008
22567264	Capuano Ferreri	Capuano Ferreri La Comme Santenay 1er Cru	2011
22907294	Capuano Ferreri	Chassagne Montrachet Morgeot 1er Cru	2011
22915851	Capuano Ferreri	Capuano Ferreri Champagne Brut	None
22940879	Capuano Ferreri	Mercurey 1er Cru Clos Du Paradis	2005
23064687	Capuano Ferreri	Santenay Vieilles Vigne	2008
23100008	Capuano Ferreri	Capuano Ferreri Gravieres Santenay 1er Cru	2011
20191694	Dogarina	Veneto Manzoni Bianco	2009
20191758	Dogarina	Dogarina Brut Superiore Valdobbiadene Prosecco	2008
20567191	Dogarina	Dogarina Valdobbiadene Prosecco Superiore	2008
20699247	Dogarina	Dogarina Valdobbiadene Prosecco Superiore	NV
20896145	Dogarina	Brut Valdobbiadene Prosecco	2008
21080455	Dogarina	Raboso Veneto	2011
21321482	Dogarina	Brut Spumante Rose	None
21346348	Dogarina	Spumante Sforsin Extra Dry	None
21348636	Dogarina	Campodipietra Sauvignon	2010
21350516	Dogarina	Campodipietra Chardonnay	None
21461201	Dogarina	Sforsìn Vino Frizzante Treviso Prosecco	None
21809822	Dogarina	Dogarina Carmenere	2011
22133829	Dogarina	Vignaioli Tonus Cabernet Sauvignon	1999
22639460	Dogarina	Brut Spumante Rose	2008
22648654	Dogarina	Prosecco Florsin	None
22985614	Dogarina	Millebolle	None
22993803	Dogarina	Millesimato Extra Dry Prosecco	None
23014476	Dogarina	Campodipietra Manzoni Bianco	2011
23163519	Dogarina	Cuvee Rossa	None
23214370	Dogarina	Ca Di Pietra CDP Merlot	2008
23825631	Dogarina	IL Manzoni	None
20003113	Rubicone Estate	Rubicone Estate Cask Cabernet Rutherford	2005
20096470	Rubicone Estate	Rubicone Estate Cask Cabernet Rutherford	2006
20336413	Rubicone Estate	Rubicone Estate Cask Cabernet Rutherford	2009
20377597	Rubicone Estate	Rubicone Estate Napa Valley Blancaneaux	2010
20512617	Rubicone Estate	Rubicone Estate Cask Cabernet Rutherford	U.V.
20618089	Rubicone Estate	Rubicone Estate Napa Valley Blancaneaux	2003
20678979	Rubicone Estate	Rubicone Estate Niebaum Coppola Napa Valley Red Table	1979
20695839	Rubicone Estate	Rubicone Estate Cask Cabernet Rutherford	2001
20696179	Rubicone Estate	Rubicone Estate Cask Cabernet Rutherford	2007
20735622	Rubicone Estate	Rubicone Estate Cask Cabernet Rutherford	2000
20825591	Rubicone Estate	Rubicone Estate Napa Valley Blancaneaux	2004
20900627	Rubicone Estate	Rubicone Estate Cask Cabernet Rutherford	2002
20962992	Rubicone Estate	Rubicone Estate Cask Cabernet Rutherford	2009
21249777	Rubicone Estate	Rubicone Estate Cask Cabernet Rutherford	2010
21442684	Rubicone Estate	Rubicone Estate Cask Cabernet Rutherford	2001
21710331	Rubicone Estate	Rubicone Estate Niebaum Coppola Napa Valley Red Table	1994
21940722	Rubicone Estate	Rubicone Estate Niebaum Coppola Napa Valley Red Table	1984
22200657	Rubicone Estate	Rubicone Estate Napa Valley Blancaneaux	2004
22491644	Rubicone Estate	Villa Blanca Haпиtok Bиhhый Гaзиpobahhый	None
23062694	Rubicone Estate	Rubicone Estate Cask Cabernet Rutherford	2008
23121396	Rubicone Estate	Rubicone Estate Cask Cabernet Rutherford	2006
20375452	Castellore	Castellore Frizzante Blush Delle Venezie Pinot Grigio	2011
20680466	Castellore	Castellore Delle Venezie Pinot Grigio	2011
20928001	Castellore	Castellore Rosso	2010
20954565	Castellore	Castellore Puglia Primitivo	2011
20958083	Castellore	Castellore Soave	2008
21755125	Castellore	Castellore Soave	2000
21936115	Castellore	Castellore Montepulciano D'Abruzzo	2011
21973148	Castellore	Castellore Provincia Di Pavia Pinot Grigio	2013
21996726	Castellore	Castellore Montepulciano D'Abruzzo	2010
22151896	Castellore	Castellore Frizzante Blush Delle Venezie Pinot Grigio	2012
22276429	Castellore	Castellore Terre Sicliane Pinot Grigio	2013
22284378	Castellore	Castellore Bianco	2009
22284447	Castellore	Castellore Delle Venezie Pinot Grigio	2001
22351898	Castellore	Castellore Delle Venezie Pinot Grigio	2013
22952023	Castellore	Castellore Montepulciano D'Abruzzo	2001
23109356	Castellore	Castellore Provincia Di Pavia Pinot Grigio	2013
23117988	Castellore	Castellore Chianti	2012
23151037	Castellore	Castellore Chianti	2012
23274040	Castellore	Castellore Fiano	2013
23408205	Castellore	Castellore Fiano	2011
23610379	Castellore	Castellore Terre Sicliane Pinot Grigio	2013
20058675	Ca Del Vent	Ca Del Vent Clos Canoso	2003
20058677	Ca Del Vent	Ca Del Vent Clos Canoso	2004
20204576	Ca Del Vent	Ca Del Vent Cellatica	2007
20535431	Ca Del Vent	Ca Del Vent Curtefranca	2008
20538187	Ca Del Vent	Ca Del Vent Cellatica Superiore	2005
20547322	Ca Del Vent	Ca Del Vent Cellatica	2009
20611005	Ca Del Vent	Ca Del Vent Cellatica	2009
20745655	Ca Del Vent	Ca Del Vent Franciacorta Brut	None
20883533	Ca Del Vent	Ronchi di Brescia Rosso	None
21021064	Ca Del Vent	Ca Del Vent Cellatica Superiore	2007
21060214	Ca Del Vent	Ca Del Vent Clavis	2000
21296129	Ca Del Vent	Ubiqua	2008
21863583	Ca Del Vent	Ca Del Vent Clavis	2001
22240658	Ca Del Vent	Ca Del Vent Cellatica Superiore	2005
22519944	Ca Del Vent	Ca Del Vent Clavis	2002
22645165	Ca Del Vent	5 Puttonyos Tokaji Aszu	2008
22788677	Ca Del Vent	Cellatica Superiore	1999
22890098	Ca Del Vent	Cellatica	2011
23202574	Ca Del Vent	Ca Del Vent Clavis	2001
23437951	Ca Del Vent	Ca Del Vent Clavis	1998
23451070	Ca Del Vent	Ca Del Vent Clos Canoso	2004
20074177	Del Rio Vineyards	Del Rio Vineyards Rouge Valley Claret	2009
20074180	Del Rio Vineyards	Del Rio Vineyards Rouge Valley Merlot	2011
20074181	Del Rio Vineyards	Del Rio Vineyards Rouge Valley Syrah	2010
20074182	Del Rio Vineyards	Del Rio Vineyards Rouge Valley Pinot Noir	2009
20074185	Del Rio Vineyards	Del Rio Vineyards Rouge Valley Pinot Gris	2009
20074188	Del Rio Vineyards	Del Rio Vineyards Seriously Sticky Syrah	2006
20627020	Del Rio Vineyards	Del Rio Vineyards Rouge Valley Pinot Gris	2010
20686629	Del Rio Vineyards	Del Rio Vineyards Rouge Valley Pinot Noir	2009
20806648	Del Rio Vineyards	Del Rio Vineyards Rouge Valley Pinot Gris	2010
20869988	Del Rio Vineyards	Del Rio Vineyards Rouge Valley Claret	2007
21269993	Del Rio Vineyards	Del Rio Vineyards Rouge Valley Grenache Rose	2012
21327471	Del Rio Vineyards	Del Rio Vineyards Rouge Valley Grenache Rose	2013
22082149	Del Rio Vineyards	Del Rio Vineyards Seriously Sticky Syrah	2013
22269207	Del Rio Vineyards	Del Rio Vineyards Rouge Valley Pinot Gris	2009
22281695	Del Rio Vineyards	Del Rio Vineyards Seriously Sticky Syrah	2013
22939806	Del Rio Vineyards	Del Rio Vineyards Rouge Valley Petite Syrah	2013
23696493	Del Rio Vineyards	Del Rio Vineyards Rouge Valley Syrah	2010
23696634	Del Rio Vineyards	Del Rio Vineyards Rouge Valley Petite Syrah	2008
23697026	Del Rio Vineyards	Del Rio Vineyards Rouge Valley Merlot	2011
23697184	Del Rio Vineyards	Del Rio Vineyards Rouge Valley Cabernet Sauvignon	2010
23697321	Del Rio Vineyards	Del Rio Vineyards Rouge Valley Cabernet Sauvignon	2010
20064974	Domaine Des Coteaux Des Travers	Domaine Des Coteaux Des Travers Cuvee Marine	2009
20064975	Domaine Des Coteaux Des Travers	Domaine Des Coteaux Des Travers Reserve Rasteau	2006
20064978	Domaine Des Coteaux Des Travers	Domaine Des Coteaux Des Travers Cairanne Cotes Du Rhone Villages	2006
20168252	Domaine Des Coteaux Des Travers	Domaine Des Coteaux Des Travers Cuvee Prestige Rasteau	2008
20413800	Domaine Des Coteaux Des Travers	Domaine Des Coteaux Des Travers Cuvee Marine	2009
20556751	Domaine Des Coteaux Des Travers	Domaine Des Coteaux Des Travers Reserve Rasteau	2011
20581144	Domaine Des Coteaux Des Travers	Domaine Des Coteaux Des Travers Cuvee Prestige Rasteau	2009
20650121	Domaine Des Coteaux Des Travers	Domaine Des Coteaux Des Travers Rasteau Vin Doux Naturel	2010
20650128	Domaine Des Coteaux Des Travers	Domaine Des Coteaux Des Travers Rasteau Vin Doux Naturel	2008
20697449	Domaine Des Coteaux Des Travers	Domaine Des Coteaux Des Travers Cuvee Prestige Rasteau	2010
20864743	Domaine Des Coteaux Des Travers	Domaine Des Coteaux Des Travers Rasteau Vin Doux Naturel	2009
21022971	Domaine Des Coteaux Des Travers	Domaine Des Coteaux Des Travers Cairanne Cotes Du Rhone Villages	2010
21168056	Domaine Des Coteaux Des Travers	Domaine Des Coteaux Des Travers Cairanne Cotes Du Rhone Villages	2010
21241799	Domaine Des Coteaux Des Travers	Domaine Des Coteaux Des Travers Reserve Rasteau	2011
21964282	Domaine Des Coteaux Des Travers	Domaine Des Coteaux Des Travers Cuvee Paul Rasteau Cotes du Rhone Villages	2002
22146052	Domaine Des Coteaux Des Travers	Domaine Des Coteaux Des Travers Reserve Rasteau	2008
22269304	Domaine Des Coteaux Des Travers	Domaine Des Coteaux Des Travers Cuvee Prestige Cotes du Rhone Villages Rasteau	2001
22269306	Domaine Des Coteaux Des Travers	Domaine Des Coteaux Des Travers Cuvee Prestige Cotes du Rhone Villages Rasteau	2001
22733848	Domaine Des Coteaux Des Travers	Domaine Des Coteaux Des Travers Cuvee Paul Rasteau Cotes du Rhone Villages	2010
23395215	Domaine Des Coteaux Des Travers	Domaine Des Coteaux Des Travers Cuvee Prestige Cotes du Rhone Villages Rasteau	1998
24004832	Domaine Des Coteaux Des Travers	Domaine Des Coteaux Des Travers Rasteau Vin Doux Naturel	2007
20028430	Borie De Maurel	Borie De Maurel Cuvee Sylla Minervois	2006
20028433	Borie De Maurel	Belle De Nuit	2006
20028434	Borie De Maurel	Borie De Maurel La Feline Minervois La Liviniere	2005
20028435	Borie De Maurel	Esprit D'Automne Minervois	2006
20207837	Borie De Maurel	Borie De Maurel La Feline Minervois La Liviniere	2009
20286453	Borie De Maurel	Domaine Borie De Maurel Cuvee Maxime Minervois	2006
20645037	Borie De Maurel	Borie De Maurel La Feline Minervois La Liviniere	1999
20649395	Borie De Maurel	Borie De Maurel Cuvee Sylla Minervois	2006
20823354	Borie De Maurel	Borie De Maurel Vendanges Belle De Nuit Minervois	2010
21517171	Borie De Maurel	Cuvee Luna Vin Dv Minervois	2012
21665035	Borie De Maurel	Borie De Maurel Reve De Carignan Minervois	2005
21665037	Borie De Maurel	Borie De Maurel Reve De Carignan Minervois	2005
22227752	Borie De Maurel	Borie De Maurel La Belle Aude Minervois	2012
22353236	Borie De Maurel	Cuvee Luna Vin Dv Minervois	2011
22633990	Borie De Maurel	Borie De Maurel La Belle Aude Minervois	2009
22975673	Borie De Maurel	Syrah Minervois	None
22978840	Borie De Maurel	Borie De Maurel La Belle Aude Minervois	2012
23225798	Borie De Maurel	Borie De Maurel Vendanges Belle De Nuit Minervois	2010
23440385	Borie De Maurel	Borie De Maurel La Belle Aude Minervois	2011
23510139	Borie De Maurel	Borie De Maurel Cuvee Aude Minervois	2000
23510141	Borie De Maurel	Borie De Maurel Cuvee Aude Minervois	2000
20114157	Monkey Bay	Monkey Bay Chardonnay	2008
20114159	Monkey Bay	Monkey Bay Hawke's Bay Pinot Gris	2011
20175465	Monkey Bay	Monkey Bay Marlborough Sauvignon Blanc	2011
20293583	Monkey Bay	Monkey Bay Marlborough Sauvignon Blanc	2010
20664165	Monkey Bay	Monkey Bay Hawke's Bay Pinot Grigio	2012
20827890	Monkey Bay	Monkey Bay Chardonnay	2011
20911965	Monkey Bay	Monkey Bay Pinot Noir	2008
20987988	Monkey Bay	Monkey Bay East Coast Rose	2012
21204160	Monkey Bay	Monkey Bay Pinot Noir	2011
21224546	Monkey Bay	Monkey Bay Sauvignon Blanc	2011
21300719	Monkey Bay	Monkey Bay Hawke's Bay Pinot Grigio	2012
21549487	Monkey Bay	Monkey Bay Sauvignon Blanc	2012
21820089	Monkey Bay	Monkey Bay Sauvignon Blanc	2009
21871097	Monkey Bay	Monkey Bay Pinot Grigio	2012
22276489	Monkey Bay	Monkey Bay	2007
22777855	Monkey Bay	Monkey Bay East Coast Rose	2012
23162071	Monkey Bay	Monkey Bay Pinot Grigio	2012
23462629	Monkey Bay	Monkey Bay Marlborough Sauvignon Blanc	2012
23819239	Monkey Bay	Monkey Bay Hawke's Bay Pinot Gris	2012
23848129	Monkey Bay	Monkey Bay Hawke's Bay Pinot Gris	2012
24008666	Monkey Bay	Sauvignon Blanc Pinot Gris	None
20017448	Old Plains	Old Plains Longhop Old Vine Mount Lofty Ranges Grenache	2011
20017450	Old Plains	Old Plains Raw Power Shiraz	2009
20017451	Old Plains	Old Plains Longhop Mount Lofty Ranges Shiraz	2010
20017461	Old Plains	Old Plains Longhop Old Vine Mount Lofty Ranges Grenache	2010
20108818	Old Plains	Old Plains Longhop Old Vine Mount Lofty Ranges Grenache	2008
20233419	Old Plains	Old Plains Raw Power Shiraz	2010
20235455	Old Plains	Old Plains Longhop Old Vine Mount Lofty Ranges Grenache	2010
20642314	Old Plains	Old Plains Raw Power Shiraz	2011
20734313	Old Plains	Longhop Old Vine Reserve	2010
20913608	Old Plains	Terreno Old Vine Grenache	2009
21164220	Old Plains	Fun House	2008
21213437	Old Plains	Old Plains Longhop Mt Lofty Ranges Pinot Gris	2012
21710988	Old Plains	Old Plains Longhop Old Vine Mount Lofty Ranges Grenache	2007
21725754	Old Plains	Old Plains Longhop Mount Lofty Ranges Cabernet Sauvignon	2010
21799627	Old Plains	Adelaide Plains Shiraz	2003
21871357	Old Plains	Old Plains Longhop Mt Lofty Ranges Pinot Gris	2012
22003727	Old Plains	Boomerang South Australia Cabernet Sauvignon	2012
22016818	Old Plains	Old Vine Shiraz	2011
22598569	Old Plains	Old Plains Poer Of One Adelaide Plains	2005
23186187	Old Plains	Old Plains Longhop Old Vine Mount Lofty Ranges Grenache	2005
23504290	Old Plains	Old Plains Longhop Old Vine Mount Lofty Ranges Grenache	2012
20061707	Punset	Punset Vigneto Zocco Barbera D'Alba	1999
20061708	Punset	Punset Barbera D'Alba	2006
20061711	Punset	Punset Barbaresco	2005
20061713	Punset	Punset Dolcetto D'Alba	2006
20061714	Punset	Punset Barbaresco Riserva	1996
20093050	Punset	Punset Dolcetto D'Alba	2005
20114107	Punset	Punset Campo Quadro Barbaresco	2000
20345897	Punset	Punset Barbera D'Alba	1999
20443308	Punset	Punset Campo Quadro Barbaresco	1999
20697196	Punset	Punset Barbaresco	1997
20931138	Punset	Punset Langhe Arneis	2006
21128152	Punset	Punset Campo Quadro Barbaresco	2010
21568871	Punset	Rosso Neh Langhe	None
21572303	Punset	Punset Langhe Nebbiolo	None
21729492	Punset	Punset Ne Langhe Bianco	2001
21743453	Punset	Punset Barbaresco	2007
22139627	Punset	Punset Vigneto Zocco Barbera D'Alba	2013
22140710	Punset	Punset Vigneto Zocco Barbera D'Alba	1999
22170084	Punset	Punset Ne Langhe Bianco	2012
22227429	Punset	Punset Dolcetto D'Alba	2003
23655181	Punset	R. Marcarino Barbaresco	None
20521761	Picard	Picard Pere Et Fils Bourgogne Hauts Cotes De Nuits	1988
20774041	Picard	The Wyndham Estate Show Reserve Cabernet Merlot	1998
21110093	Picard	Beaujolais Svalbard	None
21242170	Picard	Picard Saint Estephe	1979
21259619	Picard	Picard Chateauneuf du Pape	None
21462286	Picard	Bourgogne Pinot Noir	1996
21522890	Picard	Picard Regnie	None
21860536	Picard	Bourgogne Pinot noir	2005
22108564	Picard	Vosne Romanee Les Suchots	1961
22389593	Picard	Mercurey Tastevinage	1996
22608902	Picard	Pays Merlot Vino Tinto	2012
22624741	Picard	Bourgogn Rouge	1992
22721124	Picard	Mercurey	1998
22736490	Picard	Echezeaux Grand Cru	1990
22975316	Picard	Domaine des Mouchottres	1989
23060951	Picard	Picard Bordeaux	2012
23240039	Picard	Pere Et Fils Bourgogne Hauts Cotes de Nuits	2008
23323525	Picard	Picard Bordeaux Superieur	2000
23381823	Picard	Roc Blanc Mercury	1999
23739021	Picard	Crozes Hermitage Septentrionales	None
23851492	Picard	Saint Estephe Family Reserve	2007
20143412	Dona Florencia	Dona Florencia Central Valley Cabernet Sauvignon Merlot	2008
20314942	Dona Florencia	Dona Florencia Clasico Central Valley Cabernet Sauvignon	2011
20403239	Dona Florencia	Dona Florencia Clasico Central Valley Cabernet Sauvignon	2008
20470839	Dona Florencia	Dona Florencia Central Valley Cabernet Sauvignon Merlot	2008
20476019	Dona Florencia	Dona Florencia Vega Florencia Vino de Mesa Blanco	2009
20492319	Dona Florencia	Dona Florencia Mission Cabernet Sauvignon	2007
20581985	Dona Florencia	Dona Florencia Classico Carmenere	2012
20593196	Dona Florencia	Mission Cabernet Sauvignon	1999
20653530	Dona Florencia	Mission Cabernet Sauvignon	2011
20709980	Dona Florencia	Dona Florencia Vega Florencia Vino de Mesa Blanco	2013
21309567	Dona Florencia	Dona Florencia Mission Maule Valley Cabernet Sauvignon	2004
21449387	Dona Florencia	Dona Florencia Central Valley Cabernet Sauvignon	2009
21699393	Dona Florencia	Dona Florencia Maule Valley Merlot	2001
21745230	Dona Florencia	Dona Florencia Maule Valley Cabnert Sauvignon	2004
21745237	Dona Florencia	Dona Florencia Maule Valley Cabnert Sauvignon	2004
21892661	Dona Florencia	Dona Florencia Mission Maule Valley Cabernet Sauvignon	2004
21960733	Dona Florencia	Mission Maule Valley Cabernet Sauvignon	2003
22148146	Dona Florencia	Sorelle	None
23151437	Dona Florencia	Norre Aaby Maule Valley Cabernet Sauvignon	2000
23867118	Dona Florencia	Maule Valley Cabernet Merlot	1998
2005166	Dona Florencia	Dona Florencia Central Valley Cabernet Sauvignon	2014
20254653	Proemio	Proemio Mendoza Malbec Red	2011
20558180	Proemio	Proemio Mendoza Chardonnay	2011
20609829	Proemio	Proemio Malbec	None
20751824	Proemio	Proemio Reserve Cabernet Sauvignon Red	2003
20783857	Proemio	Vinny Torgovy Dom Francois Vieri Chardonnay	2008
21028062	Proemio	Chardonnay	2011
21141072	Proemio	Proemio Mendoza Cabernet Sauvignon	2009
21169943	Proemio	Players Cellars Chardonnay	2004
21361322	Proemio	Proemio Reserve Malbec	2009
21396375	Proemio	Proemio Grand Reserve Winemaker's Selection Mendoza Red	2007
21424059	Proemio	Estate Chardonnay	2009
22127926	Proemio	Proemio Mendoza Malbec Red	2011
22210258	Proemio	Proemio Reserve Cabernet Sauvignon	None
22222701	Proemio	Chardonnay Siebenmahd	2009
22431769	Proemio	Proemio Grand Reserve Winemaker's Selection Mendoza Red	2008
22702999	Proemio	Proemio Mendoza Cabernet Sauvignon	2012
22904104	Proemio	Tucks ridge Chardonnay	2010
23286605	Proemio	Proemio Mendoza Cabernet Sauvignon	2011
23423648	Proemio	Proemio Reserve Cabernet Sauvignon Red	2005
23882981	Proemio	Proemio Mendoza Chardonnay	2011
24004070	Proemio	Vanilla pot Chardonnay	2012
20278350	Santa Catarina	Santa Catarina Son Aloy Cabernet Sauvignon Merlot Mantonegro Callet	2010
20579460	Santa Catarina	Santa Catarina Seleccio Especial Coupage Cabernet Sauvignon	2009
20725914	Santa Catarina	Santa Catarina Merlot	None
21315339	Santa Catarina	Mallorca	2012
21457072	Santa Catarina	Santa Catarina Seleccio Especial Coupage Cabernet Sauvignon	2009
21540164	Santa Catarina	Sierra Jordez Vino Tinto	None
21575305	Santa Catarina	Quinta Da Figueira Moca Faceira Merlot	2012
21630154	Santa Catarina	Horas De Sol 3024 Tinto Mantonegro Merlot Cabernet Sauvignon Syrah	2012
22240607	Santa Catarina	Horas De Sol 3024 Blanco Chardonnay Moscatel Prensal Blanc	2012
22419212	Santa Catarina	Santa Catarina Tinto	2005
22495647	Santa Catarina	Santa Catarina Son Aloy Cabernet Sauvignon Merlot Mantonegro Callet	None
22572527	Santa Catarina	Vi De Taula Seleccio Especial Edicio D Autor Codigo De Barras	None
22833428	Santa Catarina	Porta Colheita Seleccionada Vinho Regional Alentejano Tinto	2009
22835415	Santa Catarina	Sangue Da Uva Tinto De Mesa Seco	None
22914615	Santa Catarina	Son Bosch Vi De La Terra Mallorca Cabernet Sauvignon Callet Syrah Merlot Y Mantonegro	None
23276481	Santa Catarina	Seleccio Especial Cabernet Sauvignon Garnacha	2001
23542380	Santa Catarina	Mallorca Horas De Sol 2950 Rosado Cabernet Sauvignon Melrot Mantonegro	None
23542502	Santa Catarina	Horas De Sol 3024 Blanco Chardonnay Moscatel Prensal Blanc	2013
23821356	Santa Catarina	Mallorca Horas De Sol 2950 Blanco Chardonnay Premsal Blanc Moscatel De Grand Menudo	2013
23860252	Santa Catarina	Santa Catarina Tinto	1988
23945340	Santa Catarina	Cortes	None
20000599	Bernardus Winery	Bernardus Winery Marinus Carmel Valley Red Wine	2004
20000601	Bernardus Winery	Bernardus Winery Monterey County Pinot Noir	2008
20096351	Bernardus Winery	Bernardus Winery Marinus Carmel Valley Red Wine	2001
20242811	Bernardus Winery	Bernardus Winery Marinus Carmel Valley Red Wine	2005
20346121	Bernardus Winery	Bernardus Winery Marinus Carmel Valley Red Wine	2006
20483996	Bernardus Winery	Bernardus Winery Monterey County Chardonnay	2009
20484683	Bernardus Winery	Bernardus Winery Marinus Carmel Valley Red Wine	1996
20657789	Bernardus Winery	Bernardus Winery Monterey County Pinot Noir	2011
20751100	Bernardus Winery	Bernardus Winery Monterey County Pinot Noir	2007
21032968	Bernardus Winery	Bernardus Winery Monterey County Pinot Noir	2009
21102235	Bernardus Winery	Bernardus Winery Monterey County Chardonnay	2007
21137096	Bernardus Winery	Bernardus Winery Marinus Carmel Valley Red Wine	2000
21250156	Bernardus Winery	Bernardus Winery Monterey County Chardonnay	2010
21643254	Bernardus Winery	Bernardus Winery Monterey County Pinot Noir	2006
21664162	Bernardus Winery	Bernardus Winery Marinus Carmel Valley Red Wine	2006
21726759	Bernardus Winery	Bernardus Winery Monterey County Pinot Noir	2008
21815451	Bernardus Winery	Bernardus Winery Marinus Carmel Valley Red Wine	2000
21853435	Bernardus Winery	Bernardus Winery Marinus Carmel Valley Red Wine	2009
22281392	Bernardus Winery	Bernardus Winery Monterey County Chardonnay	2010
22918629	Bernardus Winery	Bernardus Winery Monterey County Chardonnay	2011
23396174	Bernardus Winery	Bernardus Winery Monterey County Pinot Noir	2009
20272433	El Enemigo	El Enemigo Mendoza Malbec	2008
20290053	El Enemigo	El Enemigo Gran Enemigo	2008
20300113	El Enemigo	El Enemigo Mendoza Bonarda	2009
20381650	El Enemigo	El Enemigo Mendoza Chardonnay	2009
20410038	El Enemigo	El Enemigo Mendoza Malbec	2009
20427763	El Enemigo	El Enemigo Malbec	2009
20427766	El Enemigo	El Enemigo Bonarda	2009
20653231	El Enemigo	El Enemigo Mendoza Bonarda	2009
20653232	El Enemigo	El Enemigo Mendoza Bonarda	2010
20763145	El Enemigo	El Enemigo Gran Enemigo	2009
20826578	El Enemigo	El Enemigo	2009
20940709	El Enemigo	El Enemigo Mendoza Malbec	2010
20947963	El Enemigo	El Enemigo Malbec	2009
21380131	El Enemigo	El Enemigo Mendoza Syrah Viognier	2009
21473593	El Enemigo	El Enemigo Mendoza Malbec	2009
21767313	El Enemigo	El Enemigo Mendoza Syrah Viognier	2009
21806718	El Enemigo	El Enemigo Gran Enemigo	2009
21943846	El Enemigo	El Enemigo Bonarda	2009
23318254	El Enemigo	El Enemigo Mendoza Cabernet Franc	2010
23460454	El Enemigo	El Enemigo Mendoza Cabernet Franc	2010
23827501	El Enemigo	El Enemigo Mendoza Chardonnay	2009
20095163	Abadia Mantrus	Abadia Mantrus Cosecha Ribera Del Duero	2010
20095164	Abadia Mantrus	Abadia Mantrus Roble Ribera Del Duero	2009
20096719	Abadia Mantrus	Abadia Mantrus Reserva Ribera Del Duero	2004
20096721	Abadia Mantrus	Abadia Mantrus Crianza Ribera Del Duero	2006
20127940	Abadia Mantrus	Abadia Mantrus Reserva Ribera Del Duero	2006
20183730	Abadia Mantrus	Abadia Mantrus Reserva Ribera Del Duero	2005
20200878	Abadia Mantrus	Abadia Mantrus Roble Ribera Del Duero	2008
20201665	Abadia Mantrus	Abadia Mantrus Crianza Ribera Del Duero	2007
20207949	Abadia Mantrus	Abadia Mantrus Reserva Ribera Del Duero	2005
20228778	Abadia Mantrus	Abadia Mantrus Crianza Ribera Del Duero	2006
21093007	Abadia Mantrus	Abadia Mantrus Cosecha Ribera Del Duero	2012
21156981	Abadia Mantrus	Abadia Mantrus Reserva Ribera Del Duero	2006
21327117	Abadia Mantrus	Abadia Mantrus Reserva Ribera Del Duero	2007
21398177	Abadia Mantrus	Crianza Ribera del Duero	2011
22092719	Abadia Mantrus	Crianza Ribera Del Duero	2009
23070383	Abadia Mantrus	Abadia Mantrus Crianza Ribera Del Duero	2008
23134324	Abadia Mantrus	Abadia Mantrus Crianza Ribera Del Duero	2010
23292139	Abadia Mantrus	Abadia Mantrus Roble Ribera Del Duero	2012
23876712	Abadia Mantrus	Abadia Mantrus Crianza Ribera Del Duero	2007
23957953	Abadia Mantrus	En Garde	2010
24000655	Abadia Mantrus	Abadia Mantrus Crianza Ribera Del Duero	2010
20189213	Patrick & Christophe Bonnefond	Patrick & Christophe Bonnefond Cote Rotie	2000
20213224	Patrick & Christophe Bonnefond	Patrick & Christophe Bonnefond Cote Rotie	2005
20487227	Patrick & Christophe Bonnefond	Patrick & Christophe Bonnefond Cote Rotie	2007
20531255	Patrick & Christophe Bonnefond	Patrick & Christophe Bonnefond Cote Rozier Cote Rotie	2006
20561301	Patrick & Christophe Bonnefond	Patrick & Christophe Bonnefond Cote Rozier Cote Rotie	2004
20818473	Patrick & Christophe Bonnefond	Patrick & Christophe Bonnefond Les Rochains Cote Rotie	2005
20823713	Patrick & Christophe Bonnefond	Patrick & Christophe Bonnefond Les Rochains Cote Rotie	2009
20905223	Patrick & Christophe Bonnefond	Patrick & Christophe Bonnefond Les Rochains Cote Rotie	2010
21022166	Patrick & Christophe Bonnefond	Patrick & Christophe Bonnefond Les Rochains Cote Rotie	2004
21046917	Patrick & Christophe Bonnefond	Patrick & Christophe Bonnefond Les Rochains Cote Rotie	2005
21121815	Patrick & Christophe Bonnefond	Patrick & Christophe Bonnefond Cote Rozier Cote Rotie	2007
21123667	Patrick & Christophe Bonnefond	Patrick & Christophe Bonnefond Cote Rozier Cote Rotie	2005
21218195	Patrick & Christophe Bonnefond	Patrick & Christophe Bonnefond Cote Rozier Cote Rotie	2003
21235235	Patrick & Christophe Bonnefond	Patrick & Christophe Bonnefond Cote Rozier Cote Rotie	2010
21260829	Patrick & Christophe Bonnefond	Patrick & Christophe Bonnefond Cote Chatillon Condrieu	2011
21886165	Patrick & Christophe Bonnefond	Patrick & Christophe Bonnefond Cote Rotie	2004
21969024	Patrick & Christophe Bonnefond	Patrick & Christophe Bonnefond Les Rochains Cote Rotie	2006
22924972	Patrick & Christophe Bonnefond	Patrick & Christophe Bonnefond Cote Chatillon Condrieu	2006
23020338	Patrick & Christophe Bonnefond	Patrick & Christophe Bonnefond Cote Chatillon Condrieu	2007
23193307	Patrick & Christophe Bonnefond	Patrick & Christophe Bonnefond Cote Rozier Cote Rotie	2011
23904802	Patrick & Christophe Bonnefond	Condrieu Cote Chatillon	2001
20082417	Calona Vineyards	Calona Vineyards Artist Series Okanagan Valley Pinot Gris	2006
20323415	Calona Vineyards	Calona Vineyards Artist Series Okanagan Valley Sovereign Opal	2011
20354883	Calona Vineyards	Calona Vineyards Artist Series Okanagan Valley Sovereign Opal	2010
20795089	Calona Vineyards	Calona Vineyards Artist Series Okanagan Valley Pinot Gris	2008
20809983	Calona Vineyards	Calona Vineyards Oak Aged Cabernet Sauvignon	1995
20838884	Calona Vineyards	Calona Vineyards Oak Aged Cabernet Sauvignon	1995
21017416	Calona Vineyards	Calona Vineyards Artist Series Okanagan Valley Pinot Noir	2011
21110250	Calona Vineyards	Calona Vineyards Artist Series British Columbia Gewurztraminer	2013
21112285	Calona Vineyards	Calona Vineyards Artist Series British Columbia Gewurztraminer	2011
21121492	Calona Vineyards	Calona Vineyards Artist Series British Columbia Cabernet Merlot	2010
21229277	Calona Vineyards	Calona Vineyards Artist Series Unoaked Okanagan Valley Chardonnay	2011
21419357	Calona Vineyards	Calona Vineyards Artist Series Okanagan Valley Pinot Gris	2011
21507590	Calona Vineyards	Calona Vineyards Artist Series Okanagan Valley Sovereign Opal	2011
21518271	Calona Vineyards	Calona Vineyards Artist Series British Columbia Cabernet Merlot	2011
21709181	Calona Vineyards	Calona Vineyards Artist Series Okanagan Valley Pinot Noir	2011
21844800	Calona Vineyards	Calona Vineyards Artist Series Okanagan Valley Sovereign Opal	2012
21995795	Calona Vineyards	Calona Vineyards Artist Series Okanagan Valley Pinot Gris	2012
22061063	Calona Vineyards	Calona Vineyards Artist Series British Columbia Cabernet Merlot	2013
23364285	Calona Vineyards	Calona Vineyards Artist Series Unoaked Okanagan Valley Chardonnay	2011
23681233	Calona Vineyards	Calona Vineyards Okanagan Valley Riesling	1992
23949064	Calona Vineyards	Calona Vineyards Okanagan Valley Riesling	1988
20011256	Revelry Vintners	Revelry Vintners Columbia Valley Chardonnay	2006
20011270	Revelry Vintners	Revelry Vintners Columbia Valley Chardonnay	2012
20011274	Revelry Vintners	Revelry Vintners Columbia Valley Riesling	2006
20011291	Revelry Vintners	Revelry Vintners Columbia Valley Riesling	2012
20101651	Revelry Vintners	Revelry Vintners The Reveler Cuvee Columbia Valley Red	2008
20101652	Revelry Vintners	Revelry Vintners Columbia Valley Merlot	2012
20145856	Revelry Vintners	Revelry Vintners Columbia Valley Cabernet Sauvignon	2008
20231225	Revelry Vintners	Revelry Vintners The Reveler Cuvee Columbia Valley Red	2009
20337397	Revelry Vintners	Revelry Vintners Columbia Valley Merlot	2009
20433837	Revelry Vintners	Revelry Vintners Columbia Valley Cabernet Sauvignon	2009
20586641	Revelry Vintners	Revelry Vintners Columbia Valley Cabernet Sauvignon	2009
21157313	Revelry Vintners	Revelry Vintners Columbia Valley Riesling	2013
21441646	Revelry Vintners	Revelry Vintners The Reveler Cuvee Columbia Valley Red	2009
22143958	Revelry Vintners	Revelry Vintners Columbia Valley Cabernet Sauvignon	2010
22369698	Revelry Vintners	Revelry Vintners Red Mountain Cabernet Sauvignon	2010
22369708	Revelry Vintners	Revelry Vintners The Limited Edition Reveler Columbia Valley Red	2010
23175331	Revelry Vintners	Revelry Vintners Columbia Valley Cabernet Sauvignon	2010
23266958	Revelry Vintners	Revelry Vintners Red Mountain Cabernet Sauvignon	2010
23502847	Revelry Vintners	Revelry Vintners Columbia Valley Merlot	2006
23635750	Revelry Vintners	Revelry Vintners Columbia Valley Riesling	2012
23872294	Revelry Vintners	Revelry Vintners The Limited Edition Reveler Columbia Valley Red	2010
20448696	Chanton	Chanton Valais Himbertscha	2009
20892455	Chanton	Chanton Gletscherwein Heida	2010
21032321	Chanton	Chanton Pinot Noir	1998
21173614	Chanton	Gwöss Visp Wallis	2010
21210342	Chanton	Chanton Valais Himbertscha	2011
21572271	Chanton	Chanton Mario Chanton Pinot Noir	2007
21719037	Chanton	Chanton Mario Chanton Pinot Noir	2010
21965178	Chanton	Chanton Gletscherwein Heida	2009
21974283	Chanton	Chanton Gletscherwein Heida	2011
22281131	Chanton	Chanton Gwass Valais	2010
22324825	Chanton	Wallis Muscat	2006
22416916	Chanton	Chanton Ermitage	2006
22416920	Chanton	Chanton Ermitage	2006
22464515	Chanton	Valais Villa Solera Anno	2004
22637045	Chanton	Chanton Gwass Valais	2012
22637050	Chanton	Chanton Valais Plantscher	2012
22637241	Chanton	Lafnetscha Aoc Wallis	2012
22637264	Chanton	Eyholzer Roter	2009
23250412	Chanton	Gletscherwein Heida	1999
23430332	Chanton	Zweigelt Landwein	2011
23925391	Chanton	Chanton Valais Plantscher	2011
20108046	Ponte Da Barca	Vinho Verde Tinto	2008
20271172	Ponte Da Barca	Ponte Da Barca Vinho Verde Grande Escolha Vinhao	2010
20801373	Ponte Da Barca	Quinta de Na'ide	None
20806014	Ponte Da Barca	Vinhao	2011
20938080	Ponte Da Barca	Estreia Verde Rose	2008
21030659	Ponte Da Barca	d'Orsata	None
21099515	Ponte Da Barca	Reserve	2010
21398105	Ponte Da Barca	Tenuta Dei Consoli Montefalco Sagrantino Mani Di Terra	2005
21473791	Ponte Da Barca	Mesao Vinho Do Porto	None
21806973	Ponte Da Barca	Vinho verde	None
21865060	Ponte Da Barca	Ponte de Lima Loureiro Colheita Seleccionada	None
21913258	Ponte Da Barca	Vinhaa Vinho Verde Grande Escolha	None
21950180	Ponte Da Barca	Grande Escolha Vinho Verde Red Vinhao	2012
21979637	Ponte Da Barca	Sangiovese	2010
22238573	Ponte Da Barca	Vinho Verde Escolha Tinto	None
22954013	Ponte Da Barca	Colheita Seleionada Vinho Verde Rouge	None
23131438	Ponte Da Barca	Terras Do Vez Vinho Verde Meio Seco	2006
23140432	Ponte Da Barca	Adega Vinho Verde Grande Escolha Loureiro	None
23471113	Ponte Da Barca	Vinho Verde Blanc Colheita Seleccionada	None
23929556	Ponte Da Barca	Villa La Badia Prosecco Frizzante	None
23987893	Ponte Da Barca	Vinho Verde Tinto	None
20057042	Sparkman	Sparkman Stella Mae Columbia Valley	2007
20057047	Sparkman	Sparkman Lumiere Columbia Valley Chardonnay	2008
20057055	Sparkman	Sparkman Wilderness Columbia Valley Red	2007
20181066	Sparkman	Sparkman Stella Mae Columbia Valley	2007
20372564	Sparkman	Sparkman Lumiere Columbia Valley Chardonnay	2006
20751362	Sparkman	Sparkman Wilderness Columbia Valley Red	2010
20839301	Sparkman	Sparkman Pearl Columbia Valley Sauvignon Blanc	2011
21000116	Sparkman	Sparkman Stella Mae Columbia Valley	2010
21278426	Sparkman	Sparkman Lumiere Columbia Valley Chardonnay	2012
21358476	Sparkman	Sparkman Ruckus Red Mountain Syrah	2011
21663017	Sparkman	Sparkman Preposterous Red Mountain Malbec	2010
22140182	Sparkman	Sparkman Rainmaker Yakima Valley Cabernet Sauvignon	2011
22167799	Sparkman	Sparkman Rainmaker Yakima Valley Cabernet Sauvignon	2011
22174986	Sparkman	Sparkman Wilderness Columbia Valley Red	2011
22700380	Sparkman	Sparkman Wilderness Columbia Valley Red	2009
22727347	Sparkman	Sparkman Apparition Yakima Valley White	2012
23082219	Sparkman	Sparkman Enlightenment	2013
23082270	Sparkman	Sparkman Enlightenment	2011
23353104	Sparkman	Sparkman Apparition Yakima Valley White	2011
23481380	Sparkman	Sparkman Ruckus Red Mountain Syrah	2011
23997702	Sparkman	Sparkman Birdie Columbia Valley Riesling	2012
20026312	Bodegas y Vinedos del Jalon	Bodegas y Vinedos del Jalon Las Pizarras	2007
20146827	Bodegas y Vinedos del Jalon	Bodegas y Vinedos del Jalon Claraval Seleccion Especial Calatayud	2006
20316179	Bodegas y Vinedos del Jalon	Bodegas y Vinedos del Jalon Claraval	2006
20452619	Bodegas y Vinedos del Jalon	Bodegas y Vinedos del Jalon Vina Alarba Calatayud	2014
20514087	Bodegas y Vinedos del Jalon	Bodegas y Vinedos del Jalon Las Pizarras	2009
20617788	Bodegas y Vinedos del Jalon	Bodegas y Vinedos del Jalon Calatayud Alto Las Pizarras del Jalon	2005
20807819	Bodegas y Vinedos del Jalon	Bodegas y Vinedos del Jalon Collection Siosy Syrah	2009
20959910	Bodegas y Vinedos del Jalon	Bodegas y Vinedos del Jalon Calatayud Alto Las Pizarras del Jalon	2004
20990446	Bodegas y Vinedos del Jalon	Bodegas y Vinedos del Jalon Calatayud Alto Las Pizarras del Jalon	2008
21156352	Bodegas y Vinedos del Jalon	Bodegas y Vinedos del Jalon Collection Siosy Syrah	2009
21217848	Bodegas y Vinedos del Jalon	Bodegas y Vinedos del Jalon Las Pizarras	2008
21595128	Bodegas y Vinedos del Jalon	Bodegas y Vinedos del Jalon Calatayud Teorema	2014
21822633	Bodegas y Vinedos del Jalon	Bodegas y Vinedos del Jalon Las Pizarras Collection Siosy Calatayud Syrah	2010
22116174	Bodegas y Vinedos del Jalon	Bodegas y Vinedos del Jalon Calatayud Alto Las Pizarras del Jalon	2008
22644887	Bodegas y Vinedos del Jalon	Bodegas y Vinedos del Jalon Calatayud Teorema	2014
22886985	Bodegas y Vinedos del Jalon	Bodegas y Vinedos del Jalon Las Pizarras	2010
23094777	Bodegas y Vinedos del Jalon	Bodegas y Vinedos del Jalon Las Pizarras Collection Siosy Calatayud Syrah	2010
23698605	Bodegas y Vinedos del Jalon	Bodegas y Vinedos del Jalon Claraval Seleccion Especial Calatayud	2006
23863711	Bodegas y Vinedos del Jalon	Bodegas y Vinedos del Jalon Vina Alarba Calatayud	2014
23941783	Bodegas y Vinedos del Jalon	Bodegas y Vinedos del Jalon Calatayud Alto Las Pizarras del Jalon	2013
2003600	Bodegas y Vinedos del Jalon	Bodegas y Vinedos del Jalon Claraval Seleccion	2010
20157322	Castello Di Razzano	Castello Di Razzano Del Monferrato Casalese Grignolino	2008
20274898	Castello Di Razzano	Castello Di Razzano Superiore Asti Barbera	2008
20298116	Castello Di Razzano	Castello Di Razzano Campasso Superiore Asti Barbera	2008
20373388	Castello Di Razzano	Castello Di Razzano Superiore Asti Barbera	2009
20470067	Castello Di Razzano	Superiore Superiore Asti Barbera	2008
20488872	Castello Di Razzano	Castello Di Razzano Campasso Superiore Asti Barbera	2007
20979919	Castello Di Razzano	Castello Di Razzano Eugenea Superiore Asti Barbera	2009
21030759	Castello Di Razzano	Castello Di Razzano Cuntra Monferrato Rosso	2010
21102339	Castello Di Razzano	Castello Di Razzano Cuntra Monferrato Rosso	2009
21281038	Castello Di Razzano	Castello Di Razzano Eugenea Superiore Asti Barbera	2010
21607287	Castello Di Razzano	Superiore Superiore Asti Barbera	2008
21872560	Castello Di Razzano	La Leona Barbera d'Asti	2010
21932019	Castello Di Razzano	Oro	None
22410279	Castello Di Razzano	Piemonte Sianaccio Grignolino	None
22571574	Castello Di Razzano	Castello Di Razzano Monte Ubaldo Monferrato Barbera	2010
22571581	Castello Di Razzano	Castello Di Razzano Monte Ubaldo Monferrato Barbera	2009
22999352	Castello Di Razzano	Monferrato Rosso Pian Dei Tigli	None
23134717	Castello Di Razzano	Grignolino del Monferrato casalese	2012
23150753	Castello Di Razzano	Cacio Muhle Superiore D 'Asti Barbera	None
23189763	Castello Di Razzano	Superiore Superiore Asti Barbera	2007
23222851	Castello Di Razzano	Superiore Superiore Asti Barbera	2001
20164274	Chateau La Gorce	Chateau La Gorce Cru Bourgeois Medoc	2007
20222457	Chateau La Gorce	Chateau La Gorce Cru Bourgeois Medoc	2008
20252907	Chateau La Gorce	Chateau La Gorce Cru Bourgeois Medoc	2004
20287032	Chateau La Gorce	Chateau La Gorce Cru Bourgeois Medoc	2006
20332858	Chateau La Gorce	Chateau La Gorce Cru Bourgeois Medoc	2005
20367276	Chateau La Gorce	Chateau La Gorce Cru Bourgeois Medoc	2003
20614519	Chateau La Gorce	Chateau La Gorce Cru Bourgeois Medoc‎	2009
20914380	Chateau La Gorce	Chateau La Gorce Cru Bourgeois Medoc‎	1982
21516185	Chateau La Gorce	Chateau La Gorce Cru Bourgeois Medoc	2008
21532089	Chateau La Gorce	Chateau La Gorce Cru Bourgeois Medoc‎	2008
21534220	Chateau La Gorce	Chateau La Gorce Cru Bourgeois Medoc‎	1998
21545729	Chateau La Gorce	Chateau La Gorce Cru Bourgeois Medoc‎	2002
21680255	Chateau La Gorce	Chateau La Gorce Cru Bourgeois Medoc‎	1995
21749701	Chateau La Gorce	Chateau La Gorce Cru Bourgeois Medoc‎	1998
21893957	Chateau La Gorce	Chateau La Gorce Cru Bourgeois Medoc‎	2010
22427397	Chateau La Gorce	Chateau La Gorce Cru Bourgeois Medoc‎	2009
22434081	Chateau La Gorce	Chateau La Gorce Cru Bourgeois Medoc	2004
22439511	Chateau La Gorce	Chateau La Gorce Cru Bourgeois Medoc‎	2002
22439513	Chateau La Gorce	Chateau La Gorce Cru Bourgeois Medoc	2007
22502397	Chateau La Gorce	Chateau La Gorce Cru Bourgeois Medoc‎	2011
22503680	Chateau La Gorce	Chateau La Gorce Cru Bourgeois Medoc‎	2011
20178716	Ernst Gouws & Co	Ernst Gouws & Co Sauvignon Blanc	2013
20499719	Ernst Gouws & Co	Ernst Gouws & Co Pinotage	2010
20747966	Ernst Gouws & Co	Ernst Gouws & Co New Gate Easy Red	2014
20893791	Ernst Gouws & Co	Ernst Gouws & Co Chenin Blanc	2011
20893799	Ernst Gouws & Co	Ernst Gouws & Co Chenin Blanc	2011
20895166	Ernst Gouws & Co	Ernst Gouws & Co Merlot	2011
20944919	Ernst Gouws & Co	Ernst Gouws & Co Pinot Noir	2008
20949606	Ernst Gouws & Co	Vuurberg	2005
21231763	Ernst Gouws & Co	Ernst Gouws & Co Merlot	2011
21383900	Ernst Gouws & Co	Ernst Gouws & Co Shiraz	2011
21570553	Ernst Gouws & Co	Ernst Gouws & Co Merlot	2010
21648480	Ernst Gouws & Co	Ernst Gouws & Co Pinotage	2012
21651688	Ernst Gouws & Co	Ernst Gouws & Co Pinotage	2011
21651773	Ernst Gouws & Co	Ernst Gouws & Co Sauvignon Blanc	2012
21654960	Ernst Gouws & Co	Ernst Gouws & Co Pinotage	2010
22070941	Ernst Gouws & Co	Ernst Gouws & Co Nineteen Fifty Two	2011
22586761	Ernst Gouws & Co	Ernst Gouws & Co Shiraz	2012
22778738	Ernst Gouws & Co	Ernst Gouws & Co Nineteen Fifty Two	2011
22827650	Ernst Gouws & Co	Ernst Gouws & Co Pinot Noir	2007
23199562	Ernst Gouws & Co	Ernst Gouws & Co New Gate Easy Red	2014
23586072	Ernst Gouws & Co	Ernst Gouws & Co Shiraz	2008
20394802	Poderi La Collina	Poderi la Collina Barbera d'Alba Superiore	2005
20610464	Poderi La Collina	Poderi La Collina Langhe Nebbiolo	2009
20614378	Poderi La Collina	Poderi La Collina Nebbiolo d'Alba	2008
20778079	Poderi La Collina	Poderi La Collina Nebbiolo d'Alba	2007
20779633	Poderi La Collina	Poderi La Collina Pian Marie Dogliani	2011
20868649	Poderi La Collina	Poderi La Collina Langhe Nebbiolo	2009
20882489	Poderi La Collina	Poderi La Collina Langhe Sauvignon	2011
20891926	Poderi La Collina	Langhe Arneis Pus Vej	2011
21029142	Poderi La Collina	Poderi La Collina Nebbiolo d'Alba	2009
21219253	Poderi La Collina	Poderi La Collina Langhe Nebbiolo	2010
21333512	Poderi La Collina	Bricco Castiglia Superiore Dolcetto di Dogliani	2004
21574106	Poderi La Collina	Poderi La Collina Langhe Sauvignon	2012
21626773	Poderi La Collina	Poderi La Collina Pian Marie Dogliani	2012
21626793	Poderi La Collina	Poderi La Collina Pian Marie Dogliani	2012
21713810	Poderi La Collina	Poderi La Collina Pian Marie Dogliani	2011
22007598	Poderi La Collina	Primo Assolo Langhe Rosso	2009
22278001	Poderi La Collina	Poderi La Collina D'Alba Barbera	2011
22331790	Poderi La Collina	Mosca Langhe Rosato	2012
22403920	Poderi La Collina	Poderi La Collina Superiore Barbera d'Alba	2009
23861726	Poderi La Collina	Chardonnay	2012
23967002	Poderi La Collina	Poderi La Collina Langhe Sauvignon	2013
20064644	Lieb	Lieb North Fork Of Long Island Merlot	2003
20064645	Lieb	Bridge Lane Rose	2007
20064649	Lieb	Lieb Blanc De Blancs	2005
20064650	Lieb	Lieb North Fork Of Long Island Meritage	2005
20064651	Lieb	September's Mission Merlot	2006
20064653	Lieb	Lieb Syrah	2005
20777159	Lieb	Lieb North Fork Of Long Island Pinot Blanc	2011
21148539	Lieb	Influence Finger Lakes Riesling	2012
21313235	Lieb	Long Island North Fork Chardonnay	2010
21328904	Lieb	Lieb Long North Fork Of Long Island Cabernet Franc	2008
21500018	Lieb	Calendario Septiembre 29 30	2007
21620657	Lieb	North Fork Long Island September's Mission Merlot	2008
21847577	Lieb	Lieb North Fork Of Long Island Meritage	2007
21949138	Lieb	Lieb North Fork Of Long Island Blanc De Blancs Brut Pinot Blanc	2009
21957814	Lieb	Lieb Long North Fork Of Long Island Cabernet Franc	2007
22416836	Lieb	Lieb North Fork Of Long Island Merlot	2005
22653258	Lieb	Lieb North Fork Of Long Island Merlot	2006
22689883	Lieb	Lieb North Fork Of Long Island Pinot Blanc	2011
22962727	Lieb	Lieb North Fork Of Long Island Blanc De Blancs Brut Pinot Blanc	2010
23677731	Lieb	Lieb North Fork Of Long Island Merlot	2006
23870564	Lieb	Lieb North Fork Of Long Island Meritage	2007
20088853	Lucie Et Auguste Lignier	Lucie Et Auguste Lignier Bourgogne Passetoutgrains	2010
20088860	Lucie Et Auguste Lignier	Lucie Et Auguste Lignier Charmes Chambertin	2009
20096200	Lucie Et Auguste Lignier	Lucie Et Auguste Lignier Les Seuvrees Gevrey Chambertin	2006
20096202	Lucie Et Auguste Lignier	Lucie Et Auguste Lignier Les Seuvrees Gevrey Chambertin	2007
20096205	Lucie Et Auguste Lignier	Lucie Et Auguste Lignier Cuvee Romain Lignier Morey Saint Denis 1er Cru	2009
20096209	Lucie Et Auguste Lignier	Lucie Et Auguste Lignier Les Chaffots Morey Saint Denis 1er Cru	2009
20096211	Lucie Et Auguste Lignier	Lucie Et Auguste Lignier Charmes Chambertin	2008
20257448	Lucie Et Auguste Lignier	Lucie Et Auguste Lignier Morey Saint Denis	2008
20295063	Lucie Et Auguste Lignier	Lucie Et Auguste Lignier Les Chaffots Morey Saint Denis 1er Cru	2009
20482567	Lucie Et Auguste Lignier	Lucie Et Auguste Lignier Morey Saint Denis	2001
20482781	Lucie Et Auguste Lignier	Lucie Et Auguste Lignier Morey Saint Denis	2012
20622497	Lucie Et Auguste Lignier	de Aureo Spirito La Tour de L'Horloge Gevrey Chambertin	2010
20707530	Lucie Et Auguste Lignier	Lucie Et Auguste Lignier Charmes Chambertin	2007
20757801	Lucie Et Auguste Lignier	Moustie Domaine de La Douaix Vieilles Vigne Nuits Saint Georges	2009
21040596	Lucie Et Auguste Lignier	Lucie Et Auguste Lignier Cuvee Romain Lignier Morey Saint Denis 1er Cru	2007
21725011	Lucie Et Auguste Lignier	Lucie Et Auguste Lignier Les Seuvrees Gevrey Chambertin	2008
22107159	Lucie Et Auguste Lignier	Moustie Domaine de La Douaix Vieilles Vigne Nuits Saint Georges	2009
22289320	Lucie Et Auguste Lignier	Lucie Et Auguste Lignier Bourgogne Passetoutgrains	2009
23096673	Lucie Et Auguste Lignier	Fixin	2007
23740017	Lucie Et Auguste Lignier	Lucie Et Auguste Lignier Clos Les Sionnieres Morey Saint Denis	2009
23864442	Lucie Et Auguste Lignier	Lucie Et Auguste Lignier Morey Saint Denis 1er Cru	2008
20156655	San Fereolo	San Fereolo Valdiba	2010
20519224	San Fereolo	San Fereolo Il Provinciale Langhe Nebbiolo	2006
20577271	San Fereolo	San Fereolo Austri Langhe	2003
20598908	San Fereolo	San Fereolo Coste di Riavolo	2006
20642104	San Fereolo	San Fereolo Coste di Riavolo	2006
20647403	San Fereolo	San Fereolo Coste di Riavolo	2007
20710587	San Fereolo	San Fereolo Austri Langhe	2006
20838563	San Fereolo	San Fereolo	2005
21023517	San Fereolo	San Fereolo Il Provinciale Langhe Nebbiolo	2007
21054586	San Fereolo	San Fereolo	1999
21132348	San Fereolo	San Fereolo Coste di Riavolo	2008
21135536	San Fereolo	San Fereolo Austri Langhe	2005
21135837	San Fereolo	San Fereolo	2005
21533882	San Fereolo	San Fereolo Valdiba	2011
22394800	San Fereolo	Di Dogliani Superiore Dolcetto	2003
22951237	San Fereolo	San Fereolo Il Provinciale Langhe Nebbiolo	2006
23041153	San Fereolo	San Fereolo Austri Langhe	2003
23089824	San Fereolo	San Fereolo	2007
23258250	San Fereolo	San Fereolo Valdiba	2012
23556833	San Fereolo	San Fereolo Austri Langhe	2005
23849441	San Fereolo	San Fereolo	2007
20143408	Bodega del Abad	Bodega del Abad Abad Dom Bueno Roble Bierzo	2008
20178821	Bodega del Abad	Bodega del Abad Abad Dom Bueno Bierzo Godello	2011
20194649	Bodega del Abad	Bodega del Abad Abad Dom Bueno Bierzo Mencia	2007
20215245	Bodega del Abad	Bodega del Abad Gotin Del Risc	2008
20225323	Bodega del Abad	Bodega del Abad Abad Dom Bueno Roble Bierzo	2005
20240603	Bodega del Abad	Bodega del Abad Gotin Del Risc	2005
20240638	Bodega del Abad	Bodega del Abad Gotin Del Risc	2008
20442909	Bodega del Abad	Bodega del Abad Abad Dom Bueno Bierzo Godello	2012
20446550	Bodega del Abad	Bodega del Abad Abad Dom Bueno Bierzo Mencia	2010
20764420	Bodega del Abad	Bodega del Abad Carracedo Bierzo Mencia	2007
20835090	Bodega del Abad	Bodega del Abad Abad Dom Bueno Bierzo Godello	2011
20979521	Bodega del Abad	Bodega del Abad Abad Dom Bueno Roble Bierzo	2006
21156443	Bodega del Abad	Bodega del Abad Gotin Del Risc	2008
21807402	Bodega del Abad	Bodega del Abad Gotin Del Risc	2008
22817124	Bodega del Abad	Bodega del Abad Carracedo Bierzo Mencia	2007
22984365	Bodega del Abad	Bodega del Abad Abad Dom Bueno Bierzo Godello	2001
23199463	Bodega del Abad	Bodega del Abad Abad Dom Bueno Bierzo Mencia	2013
23319572	Bodega del Abad	Bodega del Abad Gotin Del Risc Godello	2012
23459221	Bodega del Abad	Bodega del Abad Abad Dom Bueno Bierzo Godello	2012
23522604	Bodega del Abad	Bodega del Abad Gotin Del Risc Godello	2012
23992013	Bodega del Abad	Bodega del Abad Gotin Del Risc Godello	2012
20311260	Casa cadaval	Casa Cadaval Padre Pedro Reserva	2009
20321621	Casa cadaval	Cadaval Aguieira Lisboa Tinto	2008
20469446	Casa cadaval	Casa cadaval Marquesa De Cadaval	2005
20469447	Casa cadaval	Casa cadaval Padre Pedro Reserva	2011
20472512	Casa cadaval	Casa Cadaval Padre Pedro Reserva	2007
20477972	Casa cadaval	Casa Cadaval Padre Pedro Reserva	2009
20597856	Casa cadaval	Casa Cadaval Cabernet Sauvignon	2004
20778975	Casa cadaval	Casa cadaval Marquesa De Cadaval	2007
20913255	Casa cadaval	Casa cadaval Marquesa De Cadaval	2010
20913258	Casa cadaval	Casa cadaval Marquesa De Cadaval	2007
21504400	Casa cadaval	Casa cadaval Trincadeira Preta Vinhas Velhas	2010
21669342	Casa cadaval	Casa cadaval Padre Pedro Reserva	2011
21978049	Casa cadaval	Casa Cadaval Muge Pinot Noir Red	1999
22075930	Casa cadaval	Frasquito flor De Lebrija Conzalez Palacios	None
22220832	Casa cadaval	Casa Cadaval Cabernet Sauvignon	1998
22221018	Casa cadaval	Casa Cadaval Muge Pinot Noir Red	1999
22638659	Casa cadaval	Reyes de Aragon	None
23601696	Casa cadaval	Casa Cadaval Cabernet Sauvignon	2012
23829728	Casa cadaval	Casa cadaval Trincadeira Preta Vinhas Velhas	2010
23852945	Casa cadaval	Casa Cadaval Muge Pinot Noir Red	2001
23853081	Casa cadaval	Casa Cadaval Muge Pinot Noir Red	1995
20285454	Zanini	Zanini Ticirosso Ticino Merlot	2010
20474144	Zanini	Zanini Ticino Merlot	2008
20660105	Zanini	Zanini Ticinello Ticino Merlot	2011
20761098	Zanini	Ticirosso Merlot Ticino	None
20786852	Zanini	Zanini Ticirosso Ticino Merlot	2010
20912191	Zanini	D'Abruzzo Montepulciano	2008
21008209	Zanini	Zanini Ticino Merlot	2009
21052901	Zanini	Zanini Ticirosso Ticino Merlot	2012
21106777	Zanini	Zanini Ticinello Bianco Del Ticino Merlot	2010
21106881	Zanini	Zanini Ticinello Ticino Merlot	2011
21288874	Zanini	Zanini Ticino Merlot	2002
21407606	Zanini	Primofiore Rosato del Salento	None
21497534	Zanini	Zanini Branco Extra Brut	2010
21859716	Zanini	Zanini Ticinello Bianco Del Ticino Merlot	2012
21905624	Zanini	Zanini Ticirosso Ticino Merlot	2012
22184987	Zanini	D'Abruzzo Montepulciano	2010
22242001	Zanini	Donaggio Ticino Merlot	2012
22911389	Zanini	D'Abruzzo Montepulciano	None
22982337	Zanini	Zanini Ticinello Ticino Merlot	2012
23803346	Zanini	Zanini Ticinello Bianco Del Ticino Merlot	2010
23865464	Zanini	Zanini D'Asti Barbera	None
20267824	Kossler	Sudtirol Alto Adige Gewürztraminer	2011
20268841	Kossler	Kossler Sudtirol Alto Adige Blauburgunder Pinot Nero	2008
21007458	Kossler	Lagrein	2011
21046104	Kossler	Weinberg Dolomiten Rosenmuskateller	2008
21053765	Kossler	Sudtirol Alto Adige Sauvignon	2011
21077159	Kossler	Kossler Sudtirol Alto Adige Gewurztraminer	2013
21105554	Kossler	Kossler Sudtirol Alto Adige Sauvignon	2007
21221963	Kossler	Kossler Sudtirol Alto Adige Pinot Grigio	2012
21282568	Kossler	Kossler Sudtirol Alto Adige Lagrein kretzer	2012
21545190	Kossler	Kossler Südtirol Alto Adige Lagrein	2011
21552489	Kossler	Pinot Grigio Südtirol Alto Adige	2012
21681864	Kossler	Sudtirol Alto Adige Gewürztraminer	2013
21702250	Kossler	Kossler Chardonnay	2012
21729017	Kossler	Müller Thurgau	2012
22897206	Kossler	Kossler Sudtirol Alto Adige Lagrein kretzer	2008
22985601	Kossler	Kossler Sudtirol Alto Adige Gewurztraminer	2012
23066502	Kossler	Kossler Sudtirol Alto Adige Pinot Grigio	2008
23201786	Kossler	Sudtirol Alto Adige Kalterersee Auslese	2012
23311759	Kossler	Kossler Sudtirol Alto Adige Sauvignon	2012
23311891	Kossler	Kossler Sudtirol Alto Adige Sauvignon	2012
23510168	Kossler	Weissburgunder Pinot Bianco	None
20182960	Concavins	Bodegas Concavins Proyecto Cu4tro	2004
20227032	Concavins	Bodegas Concavins Conca De Barberà Clos Mont Blanc Chardonnay	2005
20392879	Concavins	Concavins Proyecto Cu4tro Bubbles Cava Rose	2008
20906339	Concavins	Concavins Castillo de Montblanc Conca de Barbera Tempranillo	2000
21114705	Concavins	Concavins Proyecto Premium Reserva Cu4tro Bubbles Cava	2007
21534534	Concavins	Concavins Montblanc 362 Catalunya Tempranillo/Cabernet	2012
21544741	Concavins	Concavins Proyecto Premium Reserva Cu4tro Bubbles Cava	2008
21581933	Concavins	Concavins Proyecto Cu4tro Bubbles Cava	2008
21602660	Concavins	Concavins Proyecto Cu4tro Bubbles Cava Rose	2013
21729832	Concavins	Concavins Montblanc 362 Catalunya Tempranillo/Cabernet	2012
21804522	Concavins	Conca De Barberà 362 Clos Montblanc Tempranillo/Cabernet	2011
21839705	Concavins	Alenyà Metode Tradicional Reserva Brut Cava	None
22070026	Concavins	Bodega Cu4tro Ausente Doctor's Vineyard Santa Lucia Highlands Pinot Noir	2008
22462692	Concavins	Castillo De Montblanc Conca De Barbera Cabernet Sauvignon	1998
22527510	Concavins	Proyecto Cu4tro Bubbles Gran Reserva	None
22551087	Concavins	Concavins Proyecto Cu4tro Bubbles Cava	2013
22749372	Concavins	Concavins Castillo de Montblanc Conca de Barbera Tempranillo	1996
23093495	Concavins	Marques del Costal Crianza Cabernet Sauvignon Merlot	2010
23122869	Concavins	Conca De Barberà Tempranillo	2000
23257284	Concavins	Concavins Proyecto Cu4tro Bubbles Cava	2013
23954938	Concavins	Sarabanda Tempranillo	None
20067673	Podere Sante Marie	Podere Sante Marie Colleoni Brunello Di Montalcino	2001
20230626	Podere Sante Marie	Podere Sante Marie Colleoni Brunello Di Montalcino	2007
20286605	Podere Sante Marie	Podere Sante Marie Colleoni Brunello Di Montalcino	2007
20398055	Podere Sante Marie	Podere Sante Marie Colleoni Rosso Di Montalcino	2010
20404953	Podere Sante Marie	Podere Sante Marie Colleoni Brunello Di Montalcino	2008
20447361	Podere Sante Marie	Podere Sante Marie Colleoni Riserva Brunello Di Montalcino	2013
20455017	Podere Sante Marie	Podere Sante Marie Rosso di Montalcino Colleoni	2007
20491456	Podere Sante Marie	Podere Sante Marie Colleoni Rosso Di Montalcino	2009
20519669	Podere Sante Marie	Podere Sante Marie Rosso di Montalcino Colleoni	2009
20650336	Podere Sante Marie	Podere Sante Marie Colleoni Brunello Di Montalcino	2003
20762498	Podere Sante Marie	Podere Sante Marie Colleoni Rosso Di Montalcino	2010
20784297	Podere Sante Marie	Podere Sante Marie Colleoni Riserva Brunello Di Montalcino	2004
20796024	Podere Sante Marie	Podere Sante Marie Rosso di Montalcino Colleoni	2009
21160661	Podere Sante Marie	Podere Sante Marie Colleoni Brunello Di Montalcino	2006
21286620	Podere Sante Marie	Podere Sante Marie Colleoni Rosso Di Montalcino	2011
21323097	Podere Sante Marie	Podere Sante Marie Colleoni Riserva Brunello Di Montalcino	1995
21412675	Podere Sante Marie	Colleoni Rosso di Montalcino	2006
21978214	Podere Sante Marie	Podere Sante Marie Rosso di Montalcino Colleoni	2011
22515226	Podere Sante Marie	Podere Sante Marie Colleoni Brunello Di Montalcino	2006
23034328	Podere Sante Marie	Podere Sante Marie Colleoni Riserva Brunello Di Montalcino	2006
23252841	Podere Sante Marie	Colleoni Montalcino	None
20228158	Dino	Dino Sicilia Shiraz	2008
20270420	Dino	Dino Sangiovese Di Romagna	2010
20301297	Dino	Dino Sicilia Chardonnay	2011
20403536	Dino	Dino Delle Venezie Pinot Grigio	2010
21019607	Dino	Dino Sicilia Shiraz	2011
21416471	Dino	Dino Montepulciano D'Abruzzo	2010
21687735	Dino	Dino Provincia Di Pavia Pinot Grigio	2012
21735522	Dino	Turco Colli Sauvignon	None
21792996	Dino	Dino Seleccione No 6 Romagna Sangiovese	2011
22043667	Dino	Shiraz Terre Siciliane	2012
22085118	Dino	Dino Edizione Brut Prosecco	NV
22420860	Dino	Dino Edizione Brut Prosecco	NV
22529395	Dino	Dino Provincia Di Pavia Pinot Grigio	2013
22784574	Dino	Santino's Sonoma County Pinot Noir	None
22825957	Dino	Edizione Puglia Primitivo	2011
22903956	Dino	Dino Montepulcinao D'Abruzzo	2011
23265160	Dino	Dino Montepulciano D'Abruzzo	2000
23410693	Dino	Soave White	2012
23553541	Dino	Dino Montepulcinao D'Abruzzo	2013
23741203	Dino	Dino Seleccione No 6 Romagna Sangiovese	2011
23859822	Dino	Dino Sicilia Shiraz	2010
20143115	Edouard Delaunay	Edouard Delaunay Chablis	2008
20154139	Edouard Delaunay	Edouard Delaunay Chablis	2007
20735669	Edouard Delaunay	Chiaretto Bardolino	2011
20860461	Edouard Delaunay	Edouard Delaunay Chablis	None
20932817	Edouard Delaunay	Edouard Delaunay Gevrey Chambertin	2008
21190162	Edouard Delaunay	Les Epenots Pommard 1er Cru	None
21247672	Edouard Delaunay	Edouard Delaunay Gevrey Chambertin	None
21473582	Edouard Delaunay	Edouard Delaunay Beaune Cpenottes	2012
21473608	Edouard Delaunay	Edouard Delaunay Beaune Premier Cru	2010
21724236	Edouard Delaunay	Cote De Beaune Village Grand Vin De Bourgogne	None
22049866	Edouard Delaunay	Edouard Delaunay Beaune Cpenottes	1981
22459457	Edouard Delaunay	Edouard Delaunay Beaune Cpenottes	1988
22550933	Edouard Delaunay	Savigny Les Beaune 1er Cru Les Peuillets	None
22579377	Edouard Delaunay	Edouard Delaunay Cotes Du Rhone	2010
22589524	Edouard Delaunay	Tradition Brut Chardonnay	None
22688513	Edouard Delaunay	Edouard Delaunay Chambolle Musigny Premier Cru	None
23042073	Edouard Delaunay	Edouard Delaunay Beaune Premier Cru	1978
23206405	Edouard Delaunay	Volnay Red	None
23381253	Edouard Delaunay	Edouard Delaunay Brut Chardonnay	None
23503285	Edouard Delaunay	Edouard Delaunay Bourgogne Pinot Noir	None
23949171	Edouard Delaunay	Edouard Delaunay Saint Veran	None
20917989	Montagne	Montagne Bordeaux	None
20938640	Montagne	Montagne Chateauneuf du Pape	2010
21189396	Montagne	Vieilles Vigne Carignan	2007
21213427	Montagne	Montagne Bordeaux	2010
21336740	Montagne	Montagne Saint Emilion Grand Bordeaux	2011
21648840	Montagne	Saint Emilion Grand Vin De Bordeaux	2011
21751501	Montagne	Montagne Saint Emilion Grand Bordeaux	2011
21812905	Montagne	Montagne Saint Emilion Grand Vin De Bordeaux	2001
22283486	Montagne	Hors D' Age Maury Vin Doux Naturel Non Filtre	None
22311234	Montagne	Prat Haut Cuvee Cotes Du Roussillon Villages	2007
22390057	Montagne	Montagne Saint Emilion Grand Vin De Bordeaux	2005
22533915	Montagne	Montagne Stellenbosch Shiraz	None
22568815	Montagne	Montagne Cabernet Sauvignon	1973
22568821	Montagne	Montagne Cabernet Sauvignon	2012
22765425	Montagne	Montagne Saint Emilion Grand Vin De Bordeaux	2006
23010860	Montagne	Maury Vin Doux Naturel	2004
23240954	Montagne	Santa Barbara County Sierra Madre Vineyard Pinot Blanc	2012
23307199	Montagne	Montagne Tempranillo	2011
23340436	Montagne	Perrot &amp; Cie St Emilion	None
23478477	Montagne	Montagne Bordeaux Superieur Cotes De Castillon	1988
23849463	Montagne	Montagne Bordeaux	2012
20164620	Olcaviana	Olcaviana Merlot	2006
20164621	Olcaviana	Olcaviana Cabernet Sauvignon	2009
20164623	Olcaviana	Olcaviana Syrah	2008
20164624	Olcaviana	Olcaviana Tempranillo	2008
20164626	Olcaviana	Olcaviana Chardonnay	2008
20164627	Olcaviana	1564 Gewürztramine	1564
20164631	Olcaviana	Xintros	2008
20326879	Olcaviana	Olcaviana Merlot	2010
20601882	Olcaviana	Olcaviana Syrah	2010
20822365	Olcaviana	Xintros Petit Verdot Merlot	2007
20975759	Olcaviana	Olcaviana Merlot	2006
20993294	Olcaviana	Olcaviana Vega Pasion	2008
21006856	Olcaviana	Olcaviana 1564 Aged In oak Syrah	2008
21476511	Olcaviana	Olcaviana Vega Pasion	2012
21781772	Olcaviana	Olcaviana Verdejo	2012
22348165	Olcaviana	Olcaviana 1564 Aged In oak	2006
22668349	Olcaviana	Olcaviana Tempranillo	2009
22669154	Olcaviana	Olcaviana 1564 Aged In oak	2006
22669188	Olcaviana	Olcaviana 1564 Aged In oak Laude	2010
22920211	Olcaviana	Olcaviana 1564 Aged In oak Syrah	2011
12004029	Olcaviana	Olcaviana 1564 Aged In oak Laude	2010
20629553	Chassagne Montrachet	Chassagne Montrachet Premier Cru Les Chaumees	2009
20629587	Chassagne Montrachet	Chassagne Montrachet Premier Cru Les Chaumees	2009
20713976	Chassagne Montrachet	Chassagne Montrachet Premier Cru Les Blanchots Dessus	2009
21047075	Chassagne Montrachet	Chassagne Montrachet Morgeot Premier Cru	2010
21049534	Chassagne Montrachet	Chassagne Montrachet Premier Cru Les Champs Gains	2010
21168379	Chassagne Montrachet	Chassagne Montrachet 1er Cru 'la maltroie'	2009
21219145	Chassagne Montrachet	Chassagne Montrachet &quot;Les Chenevottes&quot; 1er cru	2008
21360549	Chassagne Montrachet	Chassagne Montrachet 1er Cru En Remilly	2004
22230225	Chassagne Montrachet	Les Charmois Saint Aubin 1er Cru	2008
22451597	Chassagne Montrachet	Chassagne Montrachet 1er Cru Les Baudines Reserve Personnelle	2009
22542783	Chassagne Montrachet	Bourgogne 1er Cru Les Chaumees	None
22737423	Chassagne Montrachet	Chassagne Montrachet 1st Cru Les Chenevottes	2010
22823653	Chassagne Montrachet	Chassagne montrachet premier cru 'les macherelles'	2011
22944000	Chassagne Montrachet	Chassagne Montrachet La Grande Borne	2009
23408733	Chassagne Montrachet	Chassagne Montrachet Premier Cru	2011
23474190	Chassagne Montrachet	Chassagne Montrachet Premier Cru	2008
23483570	Chassagne Montrachet	Chassagne Montrachet Morgeot Premier Cru	2010
23525849	Chassagne Montrachet	Chassagne Montrachet 1.er Cru Les Caillerets	2012
23525882	Chassagne Montrachet	Chassagne Montrachet 1.er Cru Les Caillerets	2012
23543381	Chassagne Montrachet	Chassagne Montrachet 1.er Cru Les Caillerets	2011
23952373	Chassagne Montrachet	Premier Cru	2009
20085712	Oak Grove	Oak Grove Reserve Petite Sirah	2010
20086217	Oak Grove	Oak Grove Reserve Viognier	2009
20086219	Oak Grove	Oak Grove Reserve Pinot Grigio	2011
20086223	Oak Grove	Oak Grove Reserve Merlot	2008
20204386	Oak Grove	Oak Grove Reserve Viognier	2008
20308556	Oak Grove	Oak Grove Reserve Chardonnay	2011
20323256	Oak Grove	Oak Grove Reserve Cabernet Sauvignon	2005
20468764	Oak Grove	Oak Grove Reserve Petite Sirah	2010
20610056	Oak Grove	Oak Grove Sauvignon Blanc	2011
20756251	Oak Grove	Oak Grove California Cabernet Sauvignon	2008
21064652	Oak Grove	Oak Grove Reserve Pinot Grigio	2010
21810234	Oak Grove	Oak Grove Reserve Petite Sirah	2011
21815660	Oak Grove	Oak Grove California Cabernet Sauvignon	2012
21890436	Oak Grove	Oak Grove Reserve Viognier	2009
22025672	Oak Grove	California Reserve Zinfandel	2008
22190965	Oak Grove	Oak Grove California Shiraz	None
22319216	Oak Grove	Oak Grove Reserve Petite Sirah	2007
22319223	Oak Grove	Oak Grove Reserve Cabernet Sauvignon	2007
22363395	Oak Grove	Oak Grove Reserve Chardonnay	2004
23257542	Oak Grove	Oak Grove California Cabernet Sauvignon	2012
23294237	Oak Grove	Oak Grove Sauvignon Blanc	2012
20390396	Antichi Vinai	Antichi Vinai Koine Etna Rosso	2008
20454132	Antichi Vinai	Antichi Vinai Sicilia Nero D'Avola	U.V.
20559325	Antichi Vinai	Antichi Vinai Alke Nero D'Avola	2008
20602046	Antichi Vinai	Antichi Vinai Sicilia Nero d'Avola	2010
20775394	Antichi Vinai	Antichi Vinai Tre Riviere Nero D'Avola	2013
20775514	Antichi Vinai	Antichi Vinai Tre Riviere Nero D'Avola	2009
20832145	Antichi Vinai	Antichi Vinai Don Gia Nero D'Avola Nerello Mascalese	2008
20887261	Antichi Vinai	Tre Riviere Insolia	2008
21056960	Antichi Vinai	Antichi Vinai Koine Etna Rosso	2006
21576635	Antichi Vinai	Ciclope Etna DOC	None
21634387	Antichi Vinai	Antichi Vinai Ciclope Etna Bianco	2008
21704249	Antichi Vinai	Antichi Vinai Alke Nero D'Avola	None
21840394	Antichi Vinai	Antichi Vinai Neromosso	2013
21909792	Antichi Vinai	Antichi Vinai Ciclope Etna Bianco	2012
21988732	Antichi Vinai	Antichi Vinai Don Gia Nero D'Avola Nerello Mascalese	2008
22033124	Antichi Vinai	Sicilia Moscato	None
22188039	Antichi Vinai	Insolia Charin Chardonnay	None
22619406	Antichi Vinai	Antichi Vinai Neromosso	2009
23143040	Antichi Vinai	Ciclope Etna DOC	1998
23323239	Antichi Vinai	Petra Lava Bianco	None
23861684	Antichi Vinai	Antichi Vinai Don Gia Nero D'Avola Nerello Mascalese	2010
20243181	Thevenet & Fils	Thevenet & Fils Domaine Emilian Gillet Quintaine Vire Clesse	2008
20659182	Thevenet & Fils	Thevenet & Fils Bussieres Les Clos Bourgogne Red	2010
20905355	Thevenet & Fils	Thevenet & Fils Macon Villages	2008
21001698	Thevenet & Fils	Thevenet & Fils Macon Villages	2007
21055811	Thevenet & Fils	Thevenet & Fils Saint Veran Clos De L Ermitage	2008
21109444	Thevenet & Fils	Thevenet & Fils Saint Veran Clos De L Ermitage	2010
21305171	Thevenet & Fils	Thevenet & Fils Saint Veran Clos De L Ermitage	2009
21370075	Thevenet & Fils	Thevenet & Fils Domaine De La Bongran Cuvee E.J.Thevenet Vire Clesse	2003
21383405	Thevenet & Fils	Thevenet & Fils Domaine De La Bongran Cuvee E.J.Thevenet Vire Clesse	2007
21573749	Thevenet & Fils	Thevenet & Fils Domaine De La Bongran Cuvee E.J.Thevenet Vire Clesse	2004
21866091	Thevenet & Fils	Thevenet & Fils Macon Pierreclos	2010
21912260	Thevenet & Fils	Thevenet & Fils Bussieres Les Clos Bourgogne Red	2011
21913408	Thevenet & Fils	Thevenet & Fils Macon Villages	2007
22541870	Thevenet & Fils	Thevenet & Fils Domaine De La Bongran Cuvee E.J.Thevenet Vire Clesse	2005
22554460	Thevenet & Fils	Thevenet & Fils Domaine Emilian Gillet Quintaine Vire Clesse	2008
22713935	Thevenet & Fils	Thevenet & Fils Domaine De La Bongran Cuvee E.J.Thevenet Vire Clesse	2004
22848473	Thevenet & Fils	Thevenet & Fils Saint Veran Clos De L Ermitage	2011
22976356	Thevenet & Fils	Thevenet & Fils Saint Veran Clos De L Ermitage	2011
23105299	Thevenet & Fils	Thevenet & Fils Domaine De La Bongran Cuvee E.J.Thevenet Vire Clesse	2002
23231700	Thevenet & Fils	Thevenet & Fils Bussieres Les Clos Bourgogne Red	2011
23602430	Thevenet & Fils	Thevenet & Fils Macon Pierreclos	2010
20058357	Primo Palatum	Primo Palatum Cotes De Gascogne	2004
20058365	Primo Palatum	Bordeaux Classica	2004
20058366	Primo Palatum	Primo Palatum Sauternes	2004
20058368	Primo Palatum	Primo Palatum Graves	2000
20058370	Primo Palatum	Cotes De Gascogne Classica	2004
20058374	Primo Palatum	Primo Palatum Mythologia Madiran	2001
20058376	Primo Palatum	Primo Palatum Mythologia Madiran	2001
20058379	Primo Palatum	Limoux Cabernet Sauvignon Cabernet Franc	2003
20058380	Primo Palatum	Primo Palatum Minervois La Liviniere	2004
20058382	Primo Palatum	Cotes Du Roussillon Mourvedre	2004
20263368	Primo Palatum	Primo Palatum Jurancon Sec Classica	2003
20633341	Primo Palatum	Cahors Classica	1999
20660801	Primo Palatum	Andres Cabernet Sauvignon	2005
20886034	Primo Palatum	Humboldt	2001
21017870	Primo Palatum	Primo Palatum Cahors	1997
21040727	Primo Palatum	Primo Palatum Bordeaux	2000
21220077	Primo Palatum	Domaine Monblanc	2007
21387431	Primo Palatum	Primo Palatum Graves	2000
21923264	Primo Palatum	Soulo rosso primitivo merlot	2012
22287521	Primo Palatum	Primo Palatum Madiran	1997
23003925	Primo Palatum	Obidos	2010
20205634	Forty Five North	Forty Five North 45 Red	2008
20499866	Forty Five North	Forty Five North Pinot Gris	2010
20781290	Forty Five North	Sauvignon Blanc	2010
20807917	Forty Five North	Semi dry Riesling	None
21103215	Forty Five North	Forty Five North 45 Riesling Semi Dry	2011
21103340	Forty Five North	Forty Five North Peach Cremant	2011
21689638	Forty Five North	Rose of Cabernet Franc	None
21895380	Forty Five North	45 Red	2012
22000323	Forty Five North	Pinot Gris	2011
22260257	Forty Five North	Dry Riesling	2011
22292862	Forty Five North	45 Icebox Pinot Gris Leelanau Peninsula Sweet White	2007
22679506	Forty Five North	Forty Five North Select Harvest Riesling	2011
22779882	Forty Five North	PINOT GRIS	2011
22942341	Forty Five North	North Leelanau Peninsula Pinot Noir	2012
23075207	Forty Five North	Leelanau Peninsula Cabernet Franc	2012
23107346	Forty Five North	Forty Five North Unwooded Chardonnay	2012
23132445	Forty Five North	Forty Five North Select Harvest Riesling	2011
23155447	Forty Five North	Forty Five North 45 Riesling Semi Dry	2012
23278062	Forty Five North	Forty Five North Peach Cremant	2010
23459550	Forty Five North	45 Sauvignon Blanc	None
23877549	Forty Five North	Forty Five North Peach Cremant	2008
20085725	Chateau Senejac	Chateau Senejac Haut Medoc	2005
20187940	Chateau Senejac	Chateau Senejac Haut Medoc	1999
20302981	Chateau Senejac	Chateau Senejac Haut Medoc	2000
20687035	Chateau Senejac	Chateau Senejac Haut Medoc	1999
[truncated: 109,426 more rows]
