# Supplementary material for: Distributed search and fusion for wine label image retrieval
Source: PeerJ Comput Sci. 2022 Sep 28;8:e1116. doi: 10.7717/peerj-cs.1116 (PMC9575874; doi:10.7717/peerj-cs.1116)
Supplement: Supplemental Information 3 [file peerj-cs-08-1116-s003.zip › branch4/file3_data/test.lst]

18142	3542	/home/wangya/wine/distributed_4/data/files_3/test_crop/23169609.jpg
8921	1159	/home/wangya/wine/distributed_4/data/files_3/test_crop/20471638.jpg
1003	2823	/home/wangya/wine/distributed_4/data/files_3/test_crop/21075888.jpg
14306	3859	/home/wangya/wine/distributed_4/data/files_3/test_crop/21753479.jpg
17204	2678	/home/wangya/wine/distributed_4/data/files_3/test_crop/20255676.jpg
12904	560	/home/wangya/wine/distributed_4/data/files_3/test_crop/21625459.jpg
2268	1169	/home/wangya/wine/distributed_4/data/files_3/test_crop/20528210.jpg
19150	3568	/home/wangya/wine/distributed_4/data/files_3/test_crop/21961362.jpg
12754	955	/home/wangya/wine/distributed_4/data/files_3/test_crop/21230070.jpg
14145	95	/home/wangya/wine/distributed_4/data/files_3/test_crop/22479927.jpg
13074	2281	/home/wangya/wine/distributed_4/data/files_3/test_crop/20251026.jpg
18039	1977	/home/wangya/wine/distributed_4/data/files_3/test_crop/20515849.jpg
17520	40	/home/wangya/wine/distributed_4/data/files_3/test_crop/20910227.jpg
6501	1577	/home/wangya/wine/distributed_4/data/files_3/test_crop/22908515.jpg
12307	2852	/home/wangya/wine/distributed_4/data/files_3/test_crop/20805527.jpg
3438	3972	/home/wangya/wine/distributed_4/data/files_3/test_crop/21902984.jpg
19090	248	/home/wangya/wine/distributed_4/data/files_3/test_crop/20423918.jpg
13843	459	/home/wangya/wine/distributed_4/data/files_3/test_crop/20042168.jpg
10980	100	/home/wangya/wine/distributed_4/data/files_3/test_crop/21234272.jpg
7995	3555	/home/wangya/wine/distributed_4/data/files_3/test_crop/23937874.jpg
18354	479	/home/wangya/wine/distributed_4/data/files_3/test_crop/21017984.jpg
8878	3950	/home/wangya/wine/distributed_4/data/files_3/test_crop/23216877.jpg
4334	866	/home/wangya/wine/distributed_4/data/files_3/test_crop/20175953.jpg
19548	2298	/home/wangya/wine/distributed_4/data/files_3/test_crop/20464323.jpg
3410	2224	/home/wangya/wine/distributed_4/data/files_3/test_crop/20286677.jpg
10491	4066	/home/wangya/wine/distributed_4/data/files_3/test_crop/23116542.jpg
1761	454	/home/wangya/wine/distributed_4/data/files_3/test_crop/20821189.jpg
5350	366	/home/wangya/wine/distributed_4/data/files_3/test_crop/21520435.jpg
10916	1432	/home/wangya/wine/distributed_4/data/files_3/test_crop/23307989.jpg
13138	3339	/home/wangya/wine/distributed_4/data/files_3/test_crop/20569711.jpg
19291	194	/home/wangya/wine/distributed_4/data/files_3/test_crop/20982162.jpg
14669	1892	/home/wangya/wine/distributed_4/data/files_3/test_crop/21468774.jpg
11966	3199	/home/wangya/wine/distributed_4/data/files_3/test_crop/20460882.jpg
8683	1640	/home/wangya/wine/distributed_4/data/files_3/test_crop/20194367.jpg
17134	2019	/home/wangya/wine/distributed_4/data/files_3/test_crop/21130221.jpg
19447	180	/home/wangya/wine/distributed_4/data/files_3/test_crop/22549826.jpg
3460	624	/home/wangya/wine/distributed_4/data/files_3/test_crop/21804713.jpg
19115	1897	/home/wangya/wine/distributed_4/data/files_3/test_crop/20093102.jpg
19407	453	/home/wangya/wine/distributed_4/data/files_3/test_crop/21680559.jpg
6756	1240	/home/wangya/wine/distributed_4/data/files_3/test_crop/20636280.jpg
7671	3748	/home/wangya/wine/distributed_4/data/files_3/test_crop/20643664.jpg
8968	2253	/home/wangya/wine/distributed_4/data/files_3/test_crop/20228901.jpg
255	4071	/home/wangya/wine/distributed_4/data/files_3/test_crop/22359485.jpg
12639	847	/home/wangya/wine/distributed_4/data/files_3/test_crop/23042128.jpg
4857	3653	/home/wangya/wine/distributed_4/data/files_3/test_crop/20055708.jpg
10357	444	/home/wangya/wine/distributed_4/data/files_3/test_crop/21210262.jpg
2904	3590	/home/wangya/wine/distributed_4/data/files_3/test_crop/20193210.jpg
2184	2696	/home/wangya/wine/distributed_4/data/files_3/test_crop/21134887.jpg
1917	1377	/home/wangya/wine/distributed_4/data/files_3/test_crop/21039099.jpg
13831	273	/home/wangya/wine/distributed_4/data/files_3/test_crop/23111616.jpg
14361	445	/home/wangya/wine/distributed_4/data/files_3/test_crop/23630931.jpg
1769	1951	/home/wangya/wine/distributed_4/data/files_3/test_crop/20818586.jpg
15590	3320	/home/wangya/wine/distributed_4/data/files_3/test_crop/20648375.jpg
14765	2018	/home/wangya/wine/distributed_4/data/files_3/test_crop/23330215.jpg
4597	1323	/home/wangya/wine/distributed_4/data/files_3/test_crop/21976244.jpg
10090	2437	/home/wangya/wine/distributed_4/data/files_3/test_crop/20541571.jpg
11015	1066	/home/wangya/wine/distributed_4/data/files_3/test_crop/22955877.jpg
12756	445	/home/wangya/wine/distributed_4/data/files_3/test_crop/21558977.jpg
13475	3881	/home/wangya/wine/distributed_4/data/files_3/test_crop/23631046.jpg
14468	1219	/home/wangya/wine/distributed_4/data/files_3/test_crop/22994503.jpg
4848	1198	/home/wangya/wine/distributed_4/data/files_3/test_crop/20141015.jpg
4625	179	/home/wangya/wine/distributed_4/data/files_3/test_crop/20928705.jpg
16771	2786	/home/wangya/wine/distributed_4/data/files_3/test_crop/23232647.jpg
2551	595	/home/wangya/wine/distributed_4/data/files_3/test_crop/22891950.jpg
2801	437	/home/wangya/wine/distributed_4/data/files_3/test_crop/22640066.jpg
11757	1053	/home/wangya/wine/distributed_4/data/files_3/test_crop/22073799.jpg
9181	163	/home/wangya/wine/distributed_4/data/files_3/test_crop/20189213.jpg
9756	11	/home/wangya/wine/distributed_4/data/files_3/test_crop/22513911.jpg
4037	92	/home/wangya/wine/distributed_4/data/files_3/test_crop/23912308.jpg
13233	392	/home/wangya/wine/distributed_4/data/files_3/test_crop/22279303.jpg
10728	1260	/home/wangya/wine/distributed_4/data/files_3/test_crop/20380659.jpg
14319	2360	/home/wangya/wine/distributed_4/data/files_3/test_crop/21267226.jpg
13401	2666	/home/wangya/wine/distributed_4/data/files_3/test_crop/20940295.jpg
13545	1950	/home/wangya/wine/distributed_4/data/files_3/test_crop/20633735.jpg
4745	3867	/home/wangya/wine/distributed_4/data/files_3/test_crop/23562595.jpg
9176	2271	/home/wangya/wine/distributed_4/data/files_3/test_crop/22942219.jpg
11764	1833	/home/wangya/wine/distributed_4/data/files_3/test_crop/20054373.jpg
1625	2237	/home/wangya/wine/distributed_4/data/files_3/test_crop/21925247.jpg
12736	2876	/home/wangya/wine/distributed_4/data/files_3/test_crop/21537980.jpg
19801	3349	/home/wangya/wine/distributed_4/data/files_3/test_crop/20199715.jpg
16244	2525	/home/wangya/wine/distributed_4/data/files_3/test_crop/21246982.jpg
7920	1549	/home/wangya/wine/distributed_4/data/files_3/test_crop/20206506.jpg
16115	124	/home/wangya/wine/distributed_4/data/files_3/test_crop/22009404.jpg
13251	742	/home/wangya/wine/distributed_4/data/files_3/test_crop/20838140.jpg
16375	933	/home/wangya/wine/distributed_4/data/files_3/test_crop/23371413.jpg
9077	951	/home/wangya/wine/distributed_4/data/files_3/test_crop/23282658.jpg
4412	2815	/home/wangya/wine/distributed_4/data/files_3/test_crop/20233200.jpg
16705	3270	/home/wangya/wine/distributed_4/data/files_3/test_crop/20717358.jpg
2518	2833	/home/wangya/wine/distributed_4/data/files_3/test_crop/22978104.jpg
12724	629	/home/wangya/wine/distributed_4/data/files_3/test_crop/20009945.jpg
9671	4047	/home/wangya/wine/distributed_4/data/files_3/test_crop/20567236.jpg
7489	2328	/home/wangya/wine/distributed_4/data/files_3/test_crop/23398026.jpg
12610	3071	/home/wangya/wine/distributed_4/data/files_3/test_crop/20301760.jpg
8896	628	/home/wangya/wine/distributed_4/data/files_3/test_crop/23221867.jpg
7732	2306	/home/wangya/wine/distributed_4/data/files_3/test_crop/20190662.jpg
521	3499	/home/wangya/wine/distributed_4/data/files_3/test_crop/20014781.jpg
18971	3956	/home/wangya/wine/distributed_4/data/files_3/test_crop/20402320.jpg
9320	700	/home/wangya/wine/distributed_4/data/files_3/test_crop/21579594.jpg
3506	2472	/home/wangya/wine/distributed_4/data/files_3/test_crop/21009718.jpg
8846	1666	/home/wangya/wine/distributed_4/data/files_3/test_crop/20459843.jpg
8987	1489	/home/wangya/wine/distributed_4/data/files_3/test_crop/21743261.jpg
4355	3681	/home/wangya/wine/distributed_4/data/files_3/test_crop/23298308.jpg
11271	4030	/home/wangya/wine/distributed_4/data/files_3/test_crop/20949762.jpg
9645	531	/home/wangya/wine/distributed_4/data/files_3/test_crop/20077627.jpg
17912	3997	/home/wangya/wine/distributed_4/data/files_3/test_crop/21210598.jpg
1767	544	/home/wangya/wine/distributed_4/data/files_3/test_crop/21733471.jpg
15200	2197	/home/wangya/wine/distributed_4/data/files_3/test_crop/21148682.jpg
18411	431	/home/wangya/wine/distributed_4/data/files_3/test_crop/21613849.jpg
6398	2036	/home/wangya/wine/distributed_4/data/files_3/test_crop/21235751.jpg
14243	2740	/home/wangya/wine/distributed_4/data/files_3/test_crop/21980736.jpg
19400	3147	/home/wangya/wine/distributed_4/data/files_3/test_crop/20559101.jpg
14073	724	/home/wangya/wine/distributed_4/data/files_3/test_crop/23501067.jpg
9735	1795	/home/wangya/wine/distributed_4/data/files_3/test_crop/22619753.jpg
5845	4114	/home/wangya/wine/distributed_4/data/files_3/test_crop/20685795.jpg
2260	3153	/home/wangya/wine/distributed_4/data/files_3/test_crop/21497524.jpg
11132	2774	/home/wangya/wine/distributed_4/data/files_3/test_crop/20914748.jpg
10224	3808	/home/wangya/wine/distributed_4/data/files_3/test_crop/20068122.jpg
3320	1302	/home/wangya/wine/distributed_4/data/files_3/test_crop/22771066.jpg
14328	809	/home/wangya/wine/distributed_4/data/files_3/test_crop/20129077.jpg
9192	372	/home/wangya/wine/distributed_4/data/files_3/test_crop/22231740.jpg
18628	3878	/home/wangya/wine/distributed_4/data/files_3/test_crop/21470054.jpg
11536	559	/home/wangya/wine/distributed_4/data/files_3/test_crop/20916856.jpg
708	3923	/home/wangya/wine/distributed_4/data/files_3/test_crop/21139099.jpg
12197	3755	/home/wangya/wine/distributed_4/data/files_3/test_crop/23501985.jpg
10512	4075	/home/wangya/wine/distributed_4/data/files_3/test_crop/23008179.jpg
10610	4143	/home/wangya/wine/distributed_4/data/files_3/test_crop/20336413.jpg
7327	1915	/home/wangya/wine/distributed_4/data/files_3/test_crop/22444434.jpg
11394	3283	/home/wangya/wine/distributed_4/data/files_3/test_crop/20889282.jpg
6041	1928	/home/wangya/wine/distributed_4/data/files_3/test_crop/23007533.jpg
7561	2566	/home/wangya/wine/distributed_4/data/files_3/test_crop/20073580.jpg
4014	1271	/home/wangya/wine/distributed_4/data/files_3/test_crop/21229287.jpg
4315	1180	/home/wangya/wine/distributed_4/data/files_3/test_crop/20150814.jpg
6274	132	/home/wangya/wine/distributed_4/data/files_3/test_crop/23363403.jpg
13000	3440	/home/wangya/wine/distributed_4/data/files_3/test_crop/21088149.jpg
7003	2291	/home/wangya/wine/distributed_4/data/files_3/test_crop/20908750.jpg
3351	740	/home/wangya/wine/distributed_4/data/files_3/test_crop/22304441.jpg
1741	2482	/home/wangya/wine/distributed_4/data/files_3/test_crop/20418802.jpg
10264	2622	/home/wangya/wine/distributed_4/data/files_3/test_crop/20488515.jpg
16472	4177	/home/wangya/wine/distributed_4/data/files_3/test_crop/23734956.jpg
5525	1876	/home/wangya/wine/distributed_4/data/files_3/test_crop/20898768.jpg
17396	1912	/home/wangya/wine/distributed_4/data/files_3/test_crop/20625469.jpg
5045	1984	/home/wangya/wine/distributed_4/data/files_3/test_crop/20938300.jpg
13812	2991	/home/wangya/wine/distributed_4/data/files_3/test_crop/21292883.jpg
3941	1167	/home/wangya/wine/distributed_4/data/files_3/test_crop/23978957.jpg
16908	1517	/home/wangya/wine/distributed_4/data/files_3/test_crop/23239794.jpg
10802	3433	/home/wangya/wine/distributed_4/data/files_3/test_crop/20133174.jpg
8271	2365	/home/wangya/wine/distributed_4/data/files_3/test_crop/20198722.jpg
4516	534	/home/wangya/wine/distributed_4/data/files_3/test_crop/21060619.jpg
16336	259	/home/wangya/wine/distributed_4/data/files_3/test_crop/20528403.jpg
13641	1495	/home/wangya/wine/distributed_4/data/files_3/test_crop/21918869.jpg
15886	1703	/home/wangya/wine/distributed_4/data/files_3/test_crop/22508205.jpg
12771	3431	/home/wangya/wine/distributed_4/data/files_3/test_crop/20246896.jpg
217	2735	/home/wangya/wine/distributed_4/data/files_3/test_crop/20024437.jpg
16882	150	/home/wangya/wine/distributed_4/data/files_3/test_crop/22888467.jpg
2658	1286	/home/wangya/wine/distributed_4/data/files_3/test_crop/20873825.jpg
12652	2412	/home/wangya/wine/distributed_4/data/files_3/test_crop/22398242.jpg
18771	3820	/home/wangya/wine/distributed_4/data/files_3/test_crop/20199747.jpg
1002	3258	/home/wangya/wine/distributed_4/data/files_3/test_crop/21534935.jpg
12694	2491	/home/wangya/wine/distributed_4/data/files_3/test_crop/20220647.jpg
8931	1761	/home/wangya/wine/distributed_4/data/files_3/test_crop/22730315.jpg
11065	1532	/home/wangya/wine/distributed_4/data/files_3/test_crop/21291373.jpg
15235	121	/home/wangya/wine/distributed_4/data/files_3/test_crop/20814725.jpg
15253	1546	/home/wangya/wine/distributed_4/data/files_3/test_crop/21169136.jpg
17842	3688	/home/wangya/wine/distributed_4/data/files_3/test_crop/21584154.jpg
18947	3851	/home/wangya/wine/distributed_4/data/files_3/test_crop/21835383.jpg
1356	1538	/home/wangya/wine/distributed_4/data/files_3/test_crop/21070207.jpg
16797	3751	/home/wangya/wine/distributed_4/data/files_3/test_crop/20883614.jpg
17829	4005	/home/wangya/wine/distributed_4/data/files_3/test_crop/20000973.jpg
5892	933	/home/wangya/wine/distributed_4/data/files_3/test_crop/21381772.jpg
2157	3613	/home/wangya/wine/distributed_4/data/files_3/test_crop/23358177.jpg
18082	4080	/home/wangya/wine/distributed_4/data/files_3/test_crop/21336190.jpg
7464	429	/home/wangya/wine/distributed_4/data/files_3/test_crop/23184057.jpg
19622	410	/home/wangya/wine/distributed_4/data/files_3/test_crop/20550737.jpg
0	3266	/home/wangya/wine/distributed_4/data/files_3/test_crop/21770185.jpg
10754	4157	/home/wangya/wine/distributed_4/data/files_3/test_crop/21676090.jpg
7710	3430	/home/wangya/wine/distributed_4/data/files_3/test_crop/20006255.jpg
16764	1006	/home/wangya/wine/distributed_4/data/files_3/test_crop/21707322.jpg
604	3546	/home/wangya/wine/distributed_4/data/files_3/test_crop/20416793.jpg
7649	1221	/home/wangya/wine/distributed_4/data/files_3/test_crop/20684357.jpg
5700	3102	/home/wangya/wine/distributed_4/data/files_3/test_crop/22982661.jpg
9131	1355	/home/wangya/wine/distributed_4/data/files_3/test_crop/21788136.jpg
18012	911	/home/wangya/wine/distributed_4/data/files_3/test_crop/22489930.jpg
2628	312	/home/wangya/wine/distributed_4/data/files_3/test_crop/22997284.jpg
1874	3218	/home/wangya/wine/distributed_4/data/files_3/test_crop/22254803.jpg
11591	1934	/home/wangya/wine/distributed_4/data/files_3/test_crop/20363963.jpg
7134	3795	/home/wangya/wine/distributed_4/data/files_3/test_crop/20885026.jpg
17026	3762	/home/wangya/wine/distributed_4/data/files_3/test_crop/20018554.jpg
6680	35	/home/wangya/wine/distributed_4/data/files_3/test_crop/20306475.jpg
17372	654	/home/wangya/wine/distributed_4/data/files_3/test_crop/20077038.jpg
15203	1023	/home/wangya/wine/distributed_4/data/files_3/test_crop/23078679.jpg
6918	2642	/home/wangya/wine/distributed_4/data/files_3/test_crop/22559811.jpg
16668	4043	/home/wangya/wine/distributed_4/data/files_3/test_crop/20614468.jpg
6626	4091	/home/wangya/wine/distributed_4/data/files_3/test_crop/23896786.jpg
5398	2746	/home/wangya/wine/distributed_4/data/files_3/test_crop/20310560.jpg
2028	1113	/home/wangya/wine/distributed_4/data/files_3/test_crop/22639460.jpg
13022	350	/home/wangya/wine/distributed_4/data/files_3/test_crop/20930253.jpg
12783	1871	/home/wangya/wine/distributed_4/data/files_3/test_crop/23199107.jpg
15489	2912	/home/wangya/wine/distributed_4/data/files_3/test_crop/21404370.jpg
6170	1726	/home/wangya/wine/distributed_4/data/files_3/test_crop/20117723.jpg
12505	3190	/home/wangya/wine/distributed_4/data/files_3/test_crop/20490644.jpg
7295	2707	/home/wangya/wine/distributed_4/data/files_3/test_crop/20071607.jpg
11781	499	/home/wangya/wine/distributed_4/data/files_3/test_crop/22608663.jpg
14577	911	/home/wangya/wine/distributed_4/data/files_3/test_crop/21367372.jpg
2849	3615	/home/wangya/wine/distributed_4/data/files_3/test_crop/22354430.jpg
3102	1320	/home/wangya/wine/distributed_4/data/files_3/test_crop/23732464.jpg
8173	2893	/home/wangya/wine/distributed_4/data/files_3/test_crop/20214129.jpg
19577	712	/home/wangya/wine/distributed_4/data/files_3/test_crop/20144713.jpg
13530	1506	/home/wangya/wine/distributed_4/data/files_3/test_crop/22214823.jpg
16634	2703	/home/wangya/wine/distributed_4/data/files_3/test_crop/21283360.jpg
5479	729	/home/wangya/wine/distributed_4/data/files_3/test_crop/20153068.jpg
13723	3819	/home/wangya/wine/distributed_4/data/files_3/test_crop/20745907.jpg
7412	1648	/home/wangya/wine/distributed_4/data/files_3/test_crop/22722900.jpg
2557	3677	/home/wangya/wine/distributed_4/data/files_3/test_crop/20757131.jpg
9313	44	/home/wangya/wine/distributed_4/data/files_3/test_crop/22947042.jpg
14882	3440	/home/wangya/wine/distributed_4/data/files_3/test_crop/21042200.jpg
87	2817	/home/wangya/wine/distributed_4/data/files_3/test_crop/21175049.jpg
16781	1009	/home/wangya/wine/distributed_4/data/files_3/test_crop/21164205.jpg
584	2390	/home/wangya/wine/distributed_4/data/files_3/test_crop/22081296.jpg
10896	1882	/home/wangya/wine/distributed_4/data/files_3/test_crop/20391906.jpg
660	3514	/home/wangya/wine/distributed_4/data/files_3/test_crop/22952674.jpg
2325	2508	/home/wangya/wine/distributed_4/data/files_3/test_crop/20195246.jpg
14989	2856	/home/wangya/wine/distributed_4/data/files_3/test_crop/23400158.jpg
15427	953	/home/wangya/wine/distributed_4/data/files_3/test_crop/21807680.jpg
12084	3291	/home/wangya/wine/distributed_4/data/files_3/test_crop/22272689.jpg
10685	4018	/home/wangya/wine/distributed_4/data/files_3/test_crop/21031063.jpg
2409	2082	/home/wangya/wine/distributed_4/data/files_3/test_crop/22178544.jpg
19564	2005	/home/wangya/wine/distributed_4/data/files_3/test_crop/21065180.jpg
18505	1382	/home/wangya/wine/distributed_4/data/files_3/test_crop/20300410.jpg
19681	1988	/home/wangya/wine/distributed_4/data/files_3/test_crop/21220362.jpg
12450	1829	/home/wangya/wine/distributed_4/data/files_3/test_crop/21622742.jpg
11182	3076	/home/wangya/wine/distributed_4/data/files_3/test_crop/20856514.jpg
7223	3157	/home/wangya/wine/distributed_4/data/files_3/test_crop/21236620.jpg
8575	175	/home/wangya/wine/distributed_4/data/files_3/test_crop/20976407.jpg
5228	1382	/home/wangya/wine/distributed_4/data/files_3/test_crop/20474539.jpg
5577	3385	/home/wangya/wine/distributed_4/data/files_3/test_crop/23036420.jpg
1113	2162	/home/wangya/wine/distributed_4/data/files_3/test_crop/21426848.jpg
5908	533	/home/wangya/wine/distributed_4/data/files_3/test_crop/21127353.jpg
16342	166	/home/wangya/wine/distributed_4/data/files_3/test_crop/20714826.jpg
16746	3586	/home/wangya/wine/distributed_4/data/files_3/test_crop/20235293.jpg
11069	2789	/home/wangya/wine/distributed_4/data/files_3/test_crop/23050298.jpg
7253	2723	/home/wangya/wine/distributed_4/data/files_3/test_crop/20312577.jpg
7593	2969	/home/wangya/wine/distributed_4/data/files_3/test_crop/23945754.jpg
5778	1365	/home/wangya/wine/distributed_4/data/files_3/test_crop/23059301.jpg
17922	2937	/home/wangya/wine/distributed_4/data/files_3/test_crop/20390561.jpg
6363	1299	/home/wangya/wine/distributed_4/data/files_3/test_crop/21055167.jpg
3082	87	/home/wangya/wine/distributed_4/data/files_3/test_crop/21486313.jpg
12389	1432	/home/wangya/wine/distributed_4/data/files_3/test_crop/23278882.jpg
5213	1551	/home/wangya/wine/distributed_4/data/files_3/test_crop/22871976.jpg
6383	3224	/home/wangya/wine/distributed_4/data/files_3/test_crop/22777226.jpg
290	1766	/home/wangya/wine/distributed_4/data/files_3/test_crop/23174453.jpg
5583	1380	/home/wangya/wine/distributed_4/data/files_3/test_crop/21452075.jpg
19045	2828	/home/wangya/wine/distributed_4/data/files_3/test_crop/21616192.jpg
1436	3310	/home/wangya/wine/distributed_4/data/files_3/test_crop/20746532.jpg
14581	74	/home/wangya/wine/distributed_4/data/files_3/test_crop/20042148.jpg
13076	2510	/home/wangya/wine/distributed_4/data/files_3/test_crop/21740117.jpg
5587	2255	/home/wangya/wine/distributed_4/data/files_3/test_crop/22501919.jpg
18990	691	/home/wangya/wine/distributed_4/data/files_3/test_crop/23018061.jpg
7337	1599	/home/wangya/wine/distributed_4/data/files_3/test_crop/20202354.jpg
10660	2313	/home/wangya/wine/distributed_4/data/files_3/test_crop/23696999.jpg
15828	480	/home/wangya/wine/distributed_4/data/files_3/test_crop/21118287.jpg
16938	37	/home/wangya/wine/distributed_4/data/files_3/test_crop/23377420.jpg
12741	3914	/home/wangya/wine/distributed_4/data/files_3/test_crop/23123326.jpg
4937	2080	/home/wangya/wine/distributed_4/data/files_3/test_crop/23916897.jpg
8992	1459	/home/wangya/wine/distributed_4/data/files_3/test_crop/21219273.jpg
4537	1444	/home/wangya/wine/distributed_4/data/files_3/test_crop/20357380.jpg
889	979	/home/wangya/wine/distributed_4/data/files_3/test_crop/21116934.jpg
4457	2811	/home/wangya/wine/distributed_4/data/files_3/test_crop/20360842.jpg
2044	1810	/home/wangya/wine/distributed_4/data/files_3/test_crop/21942185.jpg
11568	825	/home/wangya/wine/distributed_4/data/files_3/test_crop/22352537.jpg
2333	1118	/home/wangya/wine/distributed_4/data/files_3/test_crop/22545631.jpg
125	1055	/home/wangya/wine/distributed_4/data/files_3/test_crop/23263581.jpg
15791	2965	/home/wangya/wine/distributed_4/data/files_3/test_crop/21087720.jpg
4713	3115	/home/wangya/wine/distributed_4/data/files_3/test_crop/23529907.jpg
13032	1093	/home/wangya/wine/distributed_4/data/files_3/test_crop/20153026.jpg
1519	2198	/home/wangya/wine/distributed_4/data/files_3/test_crop/22805245.jpg
15670	1669	/home/wangya/wine/distributed_4/data/files_3/test_crop/22564997.jpg
7409	3388	/home/wangya/wine/distributed_4/data/files_3/test_crop/20233261.jpg
10543	2287	/home/wangya/wine/distributed_4/data/files_3/test_crop/22351970.jpg
7622	3371	/home/wangya/wine/distributed_4/data/files_3/test_crop/22375144.jpg
1362	2701	/home/wangya/wine/distributed_4/data/files_3/test_crop/20278882.jpg
10290	31	/home/wangya/wine/distributed_4/data/files_3/test_crop/20300353.jpg
6771	411	/home/wangya/wine/distributed_4/data/files_3/test_crop/22917848.jpg
299	1900	/home/wangya/wine/distributed_4/data/files_3/test_crop/22775133.jpg
3612	1458	/home/wangya/wine/distributed_4/data/files_3/test_crop/20349604.jpg
17651	3163	/home/wangya/wine/distributed_4/data/files_3/test_crop/23937742.jpg
531	348	/home/wangya/wine/distributed_4/data/files_3/test_crop/20218837.jpg
12761	2161	/home/wangya/wine/distributed_4/data/files_3/test_crop/20228649.jpg
17425	2377	/home/wangya/wine/distributed_4/data/files_3/test_crop/20063954.jpg
16896	95	/home/wangya/wine/distributed_4/data/files_3/test_crop/20274290.jpg
19638	1907	/home/wangya/wine/distributed_4/data/files_3/test_crop/21346025.jpg
11540	2870	/home/wangya/wine/distributed_4/data/files_3/test_crop/21332253.jpg
10510	2980	/home/wangya/wine/distributed_4/data/files_3/test_crop/21945841.jpg
9083	2822	/home/wangya/wine/distributed_4/data/files_3/test_crop/22229355.jpg
9010	2833	/home/wangya/wine/distributed_4/data/files_3/test_crop/22143448.jpg
5666	1342	/home/wangya/wine/distributed_4/data/files_3/test_crop/23005661.jpg
17414	992	/home/wangya/wine/distributed_4/data/files_3/test_crop/20230600.jpg
4041	90	/home/wangya/wine/distributed_4/data/files_3/test_crop/23202094.jpg
8481	3841	/home/wangya/wine/distributed_4/data/files_3/test_crop/21112569.jpg
6786	3682	/home/wangya/wine/distributed_4/data/files_3/test_crop/22107665.jpg
7694	2885	/home/wangya/wine/distributed_4/data/files_3/test_crop/23099594.jpg
15553	1561	/home/wangya/wine/distributed_4/data/files_3/test_crop/22795011.jpg
17177	1404	/home/wangya/wine/distributed_4/data/files_3/test_crop/23142144.jpg
9914	2246	/home/wangya/wine/distributed_4/data/files_3/test_crop/23966353.jpg
2230	2905	/home/wangya/wine/distributed_4/data/files_3/test_crop/20829797.jpg
7353	2718	/home/wangya/wine/distributed_4/data/files_3/test_crop/22935884.jpg
12088	559	/home/wangya/wine/distributed_4/data/files_3/test_crop/21398361.jpg
13249	754	/home/wangya/wine/distributed_4/data/files_3/test_crop/20058675.jpg
14093	2339	/home/wangya/wine/distributed_4/data/files_3/test_crop/23504994.jpg
12650	622	/home/wangya/wine/distributed_4/data/files_3/test_crop/23156361.jpg
10790	807	/home/wangya/wine/distributed_4/data/files_3/test_crop/21029229.jpg
15744	777	/home/wangya/wine/distributed_4/data/files_3/test_crop/23633161.jpg
16501	226	/home/wangya/wine/distributed_4/data/files_3/test_crop/22845575.jpg
14435	795	/home/wangya/wine/distributed_4/data/files_3/test_crop/20999982.jpg
45	3681	/home/wangya/wine/distributed_4/data/files_3/test_crop/22544180.jpg
11020	1379	/home/wangya/wine/distributed_4/data/files_3/test_crop/20317116.jpg
18240	3401	/home/wangya/wine/distributed_4/data/files_3/test_crop/20525759.jpg
15243	3662	/home/wangya/wine/distributed_4/data/files_3/test_crop/21230424.jpg
19522	596	/home/wangya/wine/distributed_4/data/files_3/test_crop/21777116.jpg
6063	3201	/home/wangya/wine/distributed_4/data/files_3/test_crop/20052422.jpg
18976	1670	/home/wangya/wine/distributed_4/data/files_3/test_crop/20820112.jpg
19541	1807	/home/wangya/wine/distributed_4/data/files_3/test_crop/20952294.jpg
3740	2818	/home/wangya/wine/distributed_4/data/files_3/test_crop/20185110.jpg
4698	2104	/home/wangya/wine/distributed_4/data/files_3/test_crop/20403557.jpg
5066	1640	/home/wangya/wine/distributed_4/data/files_3/test_crop/22036190.jpg
6718	2796	/home/wangya/wine/distributed_4/data/files_3/test_crop/23748357.jpg
10452	1466	/home/wangya/wine/distributed_4/data/files_3/test_crop/20679704.jpg
1642	416	/home/wangya/wine/distributed_4/data/files_3/test_crop/23103832.jpg
14793	3088	/home/wangya/wine/distributed_4/data/files_3/test_crop/20660380.jpg
8121	1109	/home/wangya/wine/distributed_4/data/files_3/test_crop/22225213.jpg
5631	1930	/home/wangya/wine/distributed_4/data/files_3/test_crop/20739125.jpg
16715	1619	/home/wangya/wine/distributed_4/data/files_3/test_crop/21114409.jpg
10079	1555	/home/wangya/wine/distributed_4/data/files_3/test_crop/23026628.jpg
11252	48	/home/wangya/wine/distributed_4/data/files_3/test_crop/20081559.jpg
2680	2109	/home/wangya/wine/distributed_4/data/files_3/test_crop/22932443.jpg
2552	2802	/home/wangya/wine/distributed_4/data/files_3/test_crop/21422707.jpg
4644	1068	/home/wangya/wine/distributed_4/data/files_3/test_crop/20363663.jpg
4791	1929	/home/wangya/wine/distributed_4/data/files_3/test_crop/21511907.jpg
4895	1977	/home/wangya/wine/distributed_4/data/files_3/test_crop/20047987.jpg
14969	1228	/home/wangya/wine/distributed_4/data/files_3/test_crop/22703831.jpg
314	3154	/home/wangya/wine/distributed_4/data/files_3/test_crop/21148668.jpg
1309	2953	/home/wangya/wine/distributed_4/data/files_3/test_crop/20988480.jpg
12239	3141	/home/wangya/wine/distributed_4/data/files_3/test_crop/22336667.jpg
9889	296	/home/wangya/wine/distributed_4/data/files_3/test_crop/23135478.jpg
10579	2950	/home/wangya/wine/distributed_4/data/files_3/test_crop/20624097.jpg
7716	311	/home/wangya/wine/distributed_4/data/files_3/test_crop/22553895.jpg
15423	1489	/home/wangya/wine/distributed_4/data/files_3/test_crop/23503518.jpg
16976	550	/home/wangya/wine/distributed_4/data/files_3/test_crop/21533544.jpg
2505	1571	/home/wangya/wine/distributed_4/data/files_3/test_crop/22372353.jpg
10185	2575	/home/wangya/wine/distributed_4/data/files_3/test_crop/21038082.jpg
9850	3888	/home/wangya/wine/distributed_4/data/files_3/test_crop/20117921.jpg
15013	4067	/home/wangya/wine/distributed_4/data/files_3/test_crop/20050361.jpg
17447	1397	/home/wangya/wine/distributed_4/data/files_3/test_crop/21556294.jpg
18204	122	/home/wangya/wine/distributed_4/data/files_3/test_crop/20594119.jpg
15536	42	/home/wangya/wine/distributed_4/data/files_3/test_crop/21891651.jpg
7032	1555	/home/wangya/wine/distributed_4/data/files_3/test_crop/22871257.jpg
13916	625	/home/wangya/wine/distributed_4/data/files_3/test_crop/22528704.jpg
7858	37	/home/wangya/wine/distributed_4/data/files_3/test_crop/21069495.jpg
67	2513	/home/wangya/wine/distributed_4/data/files_3/test_crop/23534080.jpg
5685	519	/home/wangya/wine/distributed_4/data/files_3/test_crop/20380320.jpg
19685	2084	/home/wangya/wine/distributed_4/data/files_3/test_crop/23062170.jpg
5520	828	/home/wangya/wine/distributed_4/data/files_3/test_crop/22556350.jpg
417	2239	/home/wangya/wine/distributed_4/data/files_3/test_crop/21200606.jpg
14279	2976	/home/wangya/wine/distributed_4/data/files_3/test_crop/22891125.jpg
3311	3951	/home/wangya/wine/distributed_4/data/files_3/test_crop/23123749.jpg
2724	2494	/home/wangya/wine/distributed_4/data/files_3/test_crop/21090246.jpg
1443	3589	/home/wangya/wine/distributed_4/data/files_3/test_crop/23129067.jpg
3416	2897	/home/wangya/wine/distributed_4/data/files_3/test_crop/23275169.jpg
13724	1147	/home/wangya/wine/distributed_4/data/files_3/test_crop/21748437.jpg
14275	2786	/home/wangya/wine/distributed_4/data/files_3/test_crop/22497346.jpg
18502	3861	/home/wangya/wine/distributed_4/data/files_3/test_crop/21226940.jpg
10541	300	/home/wangya/wine/distributed_4/data/files_3/test_crop/20068974.jpg
18778	3929	/home/wangya/wine/distributed_4/data/files_3/test_crop/20723583.jpg
16006	142	/home/wangya/wine/distributed_4/data/files_3/test_crop/21084550.jpg
4246	4172	/home/wangya/wine/distributed_4/data/files_3/test_crop/22820157.jpg
6460	3450	/home/wangya/wine/distributed_4/data/files_3/test_crop/21640095.jpg
4413	2087	/home/wangya/wine/distributed_4/data/files_3/test_crop/23266237.jpg
8943	2745	/home/wangya/wine/distributed_4/data/files_3/test_crop/20246545.jpg
11606	3198	/home/wangya/wine/distributed_4/data/files_3/test_crop/21243487.jpg
13747	418	/home/wangya/wine/distributed_4/data/files_3/test_crop/20070538.jpg
6094	501	/home/wangya/wine/distributed_4/data/files_3/test_crop/22918442.jpg
16250	3819	/home/wangya/wine/distributed_4/data/files_3/test_crop/23153922.jpg
4980	978	/home/wangya/wine/distributed_4/data/files_3/test_crop/21532176.jpg
1628	3419	/home/wangya/wine/distributed_4/data/files_3/test_crop/22192098.jpg
17875	496	/home/wangya/wine/distributed_4/data/files_3/test_crop/21932137.jpg
4479	886	/home/wangya/wine/distributed_4/data/files_3/test_crop/20926841.jpg
8524	3763	/home/wangya/wine/distributed_4/data/files_3/test_crop/22978719.jpg
11686	1268	/home/wangya/wine/distributed_4/data/files_3/test_crop/21041100.jpg
10528	548	/home/wangya/wine/distributed_4/data/files_3/test_crop/20556275.jpg
9897	408	/home/wangya/wine/distributed_4/data/files_3/test_crop/21905467.jpg
15884	1009	/home/wangya/wine/distributed_4/data/files_3/test_crop/21843316.jpg
9351	4081	/home/wangya/wine/distributed_4/data/files_3/test_crop/21379291.jpg
4090	782	/home/wangya/wine/distributed_4/data/files_3/test_crop/21571413.jpg
1299	2830	/home/wangya/wine/distributed_4/data/files_3/test_crop/20663839.jpg
833	1793	/home/wangya/wine/distributed_4/data/files_3/test_crop/23032211.jpg
10	2278	/home/wangya/wine/distributed_4/data/files_3/test_crop/21939288.jpg
17944	1115	/home/wangya/wine/distributed_4/data/files_3/test_crop/21845793.jpg
4590	3574	/home/wangya/wine/distributed_4/data/files_3/test_crop/20141922.jpg
263	292	/home/wangya/wine/distributed_4/data/files_3/test_crop/20060274.jpg
8708	2030	/home/wangya/wine/distributed_4/data/files_3/test_crop/20353257.jpg
9032	1038	/home/wangya/wine/distributed_4/data/files_3/test_crop/20162341.jpg
3873	1063	/home/wangya/wine/distributed_4/data/files_3/test_crop/20169158.jpg
19631	1928	/home/wangya/wine/distributed_4/data/files_3/test_crop/21290038.jpg
13162	2928	/home/wangya/wine/distributed_4/data/files_3/test_crop/21058857.jpg
18435	3674	/home/wangya/wine/distributed_4/data/files_3/test_crop/20119134.jpg
3502	2757	/home/wangya/wine/distributed_4/data/files_3/test_crop/23583730.jpg
8151	2268	/home/wangya/wine/distributed_4/data/files_3/test_crop/20015260.jpg
2828	126	/home/wangya/wine/distributed_4/data/files_3/test_crop/21764549.jpg
4797	3780	/home/wangya/wine/distributed_4/data/files_3/test_crop/20833326.jpg
14000	3735	/home/wangya/wine/distributed_4/data/files_3/test_crop/22013463.jpg
11753	2119	/home/wangya/wine/distributed_4/data/files_3/test_crop/20177521.jpg
8287	4191	/home/wangya/wine/distributed_4/data/files_3/test_crop/21626605.jpg
10502	479	/home/wangya/wine/distributed_4/data/files_3/test_crop/20949972.jpg
5729	3551	/home/wangya/wine/distributed_4/data/files_3/test_crop/21613432.jpg
11223	3839	/home/wangya/wine/distributed_4/data/files_3/test_crop/23357658.jpg
12874	1200	/home/wangya/wine/distributed_4/data/files_3/test_crop/20776488.jpg
15259	923	/home/wangya/wine/distributed_4/data/files_3/test_crop/2005585.jpg
3411	2509	/home/wangya/wine/distributed_4/data/files_3/test_crop/21129331.jpg
18212	2176	/home/wangya/wine/distributed_4/data/files_3/test_crop/20581543.jpg
13345	4067	/home/wangya/wine/distributed_4/data/files_3/test_crop/20050365.jpg
16324	2217	/home/wangya/wine/distributed_4/data/files_3/test_crop/20003526.jpg
18603	1700	/home/wangya/wine/distributed_4/data/files_3/test_crop/20292973.jpg
15023	2260	/home/wangya/wine/distributed_4/data/files_3/test_crop/20077278.jpg
18862	384	/home/wangya/wine/distributed_4/data/files_3/test_crop/23555523.jpg
9102	1295	/home/wangya/wine/distributed_4/data/files_3/test_crop/20775834.jpg
15271	2653	/home/wangya/wine/distributed_4/data/files_3/test_crop/20664491.jpg
13951	1253	/home/wangya/wine/distributed_4/data/files_3/test_crop/22438473.jpg
16084	1133	/home/wangya/wine/distributed_4/data/files_3/test_crop/21643610.jpg
8736	2650	/home/wangya/wine/distributed_4/data/files_3/test_crop/20652881.jpg
13626	4075	/home/wangya/wine/distributed_4/data/files_3/test_crop/20061656.jpg
18014	1666	/home/wangya/wine/distributed_4/data/files_3/test_crop/21968901.jpg
10614	2149	/home/wangya/wine/distributed_4/data/files_3/test_crop/20025868.jpg
313	3761	/home/wangya/wine/distributed_4/data/files_3/test_crop/21011099.jpg
2107	2867	/home/wangya/wine/distributed_4/data/files_3/test_crop/21020264.jpg
11150	526	/home/wangya/wine/distributed_4/data/files_3/test_crop/21372392.jpg
9445	25	/home/wangya/wine/distributed_4/data/files_3/test_crop/20059178.jpg
13510	843	/home/wangya/wine/distributed_4/data/files_3/test_crop/20476035.jpg
10216	2508	/home/wangya/wine/distributed_4/data/files_3/test_crop/21262275.jpg
9884	4188	/home/wangya/wine/distributed_4/data/files_3/test_crop/20707734.jpg
11714	156	/home/wangya/wine/distributed_4/data/files_3/test_crop/20516959.jpg
19392	3472	/home/wangya/wine/distributed_4/data/files_3/test_crop/21969692.jpg
8048	3935	/home/wangya/wine/distributed_4/data/files_3/test_crop/20887387.jpg
5850	440	/home/wangya/wine/distributed_4/data/files_3/test_crop/20702875.jpg
13701	1137	/home/wangya/wine/distributed_4/data/files_3/test_crop/22661587.jpg
1415	912	/home/wangya/wine/distributed_4/data/files_3/test_crop/21221213.jpg
15335	1753	/home/wangya/wine/distributed_4/data/files_3/test_crop/21053167.jpg
13635	2434	/home/wangya/wine/distributed_4/data/files_3/test_crop/21686303.jpg
748	3515	/home/wangya/wine/distributed_4/data/files_3/test_crop/22731851.jpg
9375	2569	/home/wangya/wine/distributed_4/data/files_3/test_crop/22287241.jpg
7350	981	/home/wangya/wine/distributed_4/data/files_3/test_crop/21251917.jpg
13989	153	/home/wangya/wine/distributed_4/data/files_3/test_crop/22140464.jpg
5954	2520	/home/wangya/wine/distributed_4/data/files_3/test_crop/20834550.jpg
19903	2559	/home/wangya/wine/distributed_4/data/files_3/test_crop/21922401.jpg
13211	2198	/home/wangya/wine/distributed_4/data/files_3/test_crop/21274040.jpg
19715	3599	/home/wangya/wine/distributed_4/data/files_3/test_crop/21594640.jpg
14592	2845	/home/wangya/wine/distributed_4/data/files_3/test_crop/22364127.jpg
9511	1608	/home/wangya/wine/distributed_4/data/files_3/test_crop/21939884.jpg
1693	310	/home/wangya/wine/distributed_4/data/files_3/test_crop/23092160.jpg
17959	1443	/home/wangya/wine/distributed_4/data/files_3/test_crop/21839504.jpg
12263	1498	/home/wangya/wine/distributed_4/data/files_3/test_crop/20921202.jpg
13917	188	/home/wangya/wine/distributed_4/data/files_3/test_crop/20123906.jpg
11951	109	/home/wangya/wine/distributed_4/data/files_3/test_crop/22457838.jpg
2896	1586	/home/wangya/wine/distributed_4/data/files_3/test_crop/22333814.jpg
4127	1114	/home/wangya/wine/distributed_4/data/files_3/test_crop/22556637.jpg
7968	3807	/home/wangya/wine/distributed_4/data/files_3/test_crop/20751198.jpg
1595	1506	/home/wangya/wine/distributed_4/data/files_3/test_crop/22319083.jpg
14664	3315	/home/wangya/wine/distributed_4/data/files_3/test_crop/23039324.jpg
3269	1010	/home/wangya/wine/distributed_4/data/files_3/test_crop/20376254.jpg
14955	83	/home/wangya/wine/distributed_4/data/files_3/test_crop/21239658.jpg
1538	287	/home/wangya/wine/distributed_4/data/files_3/test_crop/20444250.jpg
5994	3817	/home/wangya/wine/distributed_4/data/files_3/test_crop/20760955.jpg
8456	2428	/home/wangya/wine/distributed_4/data/files_3/test_crop/22994421.jpg
11578	2623	/home/wangya/wine/distributed_4/data/files_3/test_crop/20434149.jpg
10401	404	/home/wangya/wine/distributed_4/data/files_3/test_crop/22571553.jpg
12852	2712	/home/wangya/wine/distributed_4/data/files_3/test_crop/22803251.jpg
17597	3431	/home/wangya/wine/distributed_4/data/files_3/test_crop/20087840.jpg
4418	2707	/home/wangya/wine/distributed_4/data/files_3/test_crop/21063339.jpg
16681	3238	/home/wangya/wine/distributed_4/data/files_3/test_crop/20860569.jpg
13110	2531	/home/wangya/wine/distributed_4/data/files_3/test_crop/22226476.jpg
3845	179	/home/wangya/wine/distributed_4/data/files_3/test_crop/22898735.jpg
2090	1886	/home/wangya/wine/distributed_4/data/files_3/test_crop/22156364.jpg
12498	1816	/home/wangya/wine/distributed_4/data/files_3/test_crop/20249092.jpg
7478	3271	/home/wangya/wine/distributed_4/data/files_3/test_crop/21352308.jpg
19389	2008	/home/wangya/wine/distributed_4/data/files_3/test_crop/20410153.jpg
16353	3758	/home/wangya/wine/distributed_4/data/files_3/test_crop/21391402.jpg
3388	1713	/home/wangya/wine/distributed_4/data/files_3/test_crop/20174972.jpg
14655	113	/home/wangya/wine/distributed_4/data/files_3/test_crop/20174301.jpg
17171	2260	/home/wangya/wine/distributed_4/data/files_3/test_crop/20490733.jpg
6292	2641	/home/wangya/wine/distributed_4/data/files_3/test_crop/20896580.jpg
15851	3778	/home/wangya/wine/distributed_4/data/files_3/test_crop/23587555.jpg
13306	4208	/home/wangya/wine/distributed_4/data/files_3/test_crop/20147082.jpg
9953	4147	/home/wangya/wine/distributed_4/data/files_3/test_crop/21164661.jpg
2331	3734	/home/wangya/wine/distributed_4/data/files_3/test_crop/20175332.jpg
15151	2541	/home/wangya/wine/distributed_4/data/files_3/test_crop/22311739.jpg
13380	1904	/home/wangya/wine/distributed_4/data/files_3/test_crop/20436967.jpg
16602	3792	/home/wangya/wine/distributed_4/data/files_3/test_crop/21427382.jpg
18973	2555	/home/wangya/wine/distributed_4/data/files_3/test_crop/21807058.jpg
11609	4043	/home/wangya/wine/distributed_4/data/files_3/test_crop/21706303.jpg
544	365	/home/wangya/wine/distributed_4/data/files_3/test_crop/22820845.jpg
13613	3658	/home/wangya/wine/distributed_4/data/files_3/test_crop/20054802.jpg
9343	4216	/home/wangya/wine/distributed_4/data/files_3/test_crop/22389321.jpg
9790	763	/home/wangya/wine/distributed_4/data/files_3/test_crop/20976540.jpg
336	2394	/home/wangya/wine/distributed_4/data/files_3/test_crop/21664758.jpg
7454	1943	/home/wangya/wine/distributed_4/data/files_3/test_crop/20142026.jpg
13334	1969	/home/wangya/wine/distributed_4/data/files_3/test_crop/21216833.jpg
16590	972	/home/wangya/wine/distributed_4/data/files_3/test_crop/22128868.jpg
8072	1271	/home/wangya/wine/distributed_4/data/files_3/test_crop/20837941.jpg
16141	2437	/home/wangya/wine/distributed_4/data/files_3/test_crop/20370570.jpg
3808	4134	/home/wangya/wine/distributed_4/data/files_3/test_crop/20129371.jpg
5100	1959	/home/wangya/wine/distributed_4/data/files_3/test_crop/21621433.jpg
17793	2551	/home/wangya/wine/distributed_4/data/files_3/test_crop/23534958.jpg
4416	1188	/home/wangya/wine/distributed_4/data/files_3/test_crop/20148376.jpg
10218	1796	/home/wangya/wine/distributed_4/data/files_3/test_crop/21053686.jpg
6920	2964	/home/wangya/wine/distributed_4/data/files_3/test_crop/20816663.jpg
17642	298	/home/wangya/wine/distributed_4/data/files_3/test_crop/23191914.jpg
3951	1028	/home/wangya/wine/distributed_4/data/files_3/test_crop/22930525.jpg
2064	983	/home/wangya/wine/distributed_4/data/files_3/test_crop/20198938.jpg
11298	4208	/home/wangya/wine/distributed_4/data/files_3/test_crop/21358426.jpg
15431	528	/home/wangya/wine/distributed_4/data/files_3/test_crop/20730680.jpg
9506	3439	/home/wangya/wine/distributed_4/data/files_3/test_crop/20293631.jpg
1442	2029	/home/wangya/wine/distributed_4/data/files_3/test_crop/20274799.jpg
11895	2761	/home/wangya/wine/distributed_4/data/files_3/test_crop/23354249.jpg
6741	3148	/home/wangya/wine/distributed_4/data/files_3/test_crop/21094562.jpg
394	2215	/home/wangya/wine/distributed_4/data/files_3/test_crop/21756494.jpg
7274	2372	/home/wangya/wine/distributed_4/data/files_3/test_crop/20290673.jpg
9329	842	/home/wangya/wine/distributed_4/data/files_3/test_crop/20967643.jpg
12075	1788	/home/wangya/wine/distributed_4/data/files_3/test_crop/20235423.jpg
16218	3967	/home/wangya/wine/distributed_4/data/files_3/test_crop/20209358.jpg
15602	3766	/home/wangya/wine/distributed_4/data/files_3/test_crop/20602783.jpg
4323	347	/home/wangya/wine/distributed_4/data/files_3/test_crop/21728698.jpg
5156	686	/home/wangya/wine/distributed_4/data/files_3/test_crop/22969448.jpg
10584	114	/home/wangya/wine/distributed_4/data/files_3/test_crop/23875534.jpg
3519	3363	/home/wangya/wine/distributed_4/data/files_3/test_crop/22018626.jpg
7326	3401	/home/wangya/wine/distributed_4/data/files_3/test_crop/21345005.jpg
17904	3772	/home/wangya/wine/distributed_4/data/files_3/test_crop/20136035.jpg
4813	1389	/home/wangya/wine/distributed_4/data/files_3/test_crop/21042989.jpg
18262	567	/home/wangya/wine/distributed_4/data/files_3/test_crop/21554618.jpg
9247	3214	/home/wangya/wine/distributed_4/data/files_3/test_crop/21183990.jpg
13750	3663	/home/wangya/wine/distributed_4/data/files_3/test_crop/21810109.jpg
14424	3327	/home/wangya/wine/distributed_4/data/files_3/test_crop/21393604.jpg
17492	371	/home/wangya/wine/distributed_4/data/files_3/test_crop/22355497.jpg
168	1248	/home/wangya/wine/distributed_4/data/files_3/test_crop/21711562.jpg
10278	2273	/home/wangya/wine/distributed_4/data/files_3/test_crop/23335329.jpg
4759	1460	/home/wangya/wine/distributed_4/data/files_3/test_crop/20492109.jpg
3923	3549	/home/wangya/wine/distributed_4/data/files_3/test_crop/22855164.jpg
269	1191	/home/wangya/wine/distributed_4/data/files_3/test_crop/20747966.jpg
14238	432	/home/wangya/wine/distributed_4/data/files_3/test_crop/21910948.jpg
1552	1043	/home/wangya/wine/distributed_4/data/files_3/test_crop/20972127.jpg
12053	3186	/home/wangya/wine/distributed_4/data/files_3/test_crop/20734431.jpg
4864	1042	/home/wangya/wine/distributed_4/data/files_3/test_crop/21118596.jpg
4223	2188	/home/wangya/wine/distributed_4/data/files_3/test_crop/21102738.jpg
4571	2925	/home/wangya/wine/distributed_4/data/files_3/test_crop/21479524.jpg
18358	2471	/home/wangya/wine/distributed_4/data/files_3/test_crop/23082070.jpg
2345	27	/home/wangya/wine/distributed_4/data/files_3/test_crop/22915839.jpg
15123	2521	/home/wangya/wine/distributed_4/data/files_3/test_crop/20834731.jpg
18815	2051	/home/wangya/wine/distributed_4/data/files_3/test_crop/20656054.jpg
6228	188	/home/wangya/wine/distributed_4/data/files_3/test_crop/21736108.jpg
13488	1095	/home/wangya/wine/distributed_4/data/files_3/test_crop/21943321.jpg
15982	3522	/home/wangya/wine/distributed_4/data/files_3/test_crop/21741693.jpg
6928	1850	/home/wangya/wine/distributed_4/data/files_3/test_crop/20117687.jpg
11964	3993	/home/wangya/wine/distributed_4/data/files_3/test_crop/20873550.jpg
12516	1973	/home/wangya/wine/distributed_4/data/files_3/test_crop/20052809.jpg
8626	2887	/home/wangya/wine/distributed_4/data/files_3/test_crop/20797111.jpg
8949	398	/home/wangya/wine/distributed_4/data/files_3/test_crop/20055691.jpg
7242	3861	/home/wangya/wine/distributed_4/data/files_3/test_crop/22120772.jpg
3099	3725	/home/wangya/wine/distributed_4/data/files_3/test_crop/20325414.jpg
19825	1083	/home/wangya/wine/distributed_4/data/files_3/test_crop/20023423.jpg
9029	641	/home/wangya/wine/distributed_4/data/files_3/test_crop/21213427.jpg
11297	1151	/home/wangya/wine/distributed_4/data/files_3/test_crop/22818703.jpg
12507	3171	/home/wangya/wine/distributed_4/data/files_3/test_crop/21672332.jpg
11474	1879	/home/wangya/wine/distributed_4/data/files_3/test_crop/20296593.jpg
11577	2606	/home/wangya/wine/distributed_4/data/files_3/test_crop/22776187.jpg
4878	19	/home/wangya/wine/distributed_4/data/files_3/test_crop/20985910.jpg
16680	1004	/home/wangya/wine/distributed_4/data/files_3/test_crop/20050023.jpg
59	3907	/home/wangya/wine/distributed_4/data/files_3/test_crop/21046196.jpg
3165	3912	/home/wangya/wine/distributed_4/data/files_3/test_crop/22613650.jpg
16784	3394	/home/wangya/wine/distributed_4/data/files_3/test_crop/21192512.jpg
6195	4037	/home/wangya/wine/distributed_4/data/files_3/test_crop/22667115.jpg
2050	627	/home/wangya/wine/distributed_4/data/files_3/test_crop/23550243.jpg
19241	2132	/home/wangya/wine/distributed_4/data/files_3/test_crop/23112567.jpg
14006	1418	/home/wangya/wine/distributed_4/data/files_3/test_crop/20455822.jpg
15468	1844	/home/wangya/wine/distributed_4/data/files_3/test_crop/20753004.jpg
6060	2291	/home/wangya/wine/distributed_4/data/files_3/test_crop/21128160.jpg
10174	2768	/home/wangya/wine/distributed_4/data/files_3/test_crop/20780901.jpg
7491	5	/home/wangya/wine/distributed_4/data/files_3/test_crop/21033496.jpg
11374	3803	/home/wangya/wine/distributed_4/data/files_3/test_crop/21542531.jpg
338	3727	/home/wangya/wine/distributed_4/data/files_3/test_crop/21297171.jpg
8892	1043	/home/wangya/wine/distributed_4/data/files_3/test_crop/23562852.jpg
8761	797	/home/wangya/wine/distributed_4/data/files_3/test_crop/20021238.jpg
2889	845	/home/wangya/wine/distributed_4/data/files_3/test_crop/20814653.jpg
6631	3930	/home/wangya/wine/distributed_4/data/files_3/test_crop/22413053.jpg
8521	3495	/home/wangya/wine/distributed_4/data/files_3/test_crop/20873003.jpg
10670	3104	/home/wangya/wine/distributed_4/data/files_3/test_crop/23600258.jpg
14543	1153	/home/wangya/wine/distributed_4/data/files_3/test_crop/21342009.jpg
17054	2442	/home/wangya/wine/distributed_4/data/files_3/test_crop/22905778.jpg
8059	967	/home/wangya/wine/distributed_4/data/files_3/test_crop/20827181.jpg
14763	363	/home/wangya/wine/distributed_4/data/files_3/test_crop/23632694.jpg
11731	2168	/home/wangya/wine/distributed_4/data/files_3/test_crop/21436084.jpg
6358	2399	/home/wangya/wine/distributed_4/data/files_3/test_crop/21848597.jpg
13738	254	/home/wangya/wine/distributed_4/data/files_3/test_crop/22650386.jpg
8841	2383	/home/wangya/wine/distributed_4/data/files_3/test_crop/20038396.jpg
14440	234	/home/wangya/wine/distributed_4/data/files_3/test_crop/20143088.jpg
10151	286	/home/wangya/wine/distributed_4/data/files_3/test_crop/22357943.jpg
11806	1164	/home/wangya/wine/distributed_4/data/files_3/test_crop/20676030.jpg
12443	1020	/home/wangya/wine/distributed_4/data/files_3/test_crop/23962251.jpg
2758	2786	/home/wangya/wine/distributed_4/data/files_3/test_crop/21354343.jpg
1570	2718	/home/wangya/wine/distributed_4/data/files_3/test_crop/21457848.jpg
727	1869	/home/wangya/wine/distributed_4/data/files_3/test_crop/20115795.jpg
4432	362	/home/wangya/wine/distributed_4/data/files_3/test_crop/21688848.jpg
17743	131	/home/wangya/wine/distributed_4/data/files_3/test_crop/22365958.jpg
7030	2999	/home/wangya/wine/distributed_4/data/files_3/test_crop/20960220.jpg
2652	583	/home/wangya/wine/distributed_4/data/files_3/test_crop/21236130.jpg
8560	1746	/home/wangya/wine/distributed_4/data/files_3/test_crop/20057045.jpg
3031	145	/home/wangya/wine/distributed_4/data/files_3/test_crop/21505393.jpg
8888	542	/home/wangya/wine/distributed_4/data/files_3/test_crop/23097827.jpg
12646	597	/home/wangya/wine/distributed_4/data/files_3/test_crop/21801253.jpg
13596	377	/home/wangya/wine/distributed_4/data/files_3/test_crop/22632048.jpg
2450	1003	/home/wangya/wine/distributed_4/data/files_3/test_crop/23854924.jpg
17905	2657	/home/wangya/wine/distributed_4/data/files_3/test_crop/20968769.jpg
9052	2499	/home/wangya/wine/distributed_4/data/files_3/test_crop/20520377.jpg
10900	4050	/home/wangya/wine/distributed_4/data/files_3/test_crop/22044188.jpg
19532	242	/home/wangya/wine/distributed_4/data/files_3/test_crop/21488151.jpg
15621	65	/home/wangya/wine/distributed_4/data/files_3/test_crop/22498055.jpg
9389	4133	/home/wangya/wine/distributed_4/data/files_3/test_crop/20542336.jpg
9151	1022	/home/wangya/wine/distributed_4/data/files_3/test_crop/21683480.jpg
12453	3031	/home/wangya/wine/distributed_4/data/files_3/test_crop/21120234.jpg
19476	1506	/home/wangya/wine/distributed_4/data/files_3/test_crop/22222237.jpg
14447	2783	/home/wangya/wine/distributed_4/data/files_3/test_crop/22464492.jpg
955	1903	/home/wangya/wine/distributed_4/data/files_3/test_crop/20225513.jpg
19893	1805	/home/wangya/wine/distributed_4/data/files_3/test_crop/22951670.jpg
19365	12	/home/wangya/wine/distributed_4/data/files_3/test_crop/20949241.jpg
19623	2285	/home/wangya/wine/distributed_4/data/files_3/test_crop/23541950.jpg
3998	2968	/home/wangya/wine/distributed_4/data/files_3/test_crop/20898183.jpg
18864	2213	/home/wangya/wine/distributed_4/data/files_3/test_crop/20811357.jpg
17179	3494	/home/wangya/wine/distributed_4/data/files_3/test_crop/23048299.jpg
11719	3308	/home/wangya/wine/distributed_4/data/files_3/test_crop/20320893.jpg
9435	2358	/home/wangya/wine/distributed_4/data/files_3/test_crop/21932152.jpg
8269	2332	/home/wangya/wine/distributed_4/data/files_3/test_crop/21530077.jpg
12385	3376	/home/wangya/wine/distributed_4/data/files_3/test_crop/20061815.jpg
5113	2166	/home/wangya/wine/distributed_4/data/files_3/test_crop/21420110.jpg
8766	3029	/home/wangya/wine/distributed_4/data/files_3/test_crop/20441084.jpg
11850	1342	/home/wangya/wine/distributed_4/data/files_3/test_crop/21833495.jpg
16021	1363	/home/wangya/wine/distributed_4/data/files_3/test_crop/20485166.jpg
8789	1641	/home/wangya/wine/distributed_4/data/files_3/test_crop/21508824.jpg
18673	1426	/home/wangya/wine/distributed_4/data/files_3/test_crop/20578714.jpg
9431	134	/home/wangya/wine/distributed_4/data/files_3/test_crop/21568723.jpg
19919	1493	/home/wangya/wine/distributed_4/data/files_3/test_crop/23393547.jpg
6943	1101	/home/wangya/wine/distributed_4/data/files_3/test_crop/23181765.jpg
4695	2687	/home/wangya/wine/distributed_4/data/files_3/test_crop/20183638.jpg
10860	2254	/home/wangya/wine/distributed_4/data/files_3/test_crop/22855222.jpg
8917	3761	/home/wangya/wine/distributed_4/data/files_3/test_crop/20517884.jpg
7627	485	/home/wangya/wine/distributed_4/data/files_3/test_crop/20297658.jpg
9466	2326	/home/wangya/wine/distributed_4/data/files_3/test_crop/20652405.jpg
239	1373	/home/wangya/wine/distributed_4/data/files_3/test_crop/23268700.jpg
1753	2181	/home/wangya/wine/distributed_4/data/files_3/test_crop/22202777.jpg
17118	783	/home/wangya/wine/distributed_4/data/files_3/test_crop/20766634.jpg
11921	2709	/home/wangya/wine/distributed_4/data/files_3/test_crop/20768629.jpg
11208	4076	/home/wangya/wine/distributed_4/data/files_3/test_crop/21479623.jpg
9553	747	/home/wangya/wine/distributed_4/data/files_3/test_crop/20451618.jpg
17840	3579	/home/wangya/wine/distributed_4/data/files_3/test_crop/22840486.jpg
15180	2676	/home/wangya/wine/distributed_4/data/files_3/test_crop/20909638.jpg
10760	1915	/home/wangya/wine/distributed_4/data/files_3/test_crop/23993310.jpg
2834	47	/home/wangya/wine/distributed_4/data/files_3/test_crop/20180584.jpg
5396	4132	/home/wangya/wine/distributed_4/data/files_3/test_crop/21820548.jpg
12790	2352	/home/wangya/wine/distributed_4/data/files_3/test_crop/20134900.jpg
3831	1426	/home/wangya/wine/distributed_4/data/files_3/test_crop/20169207.jpg
10680	2481	/home/wangya/wine/distributed_4/data/files_3/test_crop/21060949.jpg
18992	2955	/home/wangya/wine/distributed_4/data/files_3/test_crop/20974124.jpg
6842	634	/home/wangya/wine/distributed_4/data/files_3/test_crop/20448380.jpg
9	1429	/home/wangya/wine/distributed_4/data/files_3/test_crop/20190505.jpg
13728	3715	/home/wangya/wine/distributed_4/data/files_3/test_crop/20968127.jpg
11771	1231	/home/wangya/wine/distributed_4/data/files_3/test_crop/21833542.jpg
250	2978	/home/wangya/wine/distributed_4/data/files_3/test_crop/22883227.jpg
1085	748	/home/wangya/wine/distributed_4/data/files_3/test_crop/2002453.jpg
13040	112	/home/wangya/wine/distributed_4/data/files_3/test_crop/22897597.jpg
8784	2775	/home/wangya/wine/distributed_4/data/files_3/test_crop/21797174.jpg
5340	3845	/home/wangya/wine/distributed_4/data/files_3/test_crop/21788664.jpg
5902	4172	/home/wangya/wine/distributed_4/data/files_3/test_crop/20844357.jpg
17244	1691	/home/wangya/wine/distributed_4/data/files_3/test_crop/21726803.jpg
8623	3258	/home/wangya/wine/distributed_4/data/files_3/test_crop/23339730.jpg
16041	1207	/home/wangya/wine/distributed_4/data/files_3/test_crop/20941885.jpg
6155	1986	/home/wangya/wine/distributed_4/data/files_3/test_crop/21386658.jpg
15897	447	/home/wangya/wine/distributed_4/data/files_3/test_crop/21225759.jpg
14260	919	/home/wangya/wine/distributed_4/data/files_3/test_crop/21222741.jpg
13480	3183	/home/wangya/wine/distributed_4/data/files_3/test_crop/23232315.jpg
10509	1536	/home/wangya/wine/distributed_4/data/files_3/test_crop/20840278.jpg
16632	2241	/home/wangya/wine/distributed_4/data/files_3/test_crop/20688444.jpg
15571	2101	/home/wangya/wine/distributed_4/data/files_3/test_crop/22002614.jpg
4182	159	/home/wangya/wine/distributed_4/data/files_3/test_crop/20869419.jpg
18787	3583	/home/wangya/wine/distributed_4/data/files_3/test_crop/22973027.jpg
2897	1701	/home/wangya/wine/distributed_4/data/files_3/test_crop/20070778.jpg
12042	1457	/home/wangya/wine/distributed_4/data/files_3/test_crop/23938020.jpg
17582	642	/home/wangya/wine/distributed_4/data/files_3/test_crop/21899525.jpg
17838	1782	/home/wangya/wine/distributed_4/data/files_3/test_crop/20442119.jpg
13784	3692	/home/wangya/wine/distributed_4/data/files_3/test_crop/21003221.jpg
8710	1191	/home/wangya/wine/distributed_4/data/files_3/test_crop/22070941.jpg
6285	3434	/home/wangya/wine/distributed_4/data/files_3/test_crop/20388419.jpg
6949	4197	/home/wangya/wine/distributed_4/data/files_3/test_crop/22155231.jpg
15495	2502	/home/wangya/wine/distributed_4/data/files_3/test_crop/22928880.jpg
1364	322	/home/wangya/wine/distributed_4/data/files_3/test_crop/21790331.jpg
7059	1326	/home/wangya/wine/distributed_4/data/files_3/test_crop/20974897.jpg
1238	604	/home/wangya/wine/distributed_4/data/files_3/test_crop/21991138.jpg
5150	1740	/home/wangya/wine/distributed_4/data/files_3/test_crop/22174117.jpg
6	2754	/home/wangya/wine/distributed_4/data/files_3/test_crop/21944699.jpg
14349	4150	/home/wangya/wine/distributed_4/data/files_3/test_crop/20208878.jpg
6434	1024	/home/wangya/wine/distributed_4/data/files_3/test_crop/21228952.jpg
12124	2313	/home/wangya/wine/distributed_4/data/files_3/test_crop/20023006.jpg
4513	1119	/home/wangya/wine/distributed_4/data/files_3/test_crop/21413860.jpg
3016	1726	/home/wangya/wine/distributed_4/data/files_3/test_crop/23302079.jpg
5814	164	/home/wangya/wine/distributed_4/data/files_3/test_crop/20104473.jpg
13846	1862	/home/wangya/wine/distributed_4/data/files_3/test_crop/20311305.jpg
6988	2811	/home/wangya/wine/distributed_4/data/files_3/test_crop/20134325.jpg
9775	3603	/home/wangya/wine/distributed_4/data/files_3/test_crop/21531357.jpg
10155	2319	/home/wangya/wine/distributed_4/data/files_3/test_crop/22315654.jpg
2578	1753	/home/wangya/wine/distributed_4/data/files_3/test_crop/20584563.jpg
10082	1376	/home/wangya/wine/distributed_4/data/files_3/test_crop/20010543.jpg
10737	3986	/home/wangya/wine/distributed_4/data/files_3/test_crop/23036864.jpg
7252	2120	/home/wangya/wine/distributed_4/data/files_3/test_crop/22407577.jpg
15511	2457	/home/wangya/wine/distributed_4/data/files_3/test_crop/20532249.jpg
7685	1142	/home/wangya/wine/distributed_4/data/files_3/test_crop/21090542.jpg
4255	1523	/home/wangya/wine/distributed_4/data/files_3/test_crop/21487308.jpg
11983	3955	/home/wangya/wine/distributed_4/data/files_3/test_crop/20013589.jpg
5516	1846	/home/wangya/wine/distributed_4/data/files_3/test_crop/21543660.jpg
16531	2373	/home/wangya/wine/distributed_4/data/files_3/test_crop/21999784.jpg
3118	20	/home/wangya/wine/distributed_4/data/files_3/test_crop/23619031.jpg
15953	3810	/home/wangya/wine/distributed_4/data/files_3/test_crop/23865153.jpg
143	3286	/home/wangya/wine/distributed_4/data/files_3/test_crop/23395988.jpg
11413	1735	/home/wangya/wine/distributed_4/data/files_3/test_crop/23000593.jpg
11744	480	/home/wangya/wine/distributed_4/data/files_3/test_crop/21519619.jpg
3898	2440	/home/wangya/wine/distributed_4/data/files_3/test_crop/21017644.jpg
6689	18	/home/wangya/wine/distributed_4/data/files_3/test_crop/21059001.jpg
14567	3853	/home/wangya/wine/distributed_4/data/files_3/test_crop/20132775.jpg
6022	83	/home/wangya/wine/distributed_4/data/files_3/test_crop/20062404.jpg
12629	664	/home/wangya/wine/distributed_4/data/files_3/test_crop/22575235.jpg
4038	3172	/home/wangya/wine/distributed_4/data/files_3/test_crop/21275470.jpg
9136	1846	/home/wangya/wine/distributed_4/data/files_3/test_crop/20262100.jpg
4002	2610	/home/wangya/wine/distributed_4/data/files_3/test_crop/22953120.jpg
8115	322	/home/wangya/wine/distributed_4/data/files_3/test_crop/20507311.jpg
18317	3283	/home/wangya/wine/distributed_4/data/files_3/test_crop/20256352.jpg
1614	2203	/home/wangya/wine/distributed_4/data/files_3/test_crop/23984929.jpg
18526	1678	/home/wangya/wine/distributed_4/data/files_3/test_crop/22028491.jpg
14463	3129	/home/wangya/wine/distributed_4/data/files_3/test_crop/21877952.jpg
5637	532	/home/wangya/wine/distributed_4/data/files_3/test_crop/22519605.jpg
17693	2768	/home/wangya/wine/distributed_4/data/files_3/test_crop/22791624.jpg
11636	1176	/home/wangya/wine/distributed_4/data/files_3/test_crop/21748210.jpg
9945	2130	/home/wangya/wine/distributed_4/data/files_3/test_crop/21300596.jpg
12216	2423	/home/wangya/wine/distributed_4/data/files_3/test_crop/21208298.jpg
17953	3275	/home/wangya/wine/distributed_4/data/files_3/test_crop/21361751.jpg
1710	806	/home/wangya/wine/distributed_4/data/files_3/test_crop/20402300.jpg
3978	968	/home/wangya/wine/distributed_4/data/files_3/test_crop/20245186.jpg
12147	746	/home/wangya/wine/distributed_4/data/files_3/test_crop/22450339.jpg
11355	3511	/home/wangya/wine/distributed_4/data/files_3/test_crop/21347496.jpg
10872	3428	/home/wangya/wine/distributed_4/data/files_3/test_crop/20057736.jpg
7043	662	/home/wangya/wine/distributed_4/data/files_3/test_crop/23141258.jpg
18834	1198	/home/wangya/wine/distributed_4/data/files_3/test_crop/22562858.jpg
4351	985	/home/wangya/wine/distributed_4/data/files_3/test_crop/21004788.jpg
8037	1204	/home/wangya/wine/distributed_4/data/files_3/test_crop/20329519.jpg
350	540	/home/wangya/wine/distributed_4/data/files_3/test_crop/22986018.jpg
4996	2340	/home/wangya/wine/distributed_4/data/files_3/test_crop/20172537.jpg
12172	247	/home/wangya/wine/distributed_4/data/files_3/test_crop/21603306.jpg
19310	1389	/home/wangya/wine/distributed_4/data/files_3/test_crop/20590485.jpg
18312	1676	/home/wangya/wine/distributed_4/data/files_3/test_crop/20519342.jpg
13570	1222	/home/wangya/wine/distributed_4/data/files_3/test_crop/20029677.jpg
8230	1786	/home/wangya/wine/distributed_4/data/files_3/test_crop/23967468.jpg
15196	1294	/home/wangya/wine/distributed_4/data/files_3/test_crop/21622493.jpg
15238	20	/home/wangya/wine/distributed_4/data/files_3/test_crop/22286252.jpg
10716	2557	/home/wangya/wine/distributed_4/data/files_3/test_crop/22118046.jpg
13344	2221	/home/wangya/wine/distributed_4/data/files_3/test_crop/22823568.jpg
7889	579	/home/wangya/wine/distributed_4/data/files_3/test_crop/23357871.jpg
10827	3207	/home/wangya/wine/distributed_4/data/files_3/test_crop/21909130.jpg
15046	3468	/home/wangya/wine/distributed_4/data/files_3/test_crop/21533775.jpg
14551	675	/home/wangya/wine/distributed_4/data/files_3/test_crop/21143555.jpg
3861	3187	/home/wangya/wine/distributed_4/data/files_3/test_crop/20882164.jpg
9468	2888	/home/wangya/wine/distributed_4/data/files_3/test_crop/21833750.jpg
4526	2559	/home/wangya/wine/distributed_4/data/files_3/test_crop/20277397.jpg
16767	3802	/home/wangya/wine/distributed_4/data/files_3/test_crop/20108334.jpg
10169	1197	/home/wangya/wine/distributed_4/data/files_3/test_crop/22376713.jpg
18093	4003	/home/wangya/wine/distributed_4/data/files_3/test_crop/23060184.jpg
14068	590	/home/wangya/wine/distributed_4/data/files_3/test_crop/20168367.jpg
5706	275	/home/wangya/wine/distributed_4/data/files_3/test_crop/23122222.jpg
17801	3005	/home/wangya/wine/distributed_4/data/files_3/test_crop/23658906.jpg
724	1821	/home/wangya/wine/distributed_4/data/files_3/test_crop/22041042.jpg
661	3349	/home/wangya/wine/distributed_4/data/files_3/test_crop/20038007.jpg
14824	1455	/home/wangya/wine/distributed_4/data/files_3/test_crop/21924372.jpg
2825	245	/home/wangya/wine/distributed_4/data/files_3/test_crop/20879003.jpg
14420	4123	/home/wangya/wine/distributed_4/data/files_3/test_crop/20452537.jpg
4822	2073	/home/wangya/wine/distributed_4/data/files_3/test_crop/20756472.jpg
5138	2567	/home/wangya/wine/distributed_4/data/files_3/test_crop/20122874.jpg
3009	3510	/home/wangya/wine/distributed_4/data/files_3/test_crop/22240058.jpg
9542	2056	/home/wangya/wine/distributed_4/data/files_3/test_crop/20864456.jpg
8344	3924	/home/wangya/wine/distributed_4/data/files_3/test_crop/22791431.jpg
7016	3763	/home/wangya/wine/distributed_4/data/files_3/test_crop/22675117.jpg
5332	3691	/home/wangya/wine/distributed_4/data/files_3/test_crop/23388211.jpg
18103	3634	/home/wangya/wine/distributed_4/data/files_3/test_crop/21327694.jpg
19255	1008	/home/wangya/wine/distributed_4/data/files_3/test_crop/21946804.jpg
8577	3643	/home/wangya/wine/distributed_4/data/files_3/test_crop/22900101.jpg
4258	927	/home/wangya/wine/distributed_4/data/files_3/test_crop/21266599.jpg
19088	3829	/home/wangya/wine/distributed_4/data/files_3/test_crop/22373115.jpg
13410	2600	/home/wangya/wine/distributed_4/data/files_3/test_crop/21578981.jpg
3022	254	/home/wangya/wine/distributed_4/data/files_3/test_crop/20619123.jpg
13152	1362	/home/wangya/wine/distributed_4/data/files_3/test_crop/22393602.jpg
867	3064	/home/wangya/wine/distributed_4/data/files_3/test_crop/20416290.jpg
5051	2287	/home/wangya/wine/distributed_4/data/files_3/test_crop/21333492.jpg
15591	2672	/home/wangya/wine/distributed_4/data/files_3/test_crop/21787292.jpg
3850	3863	/home/wangya/wine/distributed_4/data/files_3/test_crop/20218517.jpg
4091	1159	/home/wangya/wine/distributed_4/data/files_3/test_crop/20513454.jpg
12763	732	/home/wangya/wine/distributed_4/data/files_3/test_crop/21163193.jpg
13250	2916	/home/wangya/wine/distributed_4/data/files_3/test_crop/23159163.jpg
14912	3296	/home/wangya/wine/distributed_4/data/files_3/test_crop/23311211.jpg
11607	3210	/home/wangya/wine/distributed_4/data/files_3/test_crop/23552085.jpg
1237	837	/home/wangya/wine/distributed_4/data/files_3/test_crop/20188217.jpg
2401	731	/home/wangya/wine/distributed_4/data/files_3/test_crop/21734340.jpg
18930	627	/home/wangya/wine/distributed_4/data/files_3/test_crop/20653355.jpg
2776	4022	/home/wangya/wine/distributed_4/data/files_3/test_crop/20065037.jpg
2452	1364	/home/wangya/wine/distributed_4/data/files_3/test_crop/23372744.jpg
14911	3754	/home/wangya/wine/distributed_4/data/files_3/test_crop/20145228.jpg
3672	3538	/home/wangya/wine/distributed_4/data/files_3/test_crop/20289817.jpg
5652	2215	/home/wangya/wine/distributed_4/data/files_3/test_crop/21756640.jpg
10993	1432	/home/wangya/wine/distributed_4/data/files_3/test_crop/21187369.jpg
7797	2281	/home/wangya/wine/distributed_4/data/files_3/test_crop/20405916.jpg
12725	3310	/home/wangya/wine/distributed_4/data/files_3/test_crop/23699995.jpg
15706	4142	/home/wangya/wine/distributed_4/data/files_3/test_crop/22786129.jpg
11793	2384	/home/wangya/wine/distributed_4/data/files_3/test_crop/21394337.jpg
13223	3793	/home/wangya/wine/distributed_4/data/files_3/test_crop/20045516.jpg
7794	926	/home/wangya/wine/distributed_4/data/files_3/test_crop/21906766.jpg
8236	2066	/home/wangya/wine/distributed_4/data/files_3/test_crop/23950264.jpg
7628	1897	/home/wangya/wine/distributed_4/data/files_3/test_crop/20237068.jpg
8353	4203	/home/wangya/wine/distributed_4/data/files_3/test_crop/23382112.jpg
275	2601	/home/wangya/wine/distributed_4/data/files_3/test_crop/20901371.jpg
7849	814	/home/wangya/wine/distributed_4/data/files_3/test_crop/21226274.jpg
2287	3187	/home/wangya/wine/distributed_4/data/files_3/test_crop/21102095.jpg
12335	1694	/home/wangya/wine/distributed_4/data/files_3/test_crop/21391873.jpg
5397	4166	/home/wangya/wine/distributed_4/data/files_3/test_crop/23750605.jpg
12277	2285	/home/wangya/wine/distributed_4/data/files_3/test_crop/23063697.jpg
17556	625	/home/wangya/wine/distributed_4/data/files_3/test_crop/23280698.jpg
17145	2431	/home/wangya/wine/distributed_4/data/files_3/test_crop/20544401.jpg
16448	2446	/home/wangya/wine/distributed_4/data/files_3/test_crop/21098655.jpg
27	659	/home/wangya/wine/distributed_4/data/files_3/test_crop/22747970.jpg
15814	1431	/home/wangya/wine/distributed_4/data/files_3/test_crop/20665275.jpg
5284	1143	/home/wangya/wine/distributed_4/data/files_3/test_crop/21720354.jpg
5753	2339	/home/wangya/wine/distributed_4/data/files_3/test_crop/23916712.jpg
1991	2804	/home/wangya/wine/distributed_4/data/files_3/test_crop/21775500.jpg
6222	2211	/home/wangya/wine/distributed_4/data/files_3/test_crop/20946228.jpg
7395	639	/home/wangya/wine/distributed_4/data/files_3/test_crop/21350234.jpg
19446	1391	/home/wangya/wine/distributed_4/data/files_3/test_crop/20713703.jpg
14634	1059	/home/wangya/wine/distributed_4/data/files_3/test_crop/20098977.jpg
13884	2150	/home/wangya/wine/distributed_4/data/files_3/test_crop/22201206.jpg
548	3082	/home/wangya/wine/distributed_4/data/files_3/test_crop/21025528.jpg
4218	3579	/home/wangya/wine/distributed_4/data/files_3/test_crop/23453729.jpg
9096	136	/home/wangya/wine/distributed_4/data/files_3/test_crop/23192121.jpg
4283	2521	/home/wangya/wine/distributed_4/data/files_3/test_crop/21160676.jpg
1669	3249	/home/wangya/wine/distributed_4/data/files_3/test_crop/21588439.jpg
18792	747	/home/wangya/wine/distributed_4/data/files_3/test_crop/21125219.jpg
5362	2568	/home/wangya/wine/distributed_4/data/files_3/test_crop/20929677.jpg
2860	2490	/home/wangya/wine/distributed_4/data/files_3/test_crop/21520481.jpg
2514	2304	/home/wangya/wine/distributed_4/data/files_3/test_crop/22141564.jpg
17109	3226	/home/wangya/wine/distributed_4/data/files_3/test_crop/23028241.jpg
12714	246	/home/wangya/wine/distributed_4/data/files_3/test_crop/20149724.jpg
11845	1002	/home/wangya/wine/distributed_4/data/files_3/test_crop/22774975.jpg
16872	142	/home/wangya/wine/distributed_4/data/files_3/test_crop/21050351.jpg
12332	1202	/home/wangya/wine/distributed_4/data/files_3/test_crop/20014383.jpg
10740	282	/home/wangya/wine/distributed_4/data/files_3/test_crop/20225623.jpg
13859	1274	/home/wangya/wine/distributed_4/data/files_3/test_crop/20390486.jpg
14863	3838	/home/wangya/wine/distributed_4/data/files_3/test_crop/20452079.jpg
6438	3872	/home/wangya/wine/distributed_4/data/files_3/test_crop/20414769.jpg
10929	2246	/home/wangya/wine/distributed_4/data/files_3/test_crop/21123733.jpg
6628	2890	/home/wangya/wine/distributed_4/data/files_3/test_crop/20112684.jpg
5910	4173	/home/wangya/wine/distributed_4/data/files_3/test_crop/22007287.jpg
10427	1673	/home/wangya/wine/distributed_4/data/files_3/test_crop/22796726.jpg
14650	2886	/home/wangya/wine/distributed_4/data/files_3/test_crop/20172812.jpg
18557	3581	/home/wangya/wine/distributed_4/data/files_3/test_crop/21501083.jpg
18893	2295	/home/wangya/wine/distributed_4/data/files_3/test_crop/20061186.jpg
13638	1845	/home/wangya/wine/distributed_4/data/files_3/test_crop/20091546.jpg
19659	2420	/home/wangya/wine/distributed_4/data/files_3/test_crop/21649512.jpg
7093	1086	/home/wangya/wine/distributed_4/data/files_3/test_crop/20014165.jpg
1474	146	/home/wangya/wine/distributed_4/data/files_3/test_crop/20942816.jpg
12032	2708	/home/wangya/wine/distributed_4/data/files_3/test_crop/20948900.jpg
19303	675	/home/wangya/wine/distributed_4/data/files_3/test_crop/21729275.jpg
11827	84	/home/wangya/wine/distributed_4/data/files_3/test_crop/22242501.jpg
15678	2715	/home/wangya/wine/distributed_4/data/files_3/test_crop/20647045.jpg
5871	2321	/home/wangya/wine/distributed_4/data/files_3/test_crop/23571108.jpg
13451	1317	/home/wangya/wine/distributed_4/data/files_3/test_crop/21963781.jpg
7316	1195	/home/wangya/wine/distributed_4/data/files_3/test_crop/20010269.jpg
10559	1588	/home/wangya/wine/distributed_4/data/files_3/test_crop/21110766.jpg
15567	1167	/home/wangya/wine/distributed_4/data/files_3/test_crop/22285440.jpg
8177	4004	/home/wangya/wine/distributed_4/data/files_3/test_crop/20732467.jpg
16278	2065	/home/wangya/wine/distributed_4/data/files_3/test_crop/21955463.jpg
406	3493	/home/wangya/wine/distributed_4/data/files_3/test_crop/21466442.jpg
9026	1722	/home/wangya/wine/distributed_4/data/files_3/test_crop/20094143.jpg
2166	741	/home/wangya/wine/distributed_4/data/files_3/test_crop/20430636.jpg
3888	399	/home/wangya/wine/distributed_4/data/files_3/test_crop/20092422.jpg
8305	3852	/home/wangya/wine/distributed_4/data/files_3/test_crop/21660959.jpg
3212	1968	/home/wangya/wine/distributed_4/data/files_3/test_crop/22106952.jpg
15686	1421	/home/wangya/wine/distributed_4/data/files_3/test_crop/21551012.jpg
14777	19	/home/wangya/wine/distributed_4/data/files_3/test_crop/20164114.jpg
9090	1107	/home/wangya/wine/distributed_4/data/files_3/test_crop/23047201.jpg
5537	2586	/home/wangya/wine/distributed_4/data/files_3/test_crop/20152562.jpg
13994	2277	/home/wangya/wine/distributed_4/data/files_3/test_crop/21111872.jpg
19043	1361	/home/wangya/wine/distributed_4/data/files_3/test_crop/20161244.jpg
4054	4088	/home/wangya/wine/distributed_4/data/files_3/test_crop/20280790.jpg
9880	300	/home/wangya/wine/distributed_4/data/files_3/test_crop/22988346.jpg
15672	1016	/home/wangya/wine/distributed_4/data/files_3/test_crop/20354064.jpg
14792	2776	/home/wangya/wine/distributed_4/data/files_3/test_crop/21158942.jpg
13906	931	/home/wangya/wine/distributed_4/data/files_3/test_crop/21598790.jpg
5375	2290	/home/wangya/wine/distributed_4/data/files_3/test_crop/21782455.jpg
1318	2114	/home/wangya/wine/distributed_4/data/files_3/test_crop/20124977.jpg
540	1529	/home/wangya/wine/distributed_4/data/files_3/test_crop/21708367.jpg
16793	3107	/home/wangya/wine/distributed_4/data/files_3/test_crop/22742760.jpg
13367	4117	/home/wangya/wine/distributed_4/data/files_3/test_crop/21055780.jpg
2468	336	/home/wangya/wine/distributed_4/data/files_3/test_crop/20561882.jpg
16050	3833	/home/wangya/wine/distributed_4/data/files_3/test_crop/22913111.jpg
13243	2750	/home/wangya/wine/distributed_4/data/files_3/test_crop/20445233.jpg
11163	1937	/home/wangya/wine/distributed_4/data/files_3/test_crop/22740725.jpg
3985	2188	/home/wangya/wine/distributed_4/data/files_3/test_crop/21287022.jpg
5204	1424	/home/wangya/wine/distributed_4/data/files_3/test_crop/20813575.jpg
5237	3078	/home/wangya/wine/distributed_4/data/files_3/test_crop/20294593.jpg
19644	2276	/home/wangya/wine/distributed_4/data/files_3/test_crop/20004691.jpg
1215	3253	/home/wangya/wine/distributed_4/data/files_3/test_crop/23569464.jpg
17808	3249	/home/wangya/wine/distributed_4/data/files_3/test_crop/20302882.jpg
10587	3072	/home/wangya/wine/distributed_4/data/files_3/test_crop/22584864.jpg
18715	3462	/home/wangya/wine/distributed_4/data/files_3/test_crop/21038093.jpg
257	3338	/home/wangya/wine/distributed_4/data/files_3/test_crop/22194951.jpg
5981	4182	/home/wangya/wine/distributed_4/data/files_3/test_crop/21883227.jpg
15351	2167	/home/wangya/wine/distributed_4/data/files_3/test_crop/20307302.jpg
1987	1456	/home/wangya/wine/distributed_4/data/files_3/test_crop/23886130.jpg
5035	3100	/home/wangya/wine/distributed_4/data/files_3/test_crop/22090540.jpg
3771	2526	/home/wangya/wine/distributed_4/data/files_3/test_crop/20581869.jpg
3890	1922	/home/wangya/wine/distributed_4/data/files_3/test_crop/22608415.jpg
13735	3541	/home/wangya/wine/distributed_4/data/files_3/test_crop/20935531.jpg
13471	1366	/home/wangya/wine/distributed_4/data/files_3/test_crop/20866020.jpg
2931	1878	/home/wangya/wine/distributed_4/data/files_3/test_crop/21886621.jpg
14755	2599	/home/wangya/wine/distributed_4/data/files_3/test_crop/23203384.jpg
10371	1713	/home/wangya/wine/distributed_4/data/files_3/test_crop/20231235.jpg
4071	2567	/home/wangya/wine/distributed_4/data/files_3/test_crop/20333717.jpg
7625	1633	/home/wangya/wine/distributed_4/data/files_3/test_crop/20650636.jpg
1316	2343	/home/wangya/wine/distributed_4/data/files_3/test_crop/21496778.jpg
6344	4087	/home/wangya/wine/distributed_4/data/files_3/test_crop/23710326.jpg
15797	3450	/home/wangya/wine/distributed_4/data/files_3/test_crop/20876172.jpg
10920	2376	/home/wangya/wine/distributed_4/data/files_3/test_crop/20476662.jpg
7669	191	/home/wangya/wine/distributed_4/data/files_3/test_crop/21210342.jpg
10026	1383	/home/wangya/wine/distributed_4/data/files_3/test_crop/20841330.jpg
15624	1740	/home/wangya/wine/distributed_4/data/files_3/test_crop/21731075.jpg
6494	3083	/home/wangya/wine/distributed_4/data/files_3/test_crop/21632110.jpg
6080	886	/home/wangya/wine/distributed_4/data/files_3/test_crop/20908318.jpg
7071	1124	/home/wangya/wine/distributed_4/data/files_3/test_crop/21830722.jpg
12678	4056	/home/wangya/wine/distributed_4/data/files_3/test_crop/22739697.jpg
15202	3456	/home/wangya/wine/distributed_4/data/files_3/test_crop/20460601.jpg
8782	2743	/home/wangya/wine/distributed_4/data/files_3/test_crop/20255316.jpg
11265	191	/home/wangya/wine/distributed_4/data/files_3/test_crop/20892455.jpg
15642	2063	/home/wangya/wine/distributed_4/data/files_3/test_crop/22578020.jpg
5968	926	/home/wangya/wine/distributed_4/data/files_3/test_crop/21802968.jpg
7429	1492	/home/wangya/wine/distributed_4/data/files_3/test_crop/20050085.jpg
19737	581	/home/wangya/wine/distributed_4/data/files_3/test_crop/21052949.jpg
16199	1710	/home/wangya/wine/distributed_4/data/files_3/test_crop/20389681.jpg
12541	946	/home/wangya/wine/distributed_4/data/files_3/test_crop/20059857.jpg
11415	901	/home/wangya/wine/distributed_4/data/files_3/test_crop/20741029.jpg
19670	1407	/home/wangya/wine/distributed_4/data/files_3/test_crop/21257690.jpg
10040	2972	/home/wangya/wine/distributed_4/data/files_3/test_crop/20016534.jpg
4785	618	/home/wangya/wine/distributed_4/data/files_3/test_crop/22432949.jpg
19274	2060	/home/wangya/wine/distributed_4/data/files_3/test_crop/21953046.jpg
16309	1883	/home/wangya/wine/distributed_4/data/files_3/test_crop/20998807.jpg
5464	570	/home/wangya/wine/distributed_4/data/files_3/test_crop/20864929.jpg
18038	2640	/home/wangya/wine/distributed_4/data/files_3/test_crop/21549374.jpg
8009	4160	/home/wangya/wine/distributed_4/data/files_3/test_crop/20073014.jpg
3231	3257	/home/wangya/wine/distributed_4/data/files_3/test_crop/20116870.jpg
14458	4029	/home/wangya/wine/distributed_4/data/files_3/test_crop/23222373.jpg
13459	1721	/home/wangya/wine/distributed_4/data/files_3/test_crop/21342573.jpg
17345	3575	/home/wangya/wine/distributed_4/data/files_3/test_crop/20111913.jpg
13188	3832	/home/wangya/wine/distributed_4/data/files_3/test_crop/21805023.jpg
19422	3795	/home/wangya/wine/distributed_4/data/files_3/test_crop/20865879.jpg
12303	745	/home/wangya/wine/distributed_4/data/files_3/test_crop/20047824.jpg
14446	3496	/home/wangya/wine/distributed_4/data/files_3/test_crop/22256079.jpg
5358	750	/home/wangya/wine/distributed_4/data/files_3/test_crop/20632282.jpg
3333	130	/home/wangya/wine/distributed_4/data/files_3/test_crop/23518895.jpg
5976	278	/home/wangya/wine/distributed_4/data/files_3/test_crop/20644700.jpg
6652	3731	/home/wangya/wine/distributed_4/data/files_3/test_crop/20572344.jpg
10801	4039	/home/wangya/wine/distributed_4/data/files_3/test_crop/20478247.jpg
15448	125	/home/wangya/wine/distributed_4/data/files_3/test_crop/22436408.jpg
10123	1588	/home/wangya/wine/distributed_4/data/files_3/test_crop/22762534.jpg
4378	2805	/home/wangya/wine/distributed_4/data/files_3/test_crop/22884025.jpg
3665	1868	/home/wangya/wine/distributed_4/data/files_3/test_crop/20347810.jpg
4863	1496	/home/wangya/wine/distributed_4/data/files_3/test_crop/20956403.jpg
6580	2974	/home/wangya/wine/distributed_4/data/files_3/test_crop/21843943.jpg
19316	1021	/home/wangya/wine/distributed_4/data/files_3/test_crop/22199191.jpg
2747	4215	/home/wangya/wine/distributed_4/data/files_3/test_crop/20129086.jpg
7338	952	/home/wangya/wine/distributed_4/data/files_3/test_crop/23099757.jpg
9807	1157	/home/wangya/wine/distributed_4/data/files_3/test_crop/21213321.jpg
10300	1653	/home/wangya/wine/distributed_4/data/files_3/test_crop/23903500.jpg
16662	67	/home/wangya/wine/distributed_4/data/files_3/test_crop/23559535.jpg
1560	1055	/home/wangya/wine/distributed_4/data/files_3/test_crop/20456598.jpg
2638	9	/home/wangya/wine/distributed_4/data/files_3/test_crop/21942219.jpg
12346	3295	/home/wangya/wine/distributed_4/data/files_3/test_crop/21925301.jpg
18422	3797	/home/wangya/wine/distributed_4/data/files_3/test_crop/21987722.jpg
6145	2921	/home/wangya/wine/distributed_4/data/files_3/test_crop/20867412.jpg
5586	3014	/home/wangya/wine/distributed_4/data/files_3/test_crop/22924999.jpg
2048	3208	/home/wangya/wine/distributed_4/data/files_3/test_crop/20663717.jpg
16168	854	/home/wangya/wine/distributed_4/data/files_3/test_crop/20162658.jpg
2131	1778	/home/wangya/wine/distributed_4/data/files_3/test_crop/22527694.jpg
233	3475	/home/wangya/wine/distributed_4/data/files_3/test_crop/20444818.jpg
8505	1170	/home/wangya/wine/distributed_4/data/files_3/test_crop/20008990.jpg
16231	2356	/home/wangya/wine/distributed_4/data/files_3/test_crop/20239902.jpg
5177	2521	/home/wangya/wine/distributed_4/data/files_3/test_crop/20052496.jpg
3080	3724	/home/wangya/wine/distributed_4/data/files_3/test_crop/20185176.jpg
9704	277	/home/wangya/wine/distributed_4/data/files_3/test_crop/23444406.jpg
11745	3325	/home/wangya/wine/distributed_4/data/files_3/test_crop/22633116.jpg
5234	3740	/home/wangya/wine/distributed_4/data/files_3/test_crop/20615614.jpg
11054	3655	/home/wangya/wine/distributed_4/data/files_3/test_crop/20207503.jpg
5475	1530	/home/wangya/wine/distributed_4/data/files_3/test_crop/22916610.jpg
5478	4043	/home/wangya/wine/distributed_4/data/files_3/test_crop/20016043.jpg
18271	2187	/home/wangya/wine/distributed_4/data/files_3/test_crop/22120605.jpg
4803	1050	/home/wangya/wine/distributed_4/data/files_3/test_crop/22830223.jpg
16739	1828	/home/wangya/wine/distributed_4/data/files_3/test_crop/22195772.jpg
5573	995	/home/wangya/wine/distributed_4/data/files_3/test_crop/20088387.jpg
16625	4000	/home/wangya/wine/distributed_4/data/files_3/test_crop/23879757.jpg
1882	2579	/home/wangya/wine/distributed_4/data/files_3/test_crop/22272592.jpg
237	1799	/home/wangya/wine/distributed_4/data/files_3/test_crop/23037647.jpg
18836	3678	/home/wangya/wine/distributed_4/data/files_3/test_crop/23006451.jpg
13675	318	/home/wangya/wine/distributed_4/data/files_3/test_crop/22008166.jpg
16880	2558	/home/wangya/wine/distributed_4/data/files_3/test_crop/20657884.jpg
132	331	/home/wangya/wine/distributed_4/data/files_3/test_crop/22281744.jpg
19208	1691	/home/wangya/wine/distributed_4/data/files_3/test_crop/21797036.jpg
6001	3822	/home/wangya/wine/distributed_4/data/files_3/test_crop/20032793.jpg
1166	2045	/home/wangya/wine/distributed_4/data/files_3/test_crop/21849829.jpg
10019	1072	/home/wangya/wine/distributed_4/data/files_3/test_crop/20748865.jpg
5860	2869	/home/wangya/wine/distributed_4/data/files_3/test_crop/20528105.jpg
3064	872	/home/wangya/wine/distributed_4/data/files_3/test_crop/22348489.jpg
9975	1714	/home/wangya/wine/distributed_4/data/files_3/test_crop/20302692.jpg
1780	3870	/home/wangya/wine/distributed_4/data/files_3/test_crop/20344464.jpg
17398	1790	/home/wangya/wine/distributed_4/data/files_3/test_crop/20956043.jpg
5736	3335	/home/wangya/wine/distributed_4/data/files_3/test_crop/23767186.jpg
11725	4023	/home/wangya/wine/distributed_4/data/files_3/test_crop/20137669.jpg
13749	684	/home/wangya/wine/distributed_4/data/files_3/test_crop/20279266.jpg
5052	3612	/home/wangya/wine/distributed_4/data/files_3/test_crop/22274564.jpg
14426	340	/home/wangya/wine/distributed_4/data/files_3/test_crop/20340945.jpg
4281	1945	/home/wangya/wine/distributed_4/data/files_3/test_crop/20658852.jpg
13679	689	/home/wangya/wine/distributed_4/data/files_3/test_crop/20113726.jpg
1297	325	/home/wangya/wine/distributed_4/data/files_3/test_crop/23224648.jpg
3736	1726	/home/wangya/wine/distributed_4/data/files_3/test_crop/20550305.jpg
2853	338	/home/wangya/wine/distributed_4/data/files_3/test_crop/20851982.jpg
8692	2228	/home/wangya/wine/distributed_4/data/files_3/test_crop/22366310.jpg
4120	955	/home/wangya/wine/distributed_4/data/files_3/test_crop/20544081.jpg
11105	2891	/home/wangya/wine/distributed_4/data/files_3/test_crop/22734247.jpg
7938	864	/home/wangya/wine/distributed_4/data/files_3/test_crop/22940286.jpg
19772	2414	/home/wangya/wine/distributed_4/data/files_3/test_crop/23560548.jpg
3364	765	/home/wangya/wine/distributed_4/data/files_3/test_crop/21208684.jpg
7042	248	/home/wangya/wine/distributed_4/data/files_3/test_crop/22931497.jpg
14520	1831	/home/wangya/wine/distributed_4/data/files_3/test_crop/21637664.jpg
13974	2416	/home/wangya/wine/distributed_4/data/files_3/test_crop/20979101.jpg
6265	2778	/home/wangya/wine/distributed_4/data/files_3/test_crop/21472311.jpg
7706	2538	/home/wangya/wine/distributed_4/data/files_3/test_crop/20060722.jpg
16959	4150	/home/wangya/wine/distributed_4/data/files_3/test_crop/20624325.jpg
18113	1226	/home/wangya/wine/distributed_4/data/files_3/test_crop/23841373.jpg
860	3497	/home/wangya/wine/distributed_4/data/files_3/test_crop/22766177.jpg
6223	422	/home/wangya/wine/distributed_4/data/files_3/test_crop/20968805.jpg
1216	178	/home/wangya/wine/distributed_4/data/files_3/test_crop/20947295.jpg
12168	2675	/home/wangya/wine/distributed_4/data/files_3/test_crop/23116695.jpg
3452	2296	/home/wangya/wine/distributed_4/data/files_3/test_crop/21070715.jpg
17844	2509	/home/wangya/wine/distributed_4/data/files_3/test_crop/20089383.jpg
634	1483	/home/wangya/wine/distributed_4/data/files_3/test_crop/20588003.jpg
10002	1104	/home/wangya/wine/distributed_4/data/files_3/test_crop/20415122.jpg
3922	1519	/home/wangya/wine/distributed_4/data/files_3/test_crop/21948543.jpg
17287	1575	/home/wangya/wine/distributed_4/data/files_3/test_crop/20790903.jpg
5311	27	/home/wangya/wine/distributed_4/data/files_3/test_crop/21062797.jpg
2568	2175	/home/wangya/wine/distributed_4/data/files_3/test_crop/21819318.jpg
4839	23	/home/wangya/wine/distributed_4/data/files_3/test_crop/20698445.jpg
14801	1574	/home/wangya/wine/distributed_4/data/files_3/test_crop/22206034.jpg
5608	2816	/home/wangya/wine/distributed_4/data/files_3/test_crop/22818161.jpg
3936	1956	/home/wangya/wine/distributed_4/data/files_3/test_crop/20775859.jpg
11294	559	/home/wangya/wine/distributed_4/data/files_3/test_crop/21971543.jpg
13144	3905	/home/wangya/wine/distributed_4/data/files_3/test_crop/21770015.jpg
18303	4169	/home/wangya/wine/distributed_4/data/files_3/test_crop/20118285.jpg
4551	2050	/home/wangya/wine/distributed_4/data/files_3/test_crop/23179769.jpg
14967	2542	/home/wangya/wine/distributed_4/data/files_3/test_crop/20887559.jpg
1993	1033	/home/wangya/wine/distributed_4/data/files_3/test_crop/21655518.jpg
12431	774	/home/wangya/wine/distributed_4/data/files_3/test_crop/21483055.jpg
8022	242	/home/wangya/wine/distributed_4/data/files_3/test_crop/21006971.jpg
565	3271	/home/wangya/wine/distributed_4/data/files_3/test_crop/20486625.jpg
6188	4171	/home/wangya/wine/distributed_4/data/files_3/test_crop/21869224.jpg
19655	966	/home/wangya/wine/distributed_4/data/files_3/test_crop/23577872.jpg
2677	3360	/home/wangya/wine/distributed_4/data/files_3/test_crop/23501122.jpg
17285	4069	/home/wangya/wine/distributed_4/data/files_3/test_crop/20256077.jpg
1687	1321	/home/wangya/wine/distributed_4/data/files_3/test_crop/20549796.jpg
1815	913	/home/wangya/wine/distributed_4/data/files_3/test_crop/22143382.jpg
172	1293	/home/wangya/wine/distributed_4/data/files_3/test_crop/23366370.jpg
19911	387	/home/wangya/wine/distributed_4/data/files_3/test_crop/22811641.jpg
1328	1879	/home/wangya/wine/distributed_4/data/files_3/test_crop/20223021.jpg
166	3023	/home/wangya/wine/distributed_4/data/files_3/test_crop/23240245.jpg
17908	3571	/home/wangya/wine/distributed_4/data/files_3/test_crop/23427194.jpg
18451	1119	/home/wangya/wine/distributed_4/data/files_3/test_crop/22655342.jpg
8980	765	/home/wangya/wine/distributed_4/data/files_3/test_crop/20111983.jpg
10178	3002	/home/wangya/wine/distributed_4/data/files_3/test_crop/22491589.jpg
17553	336	/home/wangya/wine/distributed_4/data/files_3/test_crop/22282898.jpg
15904	2363	/home/wangya/wine/distributed_4/data/files_3/test_crop/20842972.jpg
4577	55	/home/wangya/wine/distributed_4/data/files_3/test_crop/23313293.jpg
5133	3487	/home/wangya/wine/distributed_4/data/files_3/test_crop/21706179.jpg
19771	3876	/home/wangya/wine/distributed_4/data/files_3/test_crop/20741433.jpg
15824	554	/home/wangya/wine/distributed_4/data/files_3/test_crop/20248955.jpg
6789	1030	/home/wangya/wine/distributed_4/data/files_3/test_crop/22147666.jpg
3026	2758	/home/wangya/wine/distributed_4/data/files_3/test_crop/21718791.jpg
3611	394	/home/wangya/wine/distributed_4/data/files_3/test_crop/20817210.jpg
15382	11	/home/wangya/wine/distributed_4/data/files_3/test_crop/21667987.jpg
14199	736	/home/wangya/wine/distributed_4/data/files_3/test_crop/20961370.jpg
1888	1363	/home/wangya/wine/distributed_4/data/files_3/test_crop/21990399.jpg
15549	3358	/home/wangya/wine/distributed_4/data/files_3/test_crop/20202983.jpg
8440	2966	/home/wangya/wine/distributed_4/data/files_3/test_crop/20224702.jpg
3849	580	/home/wangya/wine/distributed_4/data/files_3/test_crop/21338893.jpg
16103	1819	/home/wangya/wine/distributed_4/data/files_3/test_crop/20634052.jpg
9976	2283	/home/wangya/wine/distributed_4/data/files_3/test_crop/20287791.jpg
16889	3825	/home/wangya/wine/distributed_4/data/files_3/test_crop/23519611.jpg
5931	990	/home/wangya/wine/distributed_4/data/files_3/test_crop/20254653.jpg
15857	1089	/home/wangya/wine/distributed_4/data/files_3/test_crop/20536411.jpg
11604	3510	/home/wangya/wine/distributed_4/data/files_3/test_crop/23501170.jpg
12648	1465	/home/wangya/wine/distributed_4/data/files_3/test_crop/21219164.jpg
19927	321	/home/wangya/wine/distributed_4/data/files_3/test_crop/21719239.jpg
10327	3218	/home/wangya/wine/distributed_4/data/files_3/test_crop/23267927.jpg
11197	3178	/home/wangya/wine/distributed_4/data/files_3/test_crop/20928676.jpg
13793	4172	/home/wangya/wine/distributed_4/data/files_3/test_crop/22923094.jpg
11939	4083	/home/wangya/wine/distributed_4/data/files_3/test_crop/21346291.jpg
13977	4019	/home/wangya/wine/distributed_4/data/files_3/test_crop/22343625.jpg
11016	2136	/home/wangya/wine/distributed_4/data/files_3/test_crop/21703724.jpg
19151	592	/home/wangya/wine/distributed_4/data/files_3/test_crop/20240814.jpg
19350	2125	/home/wangya/wine/distributed_4/data/files_3/test_crop/21991546.jpg
5388	3559	/home/wangya/wine/distributed_4/data/files_3/test_crop/20479054.jpg
10033	1647	/home/wangya/wine/distributed_4/data/files_3/test_crop/20986774.jpg
7681	2015	/home/wangya/wine/distributed_4/data/files_3/test_crop/22917675.jpg
2356	682	/home/wangya/wine/distributed_4/data/files_3/test_crop/20008137.jpg
9652	4199	/home/wangya/wine/distributed_4/data/files_3/test_crop/20168911.jpg
17214	3666	/home/wangya/wine/distributed_4/data/files_3/test_crop/21061308.jpg
4330	1449	/home/wangya/wine/distributed_4/data/files_3/test_crop/21022950.jpg
17196	85	/home/wangya/wine/distributed_4/data/files_3/test_crop/23230852.jpg
7419	3400	/home/wangya/wine/distributed_4/data/files_3/test_crop/21245943.jpg
3728	2071	/home/wangya/wine/distributed_4/data/files_3/test_crop/22843635.jpg
16435	2106	/home/wangya/wine/distributed_4/data/files_3/test_crop/20424095.jpg
17416	3556	/home/wangya/wine/distributed_4/data/files_3/test_crop/21326216.jpg
11901	288	/home/wangya/wine/distributed_4/data/files_3/test_crop/21246371.jpg
10383	2962	/home/wangya/wine/distributed_4/data/files_3/test_crop/23255878.jpg
16877	1279	/home/wangya/wine/distributed_4/data/files_3/test_crop/21431676.jpg
18417	826	/home/wangya/wine/distributed_4/data/files_3/test_crop/20666188.jpg
1941	1613	/home/wangya/wine/distributed_4/data/files_3/test_crop/20422618.jpg
11968	1402	/home/wangya/wine/distributed_4/data/files_3/test_crop/21816993.jpg
16825	542	/home/wangya/wine/distributed_4/data/files_3/test_crop/22166719.jpg
17354	3818	/home/wangya/wine/distributed_4/data/files_3/test_crop/20751642.jpg
17849	782	/home/wangya/wine/distributed_4/data/files_3/test_crop/20524610.jpg
5810	3060	/home/wangya/wine/distributed_4/data/files_3/test_crop/22234397.jpg
13178	1771	/home/wangya/wine/distributed_4/data/files_3/test_crop/20006341.jpg
7453	3591	/home/wangya/wine/distributed_4/data/files_3/test_crop/20369949.jpg
7594	3277	/home/wangya/wine/distributed_4/data/files_3/test_crop/23977726.jpg
9784	524	/home/wangya/wine/distributed_4/data/files_3/test_crop/20198426.jpg
4859	4139	/home/wangya/wine/distributed_4/data/files_3/test_crop/20169748.jpg
9004	3121	/home/wangya/wine/distributed_4/data/files_3/test_crop/20812379.jpg
16833	1272	/home/wangya/wine/distributed_4/data/files_3/test_crop/21045307.jpg
1241	194	/home/wangya/wine/distributed_4/data/files_3/test_crop/20144926.jpg
14040	3115	/home/wangya/wine/distributed_4/data/files_3/test_crop/23909320.jpg
4295	25	/home/wangya/wine/distributed_4/data/files_3/test_crop/20059171.jpg
18453	2994	/home/wangya/wine/distributed_4/data/files_3/test_crop/22793873.jpg
12142	1496	/home/wangya/wine/distributed_4/data/files_3/test_crop/22423375.jpg
10221	3625	/home/wangya/wine/distributed_4/data/files_3/test_crop/20229054.jpg
10091	3425	/home/wangya/wine/distributed_4/data/files_3/test_crop/22524308.jpg
3496	1827	/home/wangya/wine/distributed_4/data/files_3/test_crop/22092311.jpg
85	2695	/home/wangya/wine/distributed_4/data/files_3/test_crop/21297742.jpg
1798	1373	/home/wangya/wine/distributed_4/data/files_3/test_crop/20173916.jpg
15419	1498	/home/wangya/wine/distributed_4/data/files_3/test_crop/23526190.jpg
15758	1790	/home/wangya/wine/distributed_4/data/files_3/test_crop/20046176.jpg
7475	3811	/home/wangya/wine/distributed_4/data/files_3/test_crop/20606225.jpg
17622	1922	/home/wangya/wine/distributed_4/data/files_3/test_crop/23282332.jpg
3257	3102	/home/wangya/wine/distributed_4/data/files_3/test_crop/20185335.jpg
13202	308	/home/wangya/wine/distributed_4/data/files_3/test_crop/20105593.jpg
1745	3225	/home/wangya/wine/distributed_4/data/files_3/test_crop/21393609.jpg
4213	3884	/home/wangya/wine/distributed_4/data/files_3/test_crop/21862741.jpg
10340	3393	/home/wangya/wine/distributed_4/data/files_3/test_crop/21935300.jpg
2616	3034	/home/wangya/wine/distributed_4/data/files_3/test_crop/21295461.jpg
653	150	/home/wangya/wine/distributed_4/data/files_3/test_crop/22847045.jpg
17940	432	/home/wangya/wine/distributed_4/data/files_3/test_crop/20675810.jpg
8185	1006	/home/wangya/wine/distributed_4/data/files_3/test_crop/21386760.jpg
706	305	/home/wangya/wine/distributed_4/data/files_3/test_crop/22780474.jpg
12471	3996	/home/wangya/wine/distributed_4/data/files_3/test_crop/20880586.jpg
19246	1725	/home/wangya/wine/distributed_4/data/files_3/test_crop/20931837.jpg
5675	1569	/home/wangya/wine/distributed_4/data/files_3/test_crop/23252034.jpg
19716	1498	/home/wangya/wine/distributed_4/data/files_3/test_crop/23430407.jpg
14484	1745	/home/wangya/wine/distributed_4/data/files_3/test_crop/20110363.jpg
2756	1082	/home/wangya/wine/distributed_4/data/files_3/test_crop/21976075.jpg
16005	345	/home/wangya/wine/distributed_4/data/files_3/test_crop/20027904.jpg
15539	551	/home/wangya/wine/distributed_4/data/files_3/test_crop/22203852.jpg
16165	3389	/home/wangya/wine/distributed_4/data/files_3/test_crop/21539653.jpg
16703	141	/home/wangya/wine/distributed_4/data/files_3/test_crop/21592429.jpg
15763	2766	/home/wangya/wine/distributed_4/data/files_3/test_crop/21048421.jpg
3687	3420	/home/wangya/wine/distributed_4/data/files_3/test_crop/21048682.jpg
12533	3235	/home/wangya/wine/distributed_4/data/files_3/test_crop/22421699.jpg
6161	1995	/home/wangya/wine/distributed_4/data/files_3/test_crop/21384481.jpg
16912	2682	/home/wangya/wine/distributed_4/data/files_3/test_crop/21655677.jpg
14197	3252	/home/wangya/wine/distributed_4/data/files_3/test_crop/23198274.jpg
4963	751	/home/wangya/wine/distributed_4/data/files_3/test_crop/21715678.jpg
11129	2320	/home/wangya/wine/distributed_4/data/files_3/test_crop/20107639.jpg
2884	3169	/home/wangya/wine/distributed_4/data/files_3/test_crop/20939207.jpg
17221	2689	/home/wangya/wine/distributed_4/data/files_3/test_crop/22604730.jpg
7421	809	/home/wangya/wine/distributed_4/data/files_3/test_crop/21836516.jpg
8217	1874	/home/wangya/wine/distributed_4/data/files_3/test_crop/20436265.jpg
16742	1401	/home/wangya/wine/distributed_4/data/files_3/test_crop/12004621.jpg
7226	1285	/home/wangya/wine/distributed_4/data/files_3/test_crop/20614346.jpg
15354	1645	/home/wangya/wine/distributed_4/data/files_3/test_crop/23516478.jpg
10817	3556	/home/wangya/wine/distributed_4/data/files_3/test_crop/21326214.jpg
8999	3371	/home/wangya/wine/distributed_4/data/files_3/test_crop/23837529.jpg
3203	3310	/home/wangya/wine/distributed_4/data/files_3/test_crop/20007537.jpg
11104	2908	/home/wangya/wine/distributed_4/data/files_3/test_crop/21222613.jpg
16364	543	/home/wangya/wine/distributed_4/data/files_3/test_crop/20416892.jpg
14979	3609	/home/wangya/wine/distributed_4/data/files_3/test_crop/20190862.jpg
12757	2938	/home/wangya/wine/distributed_4/data/files_3/test_crop/21885933.jpg
19097	1544	/home/wangya/wine/distributed_4/data/files_3/test_crop/22100312.jpg
3217	980	/home/wangya/wine/distributed_4/data/files_3/test_crop/22007678.jpg
2061	65	/home/wangya/wine/distributed_4/data/files_3/test_crop/20528576.jpg
17772	1250	/home/wangya/wine/distributed_4/data/files_3/test_crop/20377745.jpg
4861	3830	/home/wangya/wine/distributed_4/data/files_3/test_crop/20064776.jpg
12781	971	/home/wangya/wine/distributed_4/data/files_3/test_crop/21420282.jpg
4515	1225	/home/wangya/wine/distributed_4/data/files_3/test_crop/21012232.jpg
4847	4100	/home/wangya/wine/distributed_4/data/files_3/test_crop/21501389.jpg
16175	2804	/home/wangya/wine/distributed_4/data/files_3/test_crop/20726752.jpg
14171	2743	/home/wangya/wine/distributed_4/data/files_3/test_crop/20577603.jpg
12018	0	/home/wangya/wine/distributed_4/data/files_3/test_crop/20178123.jpg
17036	1334	/home/wangya/wine/distributed_4/data/files_3/test_crop/23244256.jpg
15753	2638	/home/wangya/wine/distributed_4/data/files_3/test_crop/21057460.jpg
8584	2478	/home/wangya/wine/distributed_4/data/files_3/test_crop/20095259.jpg
9640	1649	/home/wangya/wine/distributed_4/data/files_3/test_crop/20946441.jpg
5114	2324	/home/wangya/wine/distributed_4/data/files_3/test_crop/23492571.jpg
18186	3545	/home/wangya/wine/distributed_4/data/files_3/test_crop/20047398.jpg
7717	3194	/home/wangya/wine/distributed_4/data/files_3/test_crop/22505962.jpg
18002	281	/home/wangya/wine/distributed_4/data/files_3/test_crop/23155372.jpg
7906	1027	/home/wangya/wine/distributed_4/data/files_3/test_crop/22699510.jpg
17662	869	/home/wangya/wine/distributed_4/data/files_3/test_crop/20612885.jpg
1280	2252	/home/wangya/wine/distributed_4/data/files_3/test_crop/20075993.jpg
6404	1160	/home/wangya/wine/distributed_4/data/files_3/test_crop/2003489.jpg
11181	4202	/home/wangya/wine/distributed_4/data/files_3/test_crop/22371368.jpg
14918	3240	/home/wangya/wine/distributed_4/data/files_3/test_crop/20829895.jpg
3526	2465	/home/wangya/wine/distributed_4/data/files_3/test_crop/21030819.jpg
18724	4082	/home/wangya/wine/distributed_4/data/files_3/test_crop/22159804.jpg
3426	2000	/home/wangya/wine/distributed_4/data/files_3/test_crop/22777150.jpg
14978	2667	/home/wangya/wine/distributed_4/data/files_3/test_crop/20106248.jpg
16637	2906	/home/wangya/wine/distributed_4/data/files_3/test_crop/23553987.jpg
19867	369	/home/wangya/wine/distributed_4/data/files_3/test_crop/20066721.jpg
17809	320	/home/wangya/wine/distributed_4/data/files_3/test_crop/20129266.jpg
10332	3438	/home/wangya/wine/distributed_4/data/files_3/test_crop/22734109.jpg
8809	191	/home/wangya/wine/distributed_4/data/files_3/test_crop/22281131.jpg
8791	4187	/home/wangya/wine/distributed_4/data/files_3/test_crop/21597614.jpg
12038	3561	/home/wangya/wine/distributed_4/data/files_3/test_crop/20805377.jpg
607	685	/home/wangya/wine/distributed_4/data/files_3/test_crop/20844509.jpg
19152	3249	/home/wangya/wine/distributed_4/data/files_3/test_crop/20349801.jpg
7643	1875	/home/wangya/wine/distributed_4/data/files_3/test_crop/22665963.jpg
3140	1791	/home/wangya/wine/distributed_4/data/files_3/test_crop/22106556.jpg
12267	921	/home/wangya/wine/distributed_4/data/files_3/test_crop/22794199.jpg
8046	3920	/home/wangya/wine/distributed_4/data/files_3/test_crop/21405911.jpg
6003	2715	/home/wangya/wine/distributed_4/data/files_3/test_crop/20840712.jpg
9490	1795	/home/wangya/wine/distributed_4/data/files_3/test_crop/20198589.jpg
5541	2614	/home/wangya/wine/distributed_4/data/files_3/test_crop/20133135.jpg
9752	2299	/home/wangya/wine/distributed_4/data/files_3/test_crop/21460271.jpg
1939	2025	/home/wangya/wine/distributed_4/data/files_3/test_crop/21129878.jpg
1468	3538	/home/wangya/wine/distributed_4/data/files_3/test_crop/21033631.jpg
18495	3451	/home/wangya/wine/distributed_4/data/files_3/test_crop/23515227.jpg
8834	2809	/home/wangya/wine/distributed_4/data/files_3/test_crop/23061552.jpg
8474	3052	/home/wangya/wine/distributed_4/data/files_3/test_crop/21635980.jpg
8826	2136	/home/wangya/wine/distributed_4/data/files_3/test_crop/22771526.jpg
6633	1587	/home/wangya/wine/distributed_4/data/files_3/test_crop/24001630.jpg
13209	771	/home/wangya/wine/distributed_4/data/files_3/test_crop/20096420.jpg
7171	182	/home/wangya/wine/distributed_4/data/files_3/test_crop/21039435.jpg
14594	4092	/home/wangya/wine/distributed_4/data/files_3/test_crop/21829536.jpg
19680	3398	/home/wangya/wine/distributed_4/data/files_3/test_crop/23078041.jpg
1398	259	/home/wangya/wine/distributed_4/data/files_3/test_crop/20140281.jpg
5482	2305	/home/wangya/wine/distributed_4/data/files_3/test_crop/21113102.jpg
19505	3158	/home/wangya/wine/distributed_4/data/files_3/test_crop/23142784.jpg
4544	121	/home/wangya/wine/distributed_4/data/files_3/test_crop/22492182.jpg
3472	3202	/home/wangya/wine/distributed_4/data/files_3/test_crop/20953232.jpg
3885	1532	/home/wangya/wine/distributed_4/data/files_3/test_crop/20115178.jpg
3052	3136	/home/wangya/wine/distributed_4/data/files_3/test_crop/20399553.jpg
4392	3605	/home/wangya/wine/distributed_4/data/files_3/test_crop/20127772.jpg
17155	428	/home/wangya/wine/distributed_4/data/files_3/test_crop/22317551.jpg
946	3185	/home/wangya/wine/distributed_4/data/files_3/test_crop/20944879.jpg
6000	2744	/home/wangya/wine/distributed_4/data/files_3/test_crop/22439943.jpg
18750	3445	/home/wangya/wine/distributed_4/data/files_3/test_crop/20927412.jpg
13895	3618	/home/wangya/wine/distributed_4/data/files_3/test_crop/23197178.jpg
10674	870	/home/wangya/wine/distributed_4/data/files_3/test_crop/20117660.jpg
16308	3229	/home/wangya/wine/distributed_4/data/files_3/test_crop/20778927.jpg
977	1795	/home/wangya/wine/distributed_4/data/files_3/test_crop/20301619.jpg
11295	32	/home/wangya/wine/distributed_4/data/files_3/test_crop/21536839.jpg
3216	945	/home/wangya/wine/distributed_4/data/files_3/test_crop/20315872.jpg
10271	469	/home/wangya/wine/distributed_4/data/files_3/test_crop/20521110.jpg
17340	207	/home/wangya/wine/distributed_4/data/files_3/test_crop/20963709.jpg
10333	1341	/home/wangya/wine/distributed_4/data/files_3/test_crop/20378411.jpg
12632	2559	/home/wangya/wine/distributed_4/data/files_3/test_crop/21801016.jpg
8914	292	/home/wangya/wine/distributed_4/data/files_3/test_crop/22698797.jpg
17007	2873	/home/wangya/wine/distributed_4/data/files_3/test_crop/23032416.jpg
15721	3083	/home/wangya/wine/distributed_4/data/files_3/test_crop/20669533.jpg
3350	1645	/home/wangya/wine/distributed_4/data/files_3/test_crop/20016639.jpg
12994	1910	/home/wangya/wine/distributed_4/data/files_3/test_crop/21020427.jpg
13612	3023	/home/wangya/wine/distributed_4/data/files_3/test_crop/22917877.jpg
5834	205	/home/wangya/wine/distributed_4/data/files_3/test_crop/22964032.jpg
19444	793	/home/wangya/wine/distributed_4/data/files_3/test_crop/23304181.jpg
4684	778	/home/wangya/wine/distributed_4/data/files_3/test_crop/20581510.jpg
3883	2566	/home/wangya/wine/distributed_4/data/files_3/test_crop/21069380.jpg
8153	340	/home/wangya/wine/distributed_4/data/files_3/test_crop/21614325.jpg
2193	4211	/home/wangya/wine/distributed_4/data/files_3/test_crop/20726581.jpg
12529	1536	/home/wangya/wine/distributed_4/data/files_3/test_crop/22437905.jpg
15554	694	/home/wangya/wine/distributed_4/data/files_3/test_crop/21160700.jpg
7880	1770	/home/wangya/wine/distributed_4/data/files_3/test_crop/23035121.jpg
7219	2241	/home/wangya/wine/distributed_4/data/files_3/test_crop/21041650.jpg
1167	507	/home/wangya/wine/distributed_4/data/files_3/test_crop/22535022.jpg
4947	1317	/home/wangya/wine/distributed_4/data/files_3/test_crop/20613059.jpg
12721	937	/home/wangya/wine/distributed_4/data/files_3/test_crop/21378866.jpg
19317	317	/home/wangya/wine/distributed_4/data/files_3/test_crop/22332121.jpg
19254	2197	/home/wangya/wine/distributed_4/data/files_3/test_crop/23092117.jpg
16015	595	/home/wangya/wine/distributed_4/data/files_3/test_crop/22898821.jpg
10724	403	/home/wangya/wine/distributed_4/data/files_3/test_crop/21412363.jpg
11884	2246	/home/wangya/wine/distributed_4/data/files_3/test_crop/20373153.jpg
9225	2637	/home/wangya/wine/distributed_4/data/files_3/test_crop/21958643.jpg
14411	2367	/home/wangya/wine/distributed_4/data/files_3/test_crop/21195476.jpg
11485	3368	/home/wangya/wine/distributed_4/data/files_3/test_crop/21034850.jpg
10096	3677	/home/wangya/wine/distributed_4/data/files_3/test_crop/23291826.jpg
343	970	/home/wangya/wine/distributed_4/data/files_3/test_crop/20818651.jpg
194	1959	/home/wangya/wine/distributed_4/data/files_3/test_crop/21142183.jpg
13809	3082	/home/wangya/wine/distributed_4/data/files_3/test_crop/21773647.jpg
8832	3162	/home/wangya/wine/distributed_4/data/files_3/test_crop/22885739.jpg
14115	3788	/home/wangya/wine/distributed_4/data/files_3/test_crop/22539369.jpg
4318	2995	/home/wangya/wine/distributed_4/data/files_3/test_crop/23104669.jpg
5676	2611	/home/wangya/wine/distributed_4/data/files_3/test_crop/21226129.jpg
2992	3735	/home/wangya/wine/distributed_4/data/files_3/test_crop/22759007.jpg
17567	607	/home/wangya/wine/distributed_4/data/files_3/test_crop/22914968.jpg
7913	1664	/home/wangya/wine/distributed_4/data/files_3/test_crop/20982155.jpg
9858	3090	/home/wangya/wine/distributed_4/data/files_3/test_crop/21515657.jpg
15716	2110	/home/wangya/wine/distributed_4/data/files_3/test_crop/21998272.jpg
5977	2811	/home/wangya/wine/distributed_4/data/files_3/test_crop/20606563.jpg
11794	3970	/home/wangya/wine/distributed_4/data/files_3/test_crop/23031342.jpg
3792	326	/home/wangya/wine/distributed_4/data/files_3/test_crop/20177985.jpg
9295	2131	/home/wangya/wine/distributed_4/data/files_3/test_crop/22190627.jpg
17430	553	/home/wangya/wine/distributed_4/data/files_3/test_crop/20632373.jpg
18261	1190	/home/wangya/wine/distributed_4/data/files_3/test_crop/20851223.jpg
15565	4205	/home/wangya/wine/distributed_4/data/files_3/test_crop/22563096.jpg
5919	3233	/home/wangya/wine/distributed_4/data/files_3/test_crop/22077655.jpg
11406	2066	/home/wangya/wine/distributed_4/data/files_3/test_crop/20896606.jpg
12866	4152	/home/wangya/wine/distributed_4/data/files_3/test_crop/20810476.jpg
18171	1103	/home/wangya/wine/distributed_4/data/files_3/test_crop/20216685.jpg
11648	712	/home/wangya/wine/distributed_4/data/files_3/test_crop/22688369.jpg
17986	2167	/home/wangya/wine/distributed_4/data/files_3/test_crop/22887552.jpg
18922	4144	/home/wangya/wine/distributed_4/data/files_3/test_crop/20458714.jpg
3646	2815	/home/wangya/wine/distributed_4/data/files_3/test_crop/20727391.jpg
9041	589	/home/wangya/wine/distributed_4/data/files_3/test_crop/21633536.jpg
7653	33	/home/wangya/wine/distributed_4/data/files_3/test_crop/22419293.jpg
6750	3905	/home/wangya/wine/distributed_4/data/files_3/test_crop/23619376.jpg
17226	3734	/home/wangya/wine/distributed_4/data/files_3/test_crop/20613888.jpg
9087	13	/home/wangya/wine/distributed_4/data/files_3/test_crop/20204215.jpg
15595	3931	/home/wangya/wine/distributed_4/data/files_3/test_crop/20817208.jpg
3551	3177	/home/wangya/wine/distributed_4/data/files_3/test_crop/20484593.jpg
1117	2966	/home/wangya/wine/distributed_4/data/files_3/test_crop/20326838.jpg
18069	118	/home/wangya/wine/distributed_4/data/files_3/test_crop/21051580.jpg
9637	942	/home/wangya/wine/distributed_4/data/files_3/test_crop/23915174.jpg
19861	1641	/home/wangya/wine/distributed_4/data/files_3/test_crop/20114477.jpg
14348	2238	/home/wangya/wine/distributed_4/data/files_3/test_crop/20432765.jpg
19884	1144	/home/wangya/wine/distributed_4/data/files_3/test_crop/21277979.jpg
15795	1937	/home/wangya/wine/distributed_4/data/files_3/test_crop/22337598.jpg
11110	2375	/home/wangya/wine/distributed_4/data/files_3/test_crop/22579076.jpg
736	823	/home/wangya/wine/distributed_4/data/files_3/test_crop/20490703.jpg
788	1415	/home/wangya/wine/distributed_4/data/files_3/test_crop/20660374.jpg
5506	2451	/home/wangya/wine/distributed_4/data/files_3/test_crop/22224517.jpg
896	771	/home/wangya/wine/distributed_4/data/files_3/test_crop/20609172.jpg
2560	249	/home/wangya/wine/distributed_4/data/files_3/test_crop/23461156.jpg
9378	3414	/home/wangya/wine/distributed_4/data/files_3/test_crop/20350601.jpg
14022	2907	/home/wangya/wine/distributed_4/data/files_3/test_crop/21129960.jpg
19543	2520	/home/wangya/wine/distributed_4/data/files_3/test_crop/20476554.jpg
15560	2432	/home/wangya/wine/distributed_4/data/files_3/test_crop/22064216.jpg
19506	4184	/home/wangya/wine/distributed_4/data/files_3/test_crop/21757170.jpg
16928	2351	/home/wangya/wine/distributed_4/data/files_3/test_crop/20655280.jpg
3087	3496	/home/wangya/wine/distributed_4/data/files_3/test_crop/20734429.jpg
18121	109	/home/wangya/wine/distributed_4/data/files_3/test_crop/20205513.jpg
18765	1766	/home/wangya/wine/distributed_4/data/files_3/test_crop/20136475.jpg
693	2805	/home/wangya/wine/distributed_4/data/files_3/test_crop/20527671.jpg
8466	648	/home/wangya/wine/distributed_4/data/files_3/test_crop/20115826.jpg
6490	1857	/home/wangya/wine/distributed_4/data/files_3/test_crop/21585485.jpg
9015	3204	/home/wangya/wine/distributed_4/data/files_3/test_crop/21510923.jpg
5594	3494	/home/wangya/wine/distributed_4/data/files_3/test_crop/23328795.jpg
19495	579	/home/wangya/wine/distributed_4/data/files_3/test_crop/20149038.jpg
14433	2764	/home/wangya/wine/distributed_4/data/files_3/test_crop/20011791.jpg
18732	4072	/home/wangya/wine/distributed_4/data/files_3/test_crop/23499404.jpg
11188	3786	/home/wangya/wine/distributed_4/data/files_3/test_crop/22199707.jpg
16300	961	/home/wangya/wine/distributed_4/data/files_3/test_crop/20075992.jpg
5922	827	/home/wangya/wine/distributed_4/data/files_3/test_crop/23540497.jpg
15249	3312	/home/wangya/wine/distributed_4/data/files_3/test_crop/22341738.jpg
10592	835	/home/wangya/wine/distributed_4/data/files_3/test_crop/20255368.jpg
6937	1946	/home/wangya/wine/distributed_4/data/files_3/test_crop/23192175.jpg
13526	2594	/home/wangya/wine/distributed_4/data/files_3/test_crop/21843005.jpg
11346	3207	/home/wangya/wine/distributed_4/data/files_3/test_crop/22341775.jpg
13333	4133	/home/wangya/wine/distributed_4/data/files_3/test_crop/20690202.jpg
18703	208	/home/wangya/wine/distributed_4/data/files_3/test_crop/21728432.jpg
4020	1745	/home/wangya/wine/distributed_4/data/files_3/test_crop/22894428.jpg
19119	1482	/home/wangya/wine/distributed_4/data/files_3/test_crop/22747813.jpg
2367	1400	/home/wangya/wine/distributed_4/data/files_3/test_crop/21242149.jpg
14292	2340	/home/wangya/wine/distributed_4/data/files_3/test_crop/21290983.jpg
19671	553	/home/wangya/wine/distributed_4/data/files_3/test_crop/20108307.jpg
14220	3246	/home/wangya/wine/distributed_4/data/files_3/test_crop/21091609.jpg
5431	3142	/home/wangya/wine/distributed_4/data/files_3/test_crop/20598441.jpg
16654	1024	/home/wangya/wine/distributed_4/data/files_3/test_crop/21493614.jpg
15765	1746	/home/wangya/wine/distributed_4/data/files_3/test_crop/20924113.jpg
1195	1199	/home/wangya/wine/distributed_4/data/files_3/test_crop/20454295.jpg
16697	543	/home/wangya/wine/distributed_4/data/files_3/test_crop/20579594.jpg
8232	3782	/home/wangya/wine/distributed_4/data/files_3/test_crop/21694638.jpg
13003	2716	/home/wangya/wine/distributed_4/data/files_3/test_crop/20281752.jpg
5323	4194	/home/wangya/wine/distributed_4/data/files_3/test_crop/20732883.jpg
13973	2097	/home/wangya/wine/distributed_4/data/files_3/test_crop/23363384.jpg
1172	945	/home/wangya/wine/distributed_4/data/files_3/test_crop/21775536.jpg
12087	731	/home/wangya/wine/distributed_4/data/files_3/test_crop/20739746.jpg
10960	3227	/home/wangya/wine/distributed_4/data/files_3/test_crop/23334341.jpg
17993	2031	/home/wangya/wine/distributed_4/data/files_3/test_crop/22300992.jpg
17869	3108	/home/wangya/wine/distributed_4/data/files_3/test_crop/22066563.jpg
150	2528	/home/wangya/wine/distributed_4/data/files_3/test_crop/20774972.jpg
19165	3638	/home/wangya/wine/distributed_4/data/files_3/test_crop/20711943.jpg
11676	2468	/home/wangya/wine/distributed_4/data/files_3/test_crop/21973868.jpg
6595	1508	/home/wangya/wine/distributed_4/data/files_3/test_crop/22212917.jpg
8881	2303	/home/wangya/wine/distributed_4/data/files_3/test_crop/2000290.jpg
19550	700	/home/wangya/wine/distributed_4/data/files_3/test_crop/20095582.jpg
3107	1194	/home/wangya/wine/distributed_4/data/files_3/test_crop/20169810.jpg
3181	1712	/home/wangya/wine/distributed_4/data/files_3/test_crop/20457024.jpg
15805	4206	/home/wangya/wine/distributed_4/data/files_3/test_crop/20654798.jpg
4195	920	/home/wangya/wine/distributed_4/data/files_3/test_crop/23180965.jpg
6758	3505	/home/wangya/wine/distributed_4/data/files_3/test_crop/22309754.jpg
8838	2962	/home/wangya/wine/distributed_4/data/files_3/test_crop/22343750.jpg
11457	3137	/home/wangya/wine/distributed_4/data/files_3/test_crop/21728538.jpg
3415	2265	/home/wangya/wine/distributed_4/data/files_3/test_crop/21657253.jpg
7028	3369	/home/wangya/wine/distributed_4/data/files_3/test_crop/23864404.jpg
14327	224	/home/wangya/wine/distributed_4/data/files_3/test_crop/20130091.jpg
5202	2979	/home/wangya/wine/distributed_4/data/files_3/test_crop/21119729.jpg
10573	2032	/home/wangya/wine/distributed_4/data/files_3/test_crop/20121638.jpg
4787	3308	/home/wangya/wine/distributed_4/data/files_3/test_crop/20271385.jpg
19372	2264	/home/wangya/wine/distributed_4/data/files_3/test_crop/23322326.jpg
2856	2031	/home/wangya/wine/distributed_4/data/files_3/test_crop/20662812.jpg
12962	3736	/home/wangya/wine/distributed_4/data/files_3/test_crop/20834665.jpg
1935	1505	/home/wangya/wine/distributed_4/data/files_3/test_crop/21813162.jpg
17927	3417	/home/wangya/wine/distributed_4/data/files_3/test_crop/20100258.jpg
6907	6	/home/wangya/wine/distributed_4/data/files_3/test_crop/21319610.jpg
17248	2675	/home/wangya/wine/distributed_4/data/files_3/test_crop/22535970.jpg
13512	553	/home/wangya/wine/distributed_4/data/files_3/test_crop/20121288.jpg
6877	1954	/home/wangya/wine/distributed_4/data/files_3/test_crop/21180459.jpg
16878	57	/home/wangya/wine/distributed_4/data/files_3/test_crop/23501982.jpg
10530	4195	/home/wangya/wine/distributed_4/data/files_3/test_crop/22392223.jpg
4139	375	/home/wangya/wine/distributed_4/data/files_3/test_crop/21197247.jpg
18996	137	/home/wangya/wine/distributed_4/data/files_3/test_crop/20783653.jpg
14464	3769	/home/wangya/wine/distributed_4/data/files_3/test_crop/20036131.jpg
6432	3052	/home/wangya/wine/distributed_4/data/files_3/test_crop/20963362.jpg
17157	3152	/home/wangya/wine/distributed_4/data/files_3/test_crop/23109116.jpg
9651	4108	/home/wangya/wine/distributed_4/data/files_3/test_crop/20240603.jpg
11070	3611	/home/wangya/wine/distributed_4/data/files_3/test_crop/20286196.jpg
10569	3770	/home/wangya/wine/distributed_4/data/files_3/test_crop/20109558.jpg
16474	2720	/home/wangya/wine/distributed_4/data/files_3/test_crop/23822424.jpg
8674	838	/home/wangya/wine/distributed_4/data/files_3/test_crop/22263954.jpg
11813	3902	/home/wangya/wine/distributed_4/data/files_3/test_crop/23179504.jpg
18327	4083	/home/wangya/wine/distributed_4/data/files_3/test_crop/20048989.jpg
17926	746	/home/wangya/wine/distributed_4/data/files_3/test_crop/20133033.jpg
8620	1295	/home/wangya/wine/distributed_4/data/files_3/test_crop/23719736.jpg
19458	757	/home/wangya/wine/distributed_4/data/files_3/test_crop/22370596.jpg
829	589	/home/wangya/wine/distributed_4/data/files_3/test_crop/22800991.jpg
5629	156	/home/wangya/wine/distributed_4/data/files_3/test_crop/22334445.jpg
19263	350	/home/wangya/wine/distributed_4/data/files_3/test_crop/21071555.jpg
8887	3177	/home/wangya/wine/distributed_4/data/files_3/test_crop/20581155.jpg
10233	3417	/home/wangya/wine/distributed_4/data/files_3/test_crop/21022716.jpg
468	2945	/home/wangya/wine/distributed_4/data/files_3/test_crop/20773049.jpg
19925	1579	/home/wangya/wine/distributed_4/data/files_3/test_crop/22934169.jpg
19475	743	/home/wangya/wine/distributed_4/data/files_3/test_crop/20486118.jpg
15459	3428	/home/wangya/wine/distributed_4/data/files_3/test_crop/20075561.jpg
19557	247	/home/wangya/wine/distributed_4/data/files_3/test_crop/22995343.jpg
6661	1475	/home/wangya/wine/distributed_4/data/files_3/test_crop/21687877.jpg
11820	666	/home/wangya/wine/distributed_4/data/files_3/test_crop/21590148.jpg
8195	1705	/home/wangya/wine/distributed_4/data/files_3/test_crop/21822799.jpg
1854	1482	/home/wangya/wine/distributed_4/data/files_3/test_crop/22747840.jpg
10755	3365	/home/wangya/wine/distributed_4/data/files_3/test_crop/20887593.jpg
16636	702	/home/wangya/wine/distributed_4/data/files_3/test_crop/20617258.jpg
737	412	/home/wangya/wine/distributed_4/data/files_3/test_crop/20143035.jpg
17106	3981	/home/wangya/wine/distributed_4/data/files_3/test_crop/21815051.jpg
11503	564	/home/wangya/wine/distributed_4/data/files_3/test_crop/21005273.jpg
625	1499	/home/wangya/wine/distributed_4/data/files_3/test_crop/20681160.jpg
6419	1893	/home/wangya/wine/distributed_4/data/files_3/test_crop/21542524.jpg
17515	1683	/home/wangya/wine/distributed_4/data/files_3/test_crop/20413717.jpg
1193	41	/home/wangya/wine/distributed_4/data/files_3/test_crop/21813707.jpg
12562	2773	/home/wangya/wine/distributed_4/data/files_3/test_crop/21391950.jpg
17505	325	/home/wangya/wine/distributed_4/data/files_3/test_crop/21152091.jpg
1335	724	/home/wangya/wine/distributed_4/data/files_3/test_crop/22349705.jpg
18405	816	/home/wangya/wine/distributed_4/data/files_3/test_crop/23525804.jpg
11971	1743	/home/wangya/wine/distributed_4/data/files_3/test_crop/20953504.jpg
8389	2070	/home/wangya/wine/distributed_4/data/files_3/test_crop/22627771.jpg
5960	52	/home/wangya/wine/distributed_4/data/files_3/test_crop/20160767.jpg
7747	1537	/home/wangya/wine/distributed_4/data/files_3/test_crop/20926932.jpg
2380	1845	/home/wangya/wine/distributed_4/data/files_3/test_crop/20254902.jpg
136	679	/home/wangya/wine/distributed_4/data/files_3/test_crop/20265715.jpg
11183	2585	/home/wangya/wine/distributed_4/data/files_3/test_crop/20171619.jpg
17933	873	/home/wangya/wine/distributed_4/data/files_3/test_crop/22233828.jpg
849	2887	/home/wangya/wine/distributed_4/data/files_3/test_crop/22888657.jpg
12811	3775	/home/wangya/wine/distributed_4/data/files_3/test_crop/21527081.jpg
12938	3824	/home/wangya/wine/distributed_4/data/files_3/test_crop/20168557.jpg
4421	3800	/home/wangya/wine/distributed_4/data/files_3/test_crop/20158426.jpg
3711	2862	/home/wangya/wine/distributed_4/data/files_3/test_crop/20273806.jpg
10899	3718	/home/wangya/wine/distributed_4/data/files_3/test_crop/20106770.jpg
2219	3783	/home/wangya/wine/distributed_4/data/files_3/test_crop/20200847.jpg
17949	3093	/home/wangya/wine/distributed_4/data/files_3/test_crop/22340993.jpg
4736	668	/home/wangya/wine/distributed_4/data/files_3/test_crop/22939234.jpg
2248	2173	/home/wangya/wine/distributed_4/data/files_3/test_crop/21474041.jpg
11247	2838	/home/wangya/wine/distributed_4/data/files_3/test_crop/23845790.jpg
6158	1254	/home/wangya/wine/distributed_4/data/files_3/test_crop/21796748.jpg
178	1885	/home/wangya/wine/distributed_4/data/files_3/test_crop/20128865.jpg
9179	3196	/home/wangya/wine/distributed_4/data/files_3/test_crop/12004457.jpg
11832	3610	/home/wangya/wine/distributed_4/data/files_3/test_crop/20849776.jpg
19530	3506	/home/wangya/wine/distributed_4/data/files_3/test_crop/20806504.jpg
11520	1093	/home/wangya/wine/distributed_4/data/files_3/test_crop/23128784.jpg
4285	325	/home/wangya/wine/distributed_4/data/files_3/test_crop/20575399.jpg
13127	905	/home/wangya/wine/distributed_4/data/files_3/test_crop/22331308.jpg
6066	934	/home/wangya/wine/distributed_4/data/files_3/test_crop/20340345.jpg
15458	2794	/home/wangya/wine/distributed_4/data/files_3/test_crop/23540608.jpg
2081	3548	/home/wangya/wine/distributed_4/data/files_3/test_crop/22158755.jpg
694	1035	/home/wangya/wine/distributed_4/data/files_3/test_crop/23027594.jpg
12293	3468	/home/wangya/wine/distributed_4/data/files_3/test_crop/23270961.jpg
6887	3928	/home/wangya/wine/distributed_4/data/files_3/test_crop/20104499.jpg
2881	825	/home/wangya/wine/distributed_4/data/files_3/test_crop/2010272.jpg
8331	3475	/home/wangya/wine/distributed_4/data/files_3/test_crop/20016280.jpg
15880	179	/home/wangya/wine/distributed_4/data/files_3/test_crop/22091017.jpg
648	521	/home/wangya/wine/distributed_4/data/files_3/test_crop/20209247.jpg
817	513	/home/wangya/wine/distributed_4/data/files_3/test_crop/22269023.jpg
15855	1033	/home/wangya/wine/distributed_4/data/files_3/test_crop/22734813.jpg
10786	1568	/home/wangya/wine/distributed_4/data/files_3/test_crop/21301184.jpg
18313	3721	/home/wangya/wine/distributed_4/data/files_3/test_crop/22326004.jpg
17	587	/home/wangya/wine/distributed_4/data/files_3/test_crop/23442437.jpg
19277	1270	/home/wangya/wine/distributed_4/data/files_3/test_crop/20345417.jpg
9762	1843	/home/wangya/wine/distributed_4/data/files_3/test_crop/20190574.jpg
2322	1121	/home/wangya/wine/distributed_4/data/files_3/test_crop/21467697.jpg
7921	3890	/home/wangya/wine/distributed_4/data/files_3/test_crop/21355646.jpg
15518	3835	/home/wangya/wine/distributed_4/data/files_3/test_crop/20152240.jpg
11872	160	/home/wangya/wine/distributed_4/data/files_3/test_crop/20874053.jpg
5601	439	/home/wangya/wine/distributed_4/data/files_3/test_crop/20120000.jpg
1276	848	/home/wangya/wine/distributed_4/data/files_3/test_crop/20762676.jpg
1421	1431	/home/wangya/wine/distributed_4/data/files_3/test_crop/20996330.jpg
15808	4187	/home/wangya/wine/distributed_4/data/files_3/test_crop/20727555.jpg
12869	1845	/home/wangya/wine/distributed_4/data/files_3/test_crop/20091547.jpg
2583	2460	/home/wangya/wine/distributed_4/data/files_3/test_crop/21428502.jpg
17224	81	/home/wangya/wine/distributed_4/data/files_3/test_crop/20776949.jpg
12978	688	/home/wangya/wine/distributed_4/data/files_3/test_crop/22091972.jpg
18046	819	/home/wangya/wine/distributed_4/data/files_3/test_crop/20976260.jpg
9340	827	/home/wangya/wine/distributed_4/data/files_3/test_crop/20200829.jpg
1983	1156	/home/wangya/wine/distributed_4/data/files_3/test_crop/20977660.jpg
11349	4098	/home/wangya/wine/distributed_4/data/files_3/test_crop/23411900.jpg
19047	3465	/home/wangya/wine/distributed_4/data/files_3/test_crop/20861557.jpg
1985	345	/home/wangya/wine/distributed_4/data/files_3/test_crop/20223514.jpg
14182	241	/home/wangya/wine/distributed_4/data/files_3/test_crop/20923837.jpg
4426	670	/home/wangya/wine/distributed_4/data/files_3/test_crop/20804892.jpg
2519	777	/home/wangya/wine/distributed_4/data/files_3/test_crop/20078060.jpg
127	3584	/home/wangya/wine/distributed_4/data/files_3/test_crop/20889272.jpg
327	1172	/home/wangya/wine/distributed_4/data/files_3/test_crop/20882202.jpg
4647	3944	/home/wangya/wine/distributed_4/data/files_3/test_crop/23922078.jpg
18305	2820	/home/wangya/wine/distributed_4/data/files_3/test_crop/22529395.jpg
3603	3518	/home/wangya/wine/distributed_4/data/files_3/test_crop/20616925.jpg
12953	1942	/home/wangya/wine/distributed_4/data/files_3/test_crop/20418308.jpg
3893	3617	/home/wangya/wine/distributed_4/data/files_3/test_crop/21684811.jpg
4770	2551	/home/wangya/wine/distributed_4/data/files_3/test_crop/22266662.jpg
9681	1759	/home/wangya/wine/distributed_4/data/files_3/test_crop/21474507.jpg
3448	733	/home/wangya/wine/distributed_4/data/files_3/test_crop/21321176.jpg
3939	744	/home/wangya/wine/distributed_4/data/files_3/test_crop/22034992.jpg
15275	1094	/home/wangya/wine/distributed_4/data/files_3/test_crop/20761578.jpg
14169	1982	/home/wangya/wine/distributed_4/data/files_3/test_crop/21712015.jpg
12786	3964	/home/wangya/wine/distributed_4/data/files_3/test_crop/22852430.jpg
15218	1728	/home/wangya/wine/distributed_4/data/files_3/test_crop/23495030.jpg
6586	3845	/home/wangya/wine/distributed_4/data/files_3/test_crop/20596764.jpg
5296	1971	/home/wangya/wine/distributed_4/data/files_3/test_crop/20069137.jpg
3454	3902	/home/wangya/wine/distributed_4/data/files_3/test_crop/22253019.jpg
9555	2213	/home/wangya/wine/distributed_4/data/files_3/test_crop/21572803.jpg
19234	434	/home/wangya/wine/distributed_4/data/files_3/test_crop/20576949.jpg
6716	340	/home/wangya/wine/distributed_4/data/files_3/test_crop/20454129.jpg
3802	1033	/home/wangya/wine/distributed_4/data/files_3/test_crop/21752890.jpg
9450	691	/home/wangya/wine/distributed_4/data/files_3/test_crop/22001291.jpg
16583	2141	/home/wangya/wine/distributed_4/data/files_3/test_crop/20620553.jpg
16011	2530	/home/wangya/wine/distributed_4/data/files_3/test_crop/22245907.jpg
12538	2950	/home/wangya/wine/distributed_4/data/files_3/test_crop/20831635.jpg
14517	2702	/home/wangya/wine/distributed_4/data/files_3/test_crop/22023441.jpg
2934	1764	/home/wangya/wine/distributed_4/data/files_3/test_crop/20378106.jpg
14219	2593	/home/wangya/wine/distributed_4/data/files_3/test_crop/23044767.jpg
10367	761	/home/wangya/wine/distributed_4/data/files_3/test_crop/23269985.jpg
14516	1373	/home/wangya/wine/distributed_4/data/files_3/test_crop/20398103.jpg
1180	1510	/home/wangya/wine/distributed_4/data/files_3/test_crop/20922055.jpg
10664	610	/home/wangya/wine/distributed_4/data/files_3/test_crop/20102667.jpg
15263	1738	/home/wangya/wine/distributed_4/data/files_3/test_crop/22251940.jpg
18714	3632	/home/wangya/wine/distributed_4/data/files_3/test_crop/21938249.jpg
18545	908	/home/wangya/wine/distributed_4/data/files_3/test_crop/20603673.jpg
9455	3461	/home/wangya/wine/distributed_4/data/files_3/test_crop/23301875.jpg
10200	655	/home/wangya/wine/distributed_4/data/files_3/test_crop/20339605.jpg
16266	3592	/home/wangya/wine/distributed_4/data/files_3/test_crop/22046860.jpg
741	3680	/home/wangya/wine/distributed_4/data/files_3/test_crop/23033290.jpg
1315	818	/home/wangya/wine/distributed_4/data/files_3/test_crop/20310703.jpg
9771	2445	/home/wangya/wine/distributed_4/data/files_3/test_crop/20377895.jpg
6871	2737	/home/wangya/wine/distributed_4/data/files_3/test_crop/23839969.jpg
11775	162	/home/wangya/wine/distributed_4/data/files_3/test_crop/21112285.jpg
11344	1892	/home/wangya/wine/distributed_4/data/files_3/test_crop/23602901.jpg
1760	1777	/home/wangya/wine/distributed_4/data/files_3/test_crop/21263110.jpg
16509	2024	/home/wangya/wine/distributed_4/data/files_3/test_crop/20742452.jpg
15861	2089	/home/wangya/wine/distributed_4/data/files_3/test_crop/21543775.jpg
11954	1928	/home/wangya/wine/distributed_4/data/files_3/test_crop/20764738.jpg
17590	4119	/home/wangya/wine/distributed_4/data/files_3/test_crop/21483481.jpg
7165	742	/home/wangya/wine/distributed_4/data/files_3/test_crop/20083537.jpg
1359	3541	/home/wangya/wine/distributed_4/data/files_3/test_crop/20748643.jpg
7529	1029	/home/wangya/wine/distributed_4/data/files_3/test_crop/20744280.jpg
14936	379	/home/wangya/wine/distributed_4/data/files_3/test_crop/21334558.jpg
5256	3947	/home/wangya/wine/distributed_4/data/files_3/test_crop/20948617.jpg
19569	2378	/home/wangya/wine/distributed_4/data/files_3/test_crop/20349663.jpg
17482	1991	/home/wangya/wine/distributed_4/data/files_3/test_crop/20102444.jpg
1509	2569	/home/wangya/wine/distributed_4/data/files_3/test_crop/21397581.jpg
7081	855	/home/wangya/wine/distributed_4/data/files_3/test_crop/22646021.jpg
7020	391	/home/wangya/wine/distributed_4/data/files_3/test_crop/22823573.jpg
14074	3327	/home/wangya/wine/distributed_4/data/files_3/test_crop/23079832.jpg
16132	3559	/home/wangya/wine/distributed_4/data/files_3/test_crop/22856736.jpg
5219	3833	/home/wangya/wine/distributed_4/data/files_3/test_crop/23209466.jpg
7457	381	/home/wangya/wine/distributed_4/data/files_3/test_crop/21231058.jpg
6730	3683	/home/wangya/wine/distributed_4/data/files_3/test_crop/20021930.jpg
8446	2771	/home/wangya/wine/distributed_4/data/files_3/test_crop/21050012.jpg
8057	565	/home/wangya/wine/distributed_4/data/files_3/test_crop/20104715.jpg
11135	2722	/home/wangya/wine/distributed_4/data/files_3/test_crop/21814737.jpg
5890	2915	/home/wangya/wine/distributed_4/data/files_3/test_crop/20122766.jpg
7624	1624	/home/wangya/wine/distributed_4/data/files_3/test_crop/21532671.jpg
9462	741	/home/wangya/wine/distributed_4/data/files_3/test_crop/23182027.jpg
18936	3219	/home/wangya/wine/distributed_4/data/files_3/test_crop/22213227.jpg
11963	1800	/home/wangya/wine/distributed_4/data/files_3/test_crop/21228280.jpg
3234	1985	/home/wangya/wine/distributed_4/data/files_3/test_crop/21656507.jpg
2533	2910	/home/wangya/wine/distributed_4/data/files_3/test_crop/22478853.jpg
15430	456	/home/wangya/wine/distributed_4/data/files_3/test_crop/20143893.jpg
12059	833	/home/wangya/wine/distributed_4/data/files_3/test_crop/22336741.jpg
622	1225	/home/wangya/wine/distributed_4/data/files_3/test_crop/20558568.jpg
16162	3117	/home/wangya/wine/distributed_4/data/files_3/test_crop/20131138.jpg
8337	510	/home/wangya/wine/distributed_4/data/files_3/test_crop/23943470.jpg
12468	814	/home/wangya/wine/distributed_4/data/files_3/test_crop/21700720.jpg
14183	4020	/home/wangya/wine/distributed_4/data/files_3/test_crop/23658208.jpg
5975	2168	/home/wangya/wine/distributed_4/data/files_3/test_crop/20124713.jpg
2190	1240	/home/wangya/wine/distributed_4/data/files_3/test_crop/23860736.jpg
6019	412	/home/wangya/wine/distributed_4/data/files_3/test_crop/21082686.jpg
9377	2212	/home/wangya/wine/distributed_4/data/files_3/test_crop/20522176.jpg
3126	1454	/home/wangya/wine/distributed_4/data/files_3/test_crop/20062763.jpg
15899	1669	/home/wangya/wine/distributed_4/data/files_3/test_crop/22255101.jpg
12403	1994	/home/wangya/wine/distributed_4/data/files_3/test_crop/20735475.jpg
6005	2975	/home/wangya/wine/distributed_4/data/files_3/test_crop/20751185.jpg
16466	3154	/home/wangya/wine/distributed_4/data/files_3/test_crop/20956866.jpg
7702	3888	/home/wangya/wine/distributed_4/data/files_3/test_crop/20743660.jpg
9659	982	/home/wangya/wine/distributed_4/data/files_3/test_crop/20168252.jpg
19620	952	/home/wangya/wine/distributed_4/data/files_3/test_crop/20210896.jpg
17009	492	/home/wangya/wine/distributed_4/data/files_3/test_crop/22299670.jpg
4179	2001	/home/wangya/wine/distributed_4/data/files_3/test_crop/20294483.jpg
17023	2012	/home/wangya/wine/distributed_4/data/files_3/test_crop/20800906.jpg
13440	2344	/home/wangya/wine/distributed_4/data/files_3/test_crop/22254977.jpg
19145	2292	/home/wangya/wine/distributed_4/data/files_3/test_crop/22501841.jpg
3223	2511	/home/wangya/wine/distributed_4/data/files_3/test_crop/20052364.jpg
10140	743	/home/wangya/wine/distributed_4/data/files_3/test_crop/21706852.jpg
5400	2217	/home/wangya/wine/distributed_4/data/files_3/test_crop/20988178.jpg
17974	1809	/home/wangya/wine/distributed_4/data/files_3/test_crop/20167017.jpg
8324	1472	/home/wangya/wine/distributed_4/data/files_3/test_crop/20142733.jpg
321	4096	/home/wangya/wine/distributed_4/data/files_3/test_crop/23375797.jpg
15312	3063	/home/wangya/wine/distributed_4/data/files_3/test_crop/21788320.jpg
7276	1673	/home/wangya/wine/distributed_4/data/files_3/test_crop/20370426.jpg
1678	997	/home/wangya/wine/distributed_4/data/files_3/test_crop/20278558.jpg
5203	228	/home/wangya/wine/distributed_4/data/files_3/test_crop/20440608.jpg
156	266	/home/wangya/wine/distributed_4/data/files_3/test_crop/23396790.jpg
19784	649	/home/wangya/wine/distributed_4/data/files_3/test_crop/22019349.jpg
5648	1051	/home/wangya/wine/distributed_4/data/files_3/test_crop/20696709.jpg
16890	1106	/home/wangya/wine/distributed_4/data/files_3/test_crop/23961206.jpg
15725	2529	/home/wangya/wine/distributed_4/data/files_3/test_crop/21005161.jpg
10538	3860	/home/wangya/wine/distributed_4/data/files_3/test_crop/20054510.jpg
3876	621	/home/wangya/wine/distributed_4/data/files_3/test_crop/23936011.jpg
19770	3273	/home/wangya/wine/distributed_4/data/files_3/test_crop/20615217.jpg
1923	60	/home/wangya/wine/distributed_4/data/files_3/test_crop/21070894.jpg
6478	2986	/home/wangya/wine/distributed_4/data/files_3/test_crop/20883130.jpg
14077	457	/home/wangya/wine/distributed_4/data/files_3/test_crop/21032713.jpg
5591	2148	/home/wangya/wine/distributed_4/data/files_3/test_crop/20798915.jpg
1975	426	/home/wangya/wine/distributed_4/data/files_3/test_crop/20052084.jpg
16587	1961	/home/wangya/wine/distributed_4/data/files_3/test_crop/20053778.jpg
1652	2398	/home/wangya/wine/distributed_4/data/files_3/test_crop/21014358.jpg
4700	3842	/home/wangya/wine/distributed_4/data/files_3/test_crop/22364931.jpg
13222	2306	/home/wangya/wine/distributed_4/data/files_3/test_crop/23533692.jpg
13791	288	/home/wangya/wine/distributed_4/data/files_3/test_crop/23085249.jpg
14236	3366	/home/wangya/wine/distributed_4/data/files_3/test_crop/20202539.jpg
5579	546	/home/wangya/wine/distributed_4/data/files_3/test_crop/21054230.jpg
4662	2661	/home/wangya/wine/distributed_4/data/files_3/test_crop/20016844.jpg
1582	2485	/home/wangya/wine/distributed_4/data/files_3/test_crop/23360017.jpg
13356	816	/home/wangya/wine/distributed_4/data/files_3/test_crop/20177460.jpg
18635	3915	/home/wangya/wine/distributed_4/data/files_3/test_crop/22577243.jpg
15606	749	/home/wangya/wine/distributed_4/data/files_3/test_crop/20902018.jpg
14579	207	/home/wangya/wine/distributed_4/data/files_3/test_crop/21668837.jpg
13215	1886	/home/wangya/wine/distributed_4/data/files_3/test_crop/20922428.jpg
6399	2810	/home/wangya/wine/distributed_4/data/files_3/test_crop/23088542.jpg
10266	3292	/home/wangya/wine/distributed_4/data/files_3/test_crop/22131462.jpg
8930	1304	/home/wangya/wine/distributed_4/data/files_3/test_crop/20185956.jpg
4686	3410	/home/wangya/wine/distributed_4/data/files_3/test_crop/20373349.jpg
14162	806	/home/wangya/wine/distributed_4/data/files_3/test_crop/23966094.jpg
14993	470	/home/wangya/wine/distributed_4/data/files_3/test_crop/21660770.jpg
7078	621	/home/wangya/wine/distributed_4/data/files_3/test_crop/21844113.jpg
3345	4163	/home/wangya/wine/distributed_4/data/files_3/test_crop/20929560.jpg
19500	1486	/home/wangya/wine/distributed_4/data/files_3/test_crop/21156791.jpg
10554	1448	/home/wangya/wine/distributed_4/data/files_3/test_crop/22630179.jpg
13400	219	/home/wangya/wine/distributed_4/data/files_3/test_crop/22127290.jpg
3558	515	/home/wangya/wine/distributed_4/data/files_3/test_crop/21412658.jpg
19599	3397	/home/wangya/wine/distributed_4/data/files_3/test_crop/20509348.jpg
15946	1681	/home/wangya/wine/distributed_4/data/files_3/test_crop/20803902.jpg
16513	3503	/home/wangya/wine/distributed_4/data/files_3/test_crop/21717600.jpg
9363	4059	/home/wangya/wine/distributed_4/data/files_3/test_crop/20073882.jpg
11350	1302	/home/wangya/wine/distributed_4/data/files_3/test_crop/23536908.jpg
3662	1460	/home/wangya/wine/distributed_4/data/files_3/test_crop/23202744.jpg
19304	3246	/home/wangya/wine/distributed_4/data/files_3/test_crop/20299357.jpg
7354	547	/home/wangya/wine/distributed_4/data/files_3/test_crop/20596700.jpg
15308	1589	/home/wangya/wine/distributed_4/data/files_3/test_crop/21659837.jpg
545	1398	/home/wangya/wine/distributed_4/data/files_3/test_crop/20759709.jpg
7299	677	/home/wangya/wine/distributed_4/data/files_3/test_crop/22178707.jpg
16827	3627	/home/wangya/wine/distributed_4/data/files_3/test_crop/20590130.jpg
472	881	/home/wangya/wine/distributed_4/data/files_3/test_crop/20659736.jpg
11929	648	/home/wangya/wine/distributed_4/data/files_3/test_crop/22831637.jpg
12205	3959	/home/wangya/wine/distributed_4/data/files_3/test_crop/21012987.jpg
6763	1324	/home/wangya/wine/distributed_4/data/files_3/test_crop/23148245.jpg
7288	4174	/home/wangya/wine/distributed_4/data/files_3/test_crop/21739282.jpg
10375	155	/home/wangya/wine/distributed_4/data/files_3/test_crop/22278275.jpg
3238	1144	/home/wangya/wine/distributed_4/data/files_3/test_crop/21504741.jpg
6732	1443	/home/wangya/wine/distributed_4/data/files_3/test_crop/20280463.jpg
13508	3150	/home/wangya/wine/distributed_4/data/files_3/test_crop/20459554.jpg
20	2731	/home/wangya/wine/distributed_4/data/files_3/test_crop/21032976.jpg
18946	2900	/home/wangya/wine/distributed_4/data/files_3/test_crop/22369559.jpg
19141	563	/home/wangya/wine/distributed_4/data/files_3/test_crop/21934526.jpg
4565	202	/home/wangya/wine/distributed_4/data/files_3/test_crop/20510098.jpg
5463	2537	/home/wangya/wine/distributed_4/data/files_3/test_crop/20115084.jpg
10878	3449	/home/wangya/wine/distributed_4/data/files_3/test_crop/21310470.jpg
8798	2643	/home/wangya/wine/distributed_4/data/files_3/test_crop/20207339.jpg
6806	3445	/home/wangya/wine/distributed_4/data/files_3/test_crop/22568812.jpg
19229	248	/home/wangya/wine/distributed_4/data/files_3/test_crop/20809008.jpg
17391	3200	/home/wangya/wine/distributed_4/data/files_3/test_crop/21643082.jpg
5240	3105	/home/wangya/wine/distributed_4/data/files_3/test_crop/23060524.jpg
14291	92	/home/wangya/wine/distributed_4/data/files_3/test_crop/20206999.jpg
17800	2289	/home/wangya/wine/distributed_4/data/files_3/test_crop/20768509.jpg
2570	2902	/home/wangya/wine/distributed_4/data/files_3/test_crop/22454828.jpg
9983	4150	/home/wangya/wine/distributed_4/data/files_3/test_crop/20103751.jpg
18520	3905	/home/wangya/wine/distributed_4/data/files_3/test_crop/20104661.jpg
328	2971	/home/wangya/wine/distributed_4/data/files_3/test_crop/23127525.jpg
5028	820	/home/wangya/wine/distributed_4/data/files_3/test_crop/20661348.jpg
16933	684	/home/wangya/wine/distributed_4/data/files_3/test_crop/20655699.jpg
7760	1110	/home/wangya/wine/distributed_4/data/files_3/test_crop/20763990.jpg
16695	903	/home/wangya/wine/distributed_4/data/files_3/test_crop/21738660.jpg
11538	891	/home/wangya/wine/distributed_4/data/files_3/test_crop/20425593.jpg
17040	2618	/home/wangya/wine/distributed_4/data/files_3/test_crop/21110060.jpg
3547	1942	/home/wangya/wine/distributed_4/data/files_3/test_crop/21016591.jpg
18615	2511	/home/wangya/wine/distributed_4/data/files_3/test_crop/20843181.jpg
18964	191	/home/wangya/wine/distributed_4/data/files_3/test_crop/22637050.jpg
4228	3120	/home/wangya/wine/distributed_4/data/files_3/test_crop/23858640.jpg
6852	678	/home/wangya/wine/distributed_4/data/files_3/test_crop/20681084.jpg
12294	4144	/home/wangya/wine/distributed_4/data/files_3/test_crop/22901397.jpg
13716	2557	/home/wangya/wine/distributed_4/data/files_3/test_crop/23503002.jpg
6737	2775	/home/wangya/wine/distributed_4/data/files_3/test_crop/22375465.jpg
10931	2720	/home/wangya/wine/distributed_4/data/files_3/test_crop/20067176.jpg
2264	4062	/home/wangya/wine/distributed_4/data/files_3/test_crop/20110420.jpg
8293	2956	/home/wangya/wine/distributed_4/data/files_3/test_crop/20639326.jpg
18788	3350	/home/wangya/wine/distributed_4/data/files_3/test_crop/20310292.jpg
15514	1612	/home/wangya/wine/distributed_4/data/files_3/test_crop/20342765.jpg
19370	1143	/home/wangya/wine/distributed_4/data/files_3/test_crop/22196597.jpg
17876	48	/home/wangya/wine/distributed_4/data/files_3/test_crop/21605305.jpg
13446	2889	/home/wangya/wine/distributed_4/data/files_3/test_crop/22272964.jpg
1550	1488	/home/wangya/wine/distributed_4/data/files_3/test_crop/20931776.jpg
7284	2838	/home/wangya/wine/distributed_4/data/files_3/test_crop/20038063.jpg
10640	3909	/home/wangya/wine/distributed_4/data/files_3/test_crop/22431035.jpg
8763	1860	/home/wangya/wine/distributed_4/data/files_3/test_crop/22956781.jpg
305	767	/home/wangya/wine/distributed_4/data/files_3/test_crop/20225406.jpg
3920	685	/home/wangya/wine/distributed_4/data/files_3/test_crop/21291201.jpg
14977	815	/home/wangya/wine/distributed_4/data/files_3/test_crop/20757184.jpg
11623	1518	/home/wangya/wine/distributed_4/data/files_3/test_crop/20090798.jpg
3214	2631	/home/wangya/wine/distributed_4/data/files_3/test_crop/20265658.jpg
18485	3492	/home/wangya/wine/distributed_4/data/files_3/test_crop/22107534.jpg
6204	2457	/home/wangya/wine/distributed_4/data/files_3/test_crop/20350591.jpg
15386	3147	/home/wangya/wine/distributed_4/data/files_3/test_crop/20775577.jpg
10213	2985	/home/wangya/wine/distributed_4/data/files_3/test_crop/21054528.jpg
16946	3436	/home/wangya/wine/distributed_4/data/files_3/test_crop/22647341.jpg
11605	1879	/home/wangya/wine/distributed_4/data/files_3/test_crop/23013538.jpg
4017	3386	/home/wangya/wine/distributed_4/data/files_3/test_crop/20446514.jpg
14768	3161	/home/wangya/wine/distributed_4/data/files_3/test_crop/21931325.jpg
15092	57	/home/wangya/wine/distributed_4/data/files_3/test_crop/22153616.jpg
8414	4216	/home/wangya/wine/distributed_4/data/files_3/test_crop/23373584.jpg
6539	1118	/home/wangya/wine/distributed_4/data/files_3/test_crop/22563371.jpg
16995	3172	/home/wangya/wine/distributed_4/data/files_3/test_crop/21314873.jpg
13270	1433	/home/wangya/wine/distributed_4/data/files_3/test_crop/21694439.jpg
6967	1859	/home/wangya/wine/distributed_4/data/files_3/test_crop/22825935.jpg
1735	2926	/home/wangya/wine/distributed_4/data/files_3/test_crop/21102818.jpg
7166	3291	/home/wangya/wine/distributed_4/data/files_3/test_crop/20698556.jpg
19710	2020	/home/wangya/wine/distributed_4/data/files_3/test_crop/20866577.jpg
15104	846	/home/wangya/wine/distributed_4/data/files_3/test_crop/23376316.jpg
6097	1369	/home/wangya/wine/distributed_4/data/files_3/test_crop/20162001.jpg
18544	2229	/home/wangya/wine/distributed_4/data/files_3/test_crop/21642083.jpg
6433	3444	/home/wangya/wine/distributed_4/data/files_3/test_crop/20947234.jpg
18210	2466	/home/wangya/wine/distributed_4/data/files_3/test_crop/23519046.jpg
12519	640	/home/wangya/wine/distributed_4/data/files_3/test_crop/21303047.jpg
14251	3676	/home/wangya/wine/distributed_4/data/files_3/test_crop/21578787.jpg
866	3389	/home/wangya/wine/distributed_4/data/files_3/test_crop/20644133.jpg
18571	1243	/home/wangya/wine/distributed_4/data/files_3/test_crop/22300715.jpg
14631	701	/home/wangya/wine/distributed_4/data/files_3/test_crop/21693968.jpg
483	3667	/home/wangya/wine/distributed_4/data/files_3/test_crop/20979179.jpg
4658	1582	/home/wangya/wine/distributed_4/data/files_3/test_crop/21584561.jpg
15781	2298	/home/wangya/wine/distributed_4/data/files_3/test_crop/21278679.jpg
7664	2032	/home/wangya/wine/distributed_4/data/files_3/test_crop/20383287.jpg
9198	2119	/home/wangya/wine/distributed_4/data/files_3/test_crop/20460916.jpg
9603	1440	/home/wangya/wine/distributed_4/data/files_3/test_crop/21387431.jpg
19281	2871	/home/wangya/wine/distributed_4/data/files_3/test_crop/21745160.jpg
431	606	/home/wangya/wine/distributed_4/data/files_3/test_crop/22637313.jpg
19826	3304	/home/wangya/wine/distributed_4/data/files_3/test_crop/20286785.jpg
15992	3119	/home/wangya/wine/distributed_4/data/files_3/test_crop/23331398.jpg
2321	3175	/home/wangya/wine/distributed_4/data/files_3/test_crop/21377723.jpg
5430	1832	/home/wangya/wine/distributed_4/data/files_3/test_crop/20689940.jpg
8985	1136	/home/wangya/wine/distributed_4/data/files_3/test_crop/20482820.jpg
5599	3078	/home/wangya/wine/distributed_4/data/files_3/test_crop/20640231.jpg
12983	1497	/home/wangya/wine/distributed_4/data/files_3/test_crop/22342424.jpg
17769	1300	/home/wangya/wine/distributed_4/data/files_3/test_crop/21227624.jpg
690	411	/home/wangya/wine/distributed_4/data/files_3/test_crop/21114095.jpg
17560	4053	/home/wangya/wine/distributed_4/data/files_3/test_crop/21157313.jpg
19561	785	/home/wangya/wine/distributed_4/data/files_3/test_crop/23005445.jpg
7724	1234	/home/wangya/wine/distributed_4/data/files_3/test_crop/21472922.jpg
16114	576	/home/wangya/wine/distributed_4/data/files_3/test_crop/20008883.jpg
15542	1275	/home/wangya/wine/distributed_4/data/files_3/test_crop/22372823.jpg
8099	964	/home/wangya/wine/distributed_4/data/files_3/test_crop/20992175.jpg
4936	3945	/home/wangya/wine/distributed_4/data/files_3/test_crop/21786397.jpg
3572	2814	/home/wangya/wine/distributed_4/data/files_3/test_crop/20769316.jpg
18747	721	/home/wangya/wine/distributed_4/data/files_3/test_crop/21245613.jpg
4423	2619	/home/wangya/wine/distributed_4/data/files_3/test_crop/21039900.jpg
8961	1153	/home/wangya/wine/distributed_4/data/files_3/test_crop/22463276.jpg
11768	2417	/home/wangya/wine/distributed_4/data/files_3/test_crop/22137302.jpg
226	4040	/home/wangya/wine/distributed_4/data/files_3/test_crop/22946957.jpg
4348	2632	/home/wangya/wine/distributed_4/data/files_3/test_crop/20272679.jpg
1183	3753	/home/wangya/wine/distributed_4/data/files_3/test_crop/22820445.jpg
18191	2391	/home/wangya/wine/distributed_4/data/files_3/test_crop/21341710.jpg
12690	2927	/home/wangya/wine/distributed_4/data/files_3/test_crop/22739048.jpg
18099	1560	/home/wangya/wine/distributed_4/data/files_3/test_crop/23060385.jpg
9393	4141	/home/wangya/wine/distributed_4/data/files_3/test_crop/20729840.jpg
16341	536	/home/wangya/wine/distributed_4/data/files_3/test_crop/22968678.jpg
9676	2392	/home/wangya/wine/distributed_4/data/files_3/test_crop/20715303.jpg
6302	2571	/home/wangya/wine/distributed_4/data/files_3/test_crop/20908984.jpg
10591	3756	/home/wangya/wine/distributed_4/data/files_3/test_crop/20951787.jpg
12965	1983	/home/wangya/wine/distributed_4/data/files_3/test_crop/20727863.jpg
2006	539	/home/wangya/wine/distributed_4/data/files_3/test_crop/23053937.jpg
10577	246	/home/wangya/wine/distributed_4/data/files_3/test_crop/20371816.jpg
12033	1086	/home/wangya/wine/distributed_4/data/files_3/test_crop/20153563.jpg
11548	3241	/home/wangya/wine/distributed_4/data/files_3/test_crop/20454547.jpg
11311	3034	/home/wangya/wine/distributed_4/data/files_3/test_crop/22407903.jpg
13595	1397	/home/wangya/wine/distributed_4/data/files_3/test_crop/21925984.jpg
8959	607	/home/wangya/wine/distributed_4/data/files_3/test_crop/20970674.jpg
13507	3192	/home/wangya/wine/distributed_4/data/files_3/test_crop/21307338.jpg
16094	1257	/home/wangya/wine/distributed_4/data/files_3/test_crop/20741850.jpg
13084	205	/home/wangya/wine/distributed_4/data/files_3/test_crop/20061542.jpg
11184	3803	/home/wangya/wine/distributed_4/data/files_3/test_crop/21670798.jpg
7817	646	/home/wangya/wine/distributed_4/data/files_3/test_crop/22439142.jpg
17928	1767	/home/wangya/wine/distributed_4/data/files_3/test_crop/22146141.jpg
9359	3807	/home/wangya/wine/distributed_4/data/files_3/test_crop/20080474.jpg
15892	275	/home/wangya/wine/distributed_4/data/files_3/test_crop/20988317.jpg
16661	3906	/home/wangya/wine/distributed_4/data/files_3/test_crop/20505763.jpg
15061	2886	/home/wangya/wine/distributed_4/data/files_3/test_crop/20954622.jpg
19882	1011	/home/wangya/wine/distributed_4/data/files_3/test_crop/23922991.jpg
18740	2116	/home/wangya/wine/distributed_4/data/files_3/test_crop/20737412.jpg
17976	3588	/home/wangya/wine/distributed_4/data/files_3/test_crop/21097284.jpg
4944	264	/home/wangya/wine/distributed_4/data/files_3/test_crop/21337061.jpg
1245	3631	/home/wangya/wine/distributed_4/data/files_3/test_crop/20085077.jpg
1905	3153	/home/wangya/wine/distributed_4/data/files_3/test_crop/20375429.jpg
10719	1954	/home/wangya/wine/distributed_4/data/files_3/test_crop/21148748.jpg
18868	368	/home/wangya/wine/distributed_4/data/files_3/test_crop/20072192.jpg
376	2580	/home/wangya/wine/distributed_4/data/files_3/test_crop/23307084.jpg
7514	922	/home/wangya/wine/distributed_4/data/files_3/test_crop/21860526.jpg
14616	1297	/home/wangya/wine/distributed_4/data/files_3/test_crop/20268573.jpg
10111	344	/home/wangya/wine/distributed_4/data/files_3/test_crop/22517528.jpg
19664	3316	/home/wangya/wine/distributed_4/data/files_3/test_crop/21234322.jpg
14277	4167	/home/wangya/wine/distributed_4/data/files_3/test_crop/22188077.jpg
9327	3874	/home/wangya/wine/distributed_4/data/files_3/test_crop/21155729.jpg
13925	1812	/home/wangya/wine/distributed_4/data/files_3/test_crop/20147498.jpg
6775	3217	/home/wangya/wine/distributed_4/data/files_3/test_crop/21545301.jpg
13429	331	/home/wangya/wine/distributed_4/data/files_3/test_crop/20104022.jpg
10146	2100	/home/wangya/wine/distributed_4/data/files_3/test_crop/20466020.jpg
13975	2662	/home/wangya/wine/distributed_4/data/files_3/test_crop/21961892.jpg
7228	1947	/home/wangya/wine/distributed_4/data/files_3/test_crop/20595738.jpg
18852	1935	/home/wangya/wine/distributed_4/data/files_3/test_crop/20816906.jpg
13646	176	/home/wangya/wine/distributed_4/data/files_3/test_crop/20389469.jpg
6384	2327	/home/wangya/wine/distributed_4/data/files_3/test_crop/20788348.jpg
6832	918	/home/wangya/wine/distributed_4/data/files_3/test_crop/22150477.jpg
7214	1182	/home/wangya/wine/distributed_4/data/files_3/test_crop/22178379.jpg
5195	1499	/home/wangya/wine/distributed_4/data/files_3/test_crop/21657376.jpg
8094	3516	/home/wangya/wine/distributed_4/data/files_3/test_crop/22618258.jpg
17400	354	/home/wangya/wine/distributed_4/data/files_3/test_crop/20583675.jpg
5543	1170	/home/wangya/wine/distributed_4/data/files_3/test_crop/20008989.jpg
4314	2429	/home/wangya/wine/distributed_4/data/files_3/test_crop/21067228.jpg
9047	3522	/home/wangya/wine/distributed_4/data/files_3/test_crop/21042911.jpg
7227	2284	/home/wangya/wine/distributed_4/data/files_3/test_crop/22332757.jpg
13866	3047	/home/wangya/wine/distributed_4/data/files_3/test_crop/23703445.jpg
574	2217	/home/wangya/wine/distributed_4/data/files_3/test_crop/20620606.jpg
11738	511	/home/wangya/wine/distributed_4/data/files_3/test_crop/20150068.jpg
1179	4167	/home/wangya/wine/distributed_4/data/files_3/test_crop/23310757.jpg
11934	162	/home/wangya/wine/distributed_4/data/files_3/test_crop/20082417.jpg
3259	3156	/home/wangya/wine/distributed_4/data/files_3/test_crop/21474426.jpg
15901	349	/home/wangya/wine/distributed_4/data/files_3/test_crop/20448607.jpg
5154	2746	/home/wangya/wine/distributed_4/data/files_3/test_crop/21799759.jpg
10772	2325	/home/wangya/wine/distributed_4/data/files_3/test_crop/21051606.jpg
5073	3884	/home/wangya/wine/distributed_4/data/files_3/test_crop/20577668.jpg
19635	252	/home/wangya/wine/distributed_4/data/files_3/test_crop/21384076.jpg
18676	806	/home/wangya/wine/distributed_4/data/files_3/test_crop/23726817.jpg
5492	1658	/home/wangya/wine/distributed_4/data/files_3/test_crop/22830833.jpg
19609	1564	/home/wangya/wine/distributed_4/data/files_3/test_crop/21131204.jpg
13069	1318	/home/wangya/wine/distributed_4/data/files_3/test_crop/22497055.jpg
11582	2470	/home/wangya/wine/distributed_4/data/files_3/test_crop/23353376.jpg
19627	4049	/home/wangya/wine/distributed_4/data/files_3/test_crop/23223390.jpg
2143	2943	/home/wangya/wine/distributed_4/data/files_3/test_crop/21599923.jpg
16358	3112	/home/wangya/wine/distributed_4/data/files_3/test_crop/21261853.jpg
10296	2322	/home/wangya/wine/distributed_4/data/files_3/test_crop/21610732.jpg
11354	1756	/home/wangya/wine/distributed_4/data/files_3/test_crop/22522329.jpg
18322	2186	/home/wangya/wine/distributed_4/data/files_3/test_crop/23931712.jpg
7513	808	/home/wangya/wine/distributed_4/data/files_3/test_crop/23114757.jpg
2436	2500	/home/wangya/wine/distributed_4/data/files_3/test_crop/20273993.jpg
17142	1386	/home/wangya/wine/distributed_4/data/files_3/test_crop/22374266.jpg
19570	450	/home/wangya/wine/distributed_4/data/files_3/test_crop/20693889.jpg
18667	488	/home/wangya/wine/distributed_4/data/files_3/test_crop/22242208.jpg
7097	3002	/home/wangya/wine/distributed_4/data/files_3/test_crop/23454300.jpg
10352	3053	/home/wangya/wine/distributed_4/data/files_3/test_crop/22460145.jpg
15192	2300	/home/wangya/wine/distributed_4/data/files_3/test_crop/22109830.jpg
16721	3470	/home/wangya/wine/distributed_4/data/files_3/test_crop/21282421.jpg
9717	1200	/home/wangya/wine/distributed_4/data/files_3/test_crop/20643643.jpg
1501	737	/home/wangya/wine/distributed_4/data/files_3/test_crop/21159642.jpg
3176	2152	/home/wangya/wine/distributed_4/data/files_3/test_crop/22385928.jpg
7935	4142	/home/wangya/wine/distributed_4/data/files_3/test_crop/21840695.jpg
10455	1571	/home/wangya/wine/distributed_4/data/files_3/test_crop/21180521.jpg
7472	3741	/home/wangya/wine/distributed_4/data/files_3/test_crop/20377032.jpg
10891	4208	/home/wangya/wine/distributed_4/data/files_3/test_crop/20147098.jpg
6159	626	/home/wangya/wine/distributed_4/data/files_3/test_crop/23194952.jpg
7173	1534	/home/wangya/wine/distributed_4/data/files_3/test_crop/21650424.jpg
18109	1720	/home/wangya/wine/distributed_4/data/files_3/test_crop/20819709.jpg
5186	1183	/home/wangya/wine/distributed_4/data/files_3/test_crop/21467777.jpg
19813	3976	/home/wangya/wine/distributed_4/data/files_3/test_crop/20973770.jpg
2957	2600	/home/wangya/wine/distributed_4/data/files_3/test_crop/20745337.jpg
6582	4038	/home/wangya/wine/distributed_4/data/files_3/test_crop/21333335.jpg
17732	3475	/home/wangya/wine/distributed_4/data/files_3/test_crop/20016282.jpg
1937	2565	/home/wangya/wine/distributed_4/data/files_3/test_crop/22289034.jpg
10561	3482	/home/wangya/wine/distributed_4/data/files_3/test_crop/20723244.jpg
18403	2326	/home/wangya/wine/distributed_4/data/files_3/test_crop/20260099.jpg
13770	2817	/home/wangya/wine/distributed_4/data/files_3/test_crop/21131665.jpg
836	3125	/home/wangya/wine/distributed_4/data/files_3/test_crop/22413919.jpg
6562	875	/home/wangya/wine/distributed_4/data/files_3/test_crop/23378628.jpg
18127	3297	/home/wangya/wine/distributed_4/data/files_3/test_crop/22169723.jpg
8186	3788	/home/wangya/wine/distributed_4/data/files_3/test_crop/22425212.jpg
15230	2951	/home/wangya/wine/distributed_4/data/files_3/test_crop/22395425.jpg
2199	2151	/home/wangya/wine/distributed_4/data/files_3/test_crop/21358760.jpg
18748	1539	/home/wangya/wine/distributed_4/data/files_3/test_crop/23507997.jpg
17797	2856	/home/wangya/wine/distributed_4/data/files_3/test_crop/20804574.jpg
15380	1428	/home/wangya/wine/distributed_4/data/files_3/test_crop/21884719.jpg
6704	136	/home/wangya/wine/distributed_4/data/files_3/test_crop/23323265.jpg
1730	753	/home/wangya/wine/distributed_4/data/files_3/test_crop/20076623.jpg
3720	3409	/home/wangya/wine/distributed_4/data/files_3/test_crop/20643936.jpg
12844	214	/home/wangya/wine/distributed_4/data/files_3/test_crop/23832664.jpg
7221	4096	/home/wangya/wine/distributed_4/data/files_3/test_crop/21524043.jpg
10210	2534	/home/wangya/wine/distributed_4/data/files_3/test_crop/21378627.jpg
13536	3750	/home/wangya/wine/distributed_4/data/files_3/test_crop/20177362.jpg
11993	1626	/home/wangya/wine/distributed_4/data/files_3/test_crop/22764197.jpg
15500	255	/home/wangya/wine/distributed_4/data/files_3/test_crop/20648326.jpg
11638	4146	/home/wangya/wine/distributed_4/data/files_3/test_crop/20540716.jpg
17609	927	/home/wangya/wine/distributed_4/data/files_3/test_crop/20873608.jpg
11585	2299	/home/wangya/wine/distributed_4/data/files_3/test_crop/22351777.jpg
361	956	/home/wangya/wine/distributed_4/data/files_3/test_crop/20267537.jpg
16700	1709	/home/wangya/wine/distributed_4/data/files_3/test_crop/21193130.jpg
14047	3943	/home/wangya/wine/distributed_4/data/files_3/test_crop/23431770.jpg
5189	3489	/home/wangya/wine/distributed_4/data/files_3/test_crop/21786579.jpg
61	1018	/home/wangya/wine/distributed_4/data/files_3/test_crop/23008370.jpg
19735	1976	/home/wangya/wine/distributed_4/data/files_3/test_crop/20067872.jpg
2974	1277	/home/wangya/wine/distributed_4/data/files_3/test_crop/23628786.jpg
16012	306	/home/wangya/wine/distributed_4/data/files_3/test_crop/20079508.jpg
8139	1816	/home/wangya/wine/distributed_4/data/files_3/test_crop/22975051.jpg
4435	4056	/home/wangya/wine/distributed_4/data/files_3/test_crop/22223820.jpg
4411	3446	/home/wangya/wine/distributed_4/data/files_3/test_crop/20876121.jpg
1438	2422	/home/wangya/wine/distributed_4/data/files_3/test_crop/22036285.jpg
11156	965	/home/wangya/wine/distributed_4/data/files_3/test_crop/21802871.jpg
15376	1	/home/wangya/wine/distributed_4/data/files_3/test_crop/21110213.jpg
15315	977	/home/wangya/wine/distributed_4/data/files_3/test_crop/21425320.jpg
13533	1004	/home/wangya/wine/distributed_4/data/files_3/test_crop/20915814.jpg
853	3278	/home/wangya/wine/distributed_4/data/files_3/test_crop/22744639.jpg
12051	276	/home/wangya/wine/distributed_4/data/files_3/test_crop/20770919.jpg
14090	2563	/home/wangya/wine/distributed_4/data/files_3/test_crop/20134761.jpg
1966	3943	/home/wangya/wine/distributed_4/data/files_3/test_crop/23941577.jpg
17577	1777	/home/wangya/wine/distributed_4/data/files_3/test_crop/21247306.jpg
11821	3732	/home/wangya/wine/distributed_4/data/files_3/test_crop/20114691.jpg
9109	63	/home/wangya/wine/distributed_4/data/files_3/test_crop/20635344.jpg
8014	2854	/home/wangya/wine/distributed_4/data/files_3/test_crop/21821563.jpg
15152	2097	/home/wangya/wine/distributed_4/data/files_3/test_crop/21020033.jpg
5818	2484	/home/wangya/wine/distributed_4/data/files_3/test_crop/20955894.jpg
5659	4079	/home/wangya/wine/distributed_4/data/files_3/test_crop/20590198.jpg
17457	1201	/home/wangya/wine/distributed_4/data/files_3/test_crop/21051069.jpg
516	4028	/home/wangya/wine/distributed_4/data/files_3/test_crop/20244114.jpg
12060	44	/home/wangya/wine/distributed_4/data/files_3/test_crop/20178033.jpg
5249	3995	/home/wangya/wine/distributed_4/data/files_3/test_crop/23325901.jpg
12950	2091	/home/wangya/wine/distributed_4/data/files_3/test_crop/23082781.jpg
17690	1160	/home/wangya/wine/distributed_4/data/files_3/test_crop/23834366.jpg
13014	1219	/home/wangya/wine/distributed_4/data/files_3/test_crop/20215237.jpg
4986	860	/home/wangya/wine/distributed_4/data/files_3/test_crop/22262120.jpg
128	2609	/home/wangya/wine/distributed_4/data/files_3/test_crop/20021548.jpg
11948	2557	/home/wangya/wine/distributed_4/data/files_3/test_crop/23099989.jpg
9657	2613	/home/wangya/wine/distributed_4/data/files_3/test_crop/20966873.jpg
189	2593	/home/wangya/wine/distributed_4/data/files_3/test_crop/20492922.jpg
5179	1064	/home/wangya/wine/distributed_4/data/files_3/test_crop/22768634.jpg
14844	22	/home/wangya/wine/distributed_4/data/files_3/test_crop/20483068.jpg
15761	2814	/home/wangya/wine/distributed_4/data/files_3/test_crop/23120607.jpg
7023	1416	/home/wangya/wine/distributed_4/data/files_3/test_crop/22255366.jpg
6054	1215	/home/wangya/wine/distributed_4/data/files_3/test_crop/20243119.jpg
7824	4159	/home/wangya/wine/distributed_4/data/files_3/test_crop/23561828.jpg
13662	1132	/home/wangya/wine/distributed_4/data/files_3/test_crop/22410229.jpg
18108	819	/home/wangya/wine/distributed_4/data/files_3/test_crop/20144768.jpg
8958	1013	/home/wangya/wine/distributed_4/data/files_3/test_crop/20628254.jpg
5043	1158	/home/wangya/wine/distributed_4/data/files_3/test_crop/23044845.jpg
13009	3557	/home/wangya/wine/distributed_4/data/files_3/test_crop/21087373.jpg
[truncated: 17,946 more rows]
