# Supplementary material for: Distributed search and fusion for wine label image retrieval
Source: PeerJ Comput Sci. 2022 Sep 28;8:e1116. doi: 10.7717/peerj-cs.1116 (PMC9575874; doi:10.7717/peerj-cs.1116)
Supplement: Supplemental Information 3 [file peerj-cs-08-1116-s003.zip › branch4/file4_data/data.xlsx]

## Sheet: Sheet
item_id	manufacturer	item_title	year
20047402	Siesta	Siesta en el Tahuantinsuyu Cabernet Sauvignon	2007
20047405	Siesta	Siesta en el Tahuantinsuyu Cabernet Sauvignon	2006
20047406	Siesta	Tahuan Malbec	2004
20047408	Siesta	Siesta Tahuan Syrah	2004
20246594	Siesta	Siesta Tahuan Syrah	2008
20285264	Siesta	Siesta Bonarda Malbec	2007
20313794	Siesta	Siesta en el Tahuantinsuyu Malbec	2007
20322210	Siesta	Siesta Mendoza Malbec	2009
20334042	Siesta	Siesta Syrah	2007
20383686	Siesta	Siesta Tahuan Syrah	2009
20423170	Siesta	Siesta en el Tahuantinsuyu Malbec	2006
20499971	Siesta	Siesta Cabernet Sauvignon	U.V.
20537562	Siesta	Siesta en el Tahuantinsuyu Malbec	2009
20540622	Siesta	Siesta Tahuan Syrah	U.V.
20579741	Siesta	Siesta Syrah	2007
20590786	Siesta	Siesta Bonarda Malbec	2006
20627585	Siesta	Siesta en el Tahuantinsuyu Malbec	2008
21262578	Siesta	Siesta Mendoza Malbec	2010
21268321	Siesta	Siesta Mendoza Malbec	2011
21286095	Siesta	Siesta Mendoza Malbec	2009
21326518	Siesta	Siesta en el Tahuantinsuyu Malbec	2009
21409216	Siesta	Siesta Tahuan Syrah	2005
21585846	Siesta	Siesta en el Tahuantinsuyu Malbec	2001
21684924	Siesta	Siesta Cabernet Franc	2008
21685157	Siesta	Siesta en el Tahuantinsuyu	2009
21696028	Siesta	Siesta Mendoza Malbec	2010
21851050	Siesta	Siesta en el Tahuantinsuyu Cabernet Sauvignon	2009
21968246	Siesta	Siesta Tahuan Syrah	2003
22132114	Siesta	Siesta Bonarda Malbec	2006
22280087	Siesta	Tahuam En El Tahuantinsuyu	None
22342255	Siesta	Siesta en el Tahuantinsuyu Cabernet Sauvignon	2007
23217154	Siesta	Siesta en el Tahuantinsuyu Malbec	2007
23262838	Siesta	Siesta en el Tahuantinsuyu Cabernet Sauvignon	2005
23828279	Siesta	Siesta	2010
23855776	Siesta	Siesta Mendoza Malbec	2010
20052554	Powers	Powers Columbia Valley Cabernet Sauvignon	2008
20052558	Powers	Powers Columbia Valley Merlot	2010
20052563	Powers	Powers Spectrum Columbia Valley Red	2009
20052570	Powers	Powers Port	2006
20052581	Powers	Powers Spectrum Columbia Valley Red	2010
20052588	Powers	Powers Estate Chardonnay	2008
20349231	Powers	Powers Columbia Valley Cabernet Sauvignon	2007
20397655	Powers	Powers Columbia Valley Cabernet Sauvignon	U.V.
20489723	Powers	Powers Columbia Valley Merlot	2009
20521636	Powers	Powers Coyote Vineyard Reserve Cabernet Sauvignon	2006
20568952	Powers	Powers Columbia Valley Malbec	2009
20900706	Powers	Vina Verja Finca Monica Tempranillo Rioja	2009
21234304	Powers	Powers Columbia Valley Cabernet Sauvignon	2010
21461604	Powers	Powers Columbia Valley Cabernet Sauvignon	2011
21713859	Powers	vinho verde O BARBAS	None
21774132	Powers	Powers Columbia Valley Chardonnay	2011
22287569	Powers	Powers Coyote Vineyard Wahluke Slope Cabernet Sauvignon	2009
22326419	Powers	Powers Spectrum Columbia Valley Red	2011
22341705	Powers	Powers Columbia Valley Chardonnay	2000
22369164	Powers	Sherdian Vineyard Reserve Cabernet Sauvignon	2008
22485081	Powers	Powers Coyote Vineyard Reserve Cabernet Sauvignon	2009
22555787	Powers	Powers Coyote Vineyard Reserve Cabernet Sauvignon	2010
22633177	Powers	Powers Windy Gap Columbia Valley Chardonnay	2012
22667395	Powers	Powers Columbia Valley Cabernet Sauvignon	2007
22792968	Powers	Powers Columbia Valley Chardonnay	2013
22859063	Powers	Powers Windy Gap Columbia Valley Chardonnay	2012
22898704	Powers	Powers Spectrum Columbia Valley Red	2011
22921227	Powers	Powers Columbia Valley Malbec	2010
23004331	Powers	Powers Muscat Canelli Columbia Valley	2010
23060158	Powers	Powers Coyote Vineyard Reserve Cabernet Sauvignon	2011
23331290	Powers	Vista Hills Reserve Pinot Noir	2011
23350863	Powers	Powers Columbia Valley Syrah	2010
23537106	Powers	Powers Coyote Vineyard Reserve Cabernet Sauvignon	2010
23537111	Powers	Powers Spectrum Columbia Valley Red	2010
23538297	Powers	Powers Columbia Valley Syrah	2011
20009994	Scott Harvey	Scott Harvey Old Vine Reserve Amador County Zinfandel	2005
20009995	Scott Harvey	Scott Harvey Amador County Mountain Selection Zinfandel	2010
20009996	Scott Harvey	Scott Harvey Amador County Mountain Selection Syrah	2006
20009997	Scott Harvey	Scott Harvey Amador County Mountain Selection Syrah	2005
20009999	Scott Harvey	Mountain	2006
20010001	Scott Harvey	Scott Harvey Amador County Mountain Selection Zinfandel	2010
20086487	Scott Harvey	Scott Harvey One Last Kiss	2013
20086650	Scott Harvey	Jana Rose Wine	2007
20086653	Scott Harvey	InZINerator	2004
20086655	Scott Harvey	One Last Kiss Red Blend	2005
20105860	Scott Harvey	Scott Harvey Reserve Amador County Barbera	2008
20105952	Scott Harvey	Scott Harvey One Last Kiss	2013
20173000	Scott Harvey	Scott Harvey Old Vine Reserve Amador County Zinfandel	2010
20234835	Scott Harvey	Scott Harvey Amador County Mountain Selection Zinfandel	2008
20559362	Scott Harvey	Scott Harvey Amador County Syrah	2001
20635084	Scott Harvey	Scott Harvey Amador County Mountain Selection Zinfandel	2008
20927822	Scott Harvey	Scott Harvey Amador County Mountain Selection Syrah	2005
21008172	Scott Harvey	Scott Harvey Amador County Mountain Selection Syrah	2008
21135823	Scott Harvey	Scott Harvey Reserve Amador County Barbera	2009
21136758	Scott Harvey	Scott Harvey Vineyard 1869	2012
21265688	Scott Harvey	Scott Harvey Amador County Mountain Selection Zinfandel	2007
21304863	Scott Harvey	Old Vine Reserve	2007
21697793	Scott Harvey	Scott Harvey Amador County Mountain Selection Syrah	2011
21774900	Scott Harvey	Scott Harvey Vineyard 1869	2012
21888849	Scott Harvey	Scott Harvey Mountain Selection Amador County Barbera	2007
21953891	Scott Harvey	Scott Harvey One Last Kiss	2013
21975861	Scott Harvey	Scott Harvey Mountain Selection Amador County Barbera	2010
22454603	Scott Harvey	Scott Harvey Mountain Selection Amador County Barbera	2010
22825764	Scott Harvey	Syrah	2009
22825854	Scott Harvey	Scott Harvey Old Vine Reserve Amador County Zinfandel	2006
23003406	Scott Harvey	Mountain Selection Amador County Zinfandel	2007
23343708	Scott Harvey	Scott Harvey Reserve Amador County Barbera	2006
23395512	Scott Harvey	Scott Harvey Amador County Mountain Selection Syrah	2006
23423538	Scott Harvey	Scott Harvey Amador County Syrah	2011
23895235	Scott Harvey	Sauvignon Blanc	2013
20491075	Marie Andre	Marie Andre Nuits Saint Georges	2005
20612659	Marie Andre	Marie Andre Cuvee Des 40 Pieces Bourgogne	2008
20729021	Marie Andre	Marie Andre Bourgogne	2009
20733729	Marie Andre	Marie Andre Cote de Lechet Chablis Premier Cru	2009
20738459	Marie Andre	Marie Andre Chablis	2009
20740275	Marie Andre	Marc Lauby Bourgogne Pinot Noir	None
20826056	Marie Andre	Mont Pelliet	None
20906863	Marie Andre	Marie Andre Beaujolais Villages	2011
20920774	Marie Andre	Marie Andre Bourgogne Pinot Noir	2001
20949483	Marie Andre	Marie Andre Cuvee Des 40 Pieces Bourgogne	2010
20980798	Marie Andre	Marie Andre Cote de Lechet Chablis Premier Cru	2008
21055538	Marie Andre	Marie Andre Bourgogne	2009
21142022	Marie Andre	Marie Andre Nuits Saint Georges	2010
21159675	Marie Andre	Marie Andre Bourgogne	2010
21161890	Marie Andre	Pinot Noir Terre Precieuse	2008
21211303	Marie Andre	Marie Andre Chassegne Montrachet	2011
21261973	Marie Andre	Marie Andre Bourgogne	2011
21264359	Marie Andre	Marie Andre Chablis	2011
21682148	Marie Andre	Marie Andre Hautes Cotes De Nuits	2007
21837185	Marie Andre	Saint Veran	2011
21986789	Marie Andre	Marie Andre Meursault	2010
22289525	Marie Andre	Marie Andre Cuvee Des 40 Pieces Bourgogne	2009
22563972	Marie Andre	Gevrey Chambertin	2010
22668224	Marie Andre	Marie Andre Cuvee Des 40 Pieces Bourgogne	2011
22683994	Marie Andre	Marie Andre Cuvee Des 40 Pieces Bourgogne	2010
22805189	Marie Andre	Pommard	2011
22968852	Marie Andre	Marie Andre Bourgogne	2011
23100799	Marie Andre	Marie Andre Chablis	2011
23235080	Marie Andre	Marie Andre Bourgogne Chardonnay	1991
23243996	Marie Andre	He Schbacher Hasen Pfalz Pinot noir	2009
23419704	Marie Andre	Marie Andre D'Origine Bourgogne	2011
23470050	Marie Andre	Marie Andre D'Origine Bourgogne	2010
23883599	Marie Andre	Marie Andre Meursault	2011
23935411	Marie Andre	Marie Andre Hautes Cotes De Nuits	2010
23935964	Marie Andre	Bourgelat Le Rose	None
20075814	Domaine Latour Giraud	Domaine Latour Giraud Meursault Charmes Premier Cru	2008
20075819	Domaine Latour Giraud	Domaine Latour Giraud Volnay Clos Des Chenes Premier Cru	2008
20075820	Domaine Latour Giraud	Bourgogne Volnay Clos Des Chenes	1947
20075822	Domaine Latour Giraud	Domaine Latour Giraud Cuvee Charles Maxime Meursault	2008
20075823	Domaine Latour Giraud	Domaine Latour Giraud Meursault Genevrieres Premier Cru	2008
20075825	Domaine Latour Giraud	Maranges 1er Cru La Fussiere	2007
20267181	Domaine Latour Giraud	Domaine Latour Giraud Cuvee Des Pierre Meursault Genevrieres 1er Cru	2007
20296336	Domaine Latour Giraud	Domaine Latour Giraud Cuvee Charles Maxime Meursault	2008
20306276	Domaine Latour Giraud	Domaine Latour Giraud Meursault	2005
20347152	Domaine Latour Giraud	Domaine Latour Giraud Meursault Genevrieres Premier Cru	2009
20581433	Domaine Latour Giraud	Pommard Refene	2007
20828856	Domaine Latour Giraud	Domaine Latour Giraud Cuvee Charles Maxime Meursault	2002
20912551	Domaine Latour Giraud	Domaine Latour Giraud Pommard Refene Premier Cru	1995
20915028	Domaine Latour Giraud	Domaine Latour Giraud Cuvee Charles Maxime Meursault	2009
21011350	Domaine Latour Giraud	Domaine Latour Giraud Pommard Refene Premier Cru	1999
21027298	Domaine Latour Giraud	Domaine Latour Giraud Meursault	2010
21051624	Domaine Latour Giraud	Meursault	2010
21091566	Domaine Latour Giraud	Domaine Latour Giraud Cuvee Des Pierre Meursault Genevrieres 1er Cru	2010
21164788	Domaine Latour Giraud	Marlborough, New Zealand Sauvignon Blanc	2012
21273894	Domaine Latour Giraud	Domaine Latour Giraud Cuvee Carmen Pommard	2010
21298735	Domaine Latour Giraud	Domaine Latour Giraud Meursault Genevrieres Premier Cru	2010
21519639	Domaine Latour Giraud	Domaine Latour Giraud Cuvee Charles Maxime Meursault	2006
21790498	Domaine Latour Giraud	Domaine Latour Giraud Cuvee Selectionne Meursault	2010
21792223	Domaine Latour Giraud	Domaine Latour Giraud Meursault	2011
22430451	Domaine Latour Giraud	Domaine Latour Giraud Meursault Charmes Premier Cru	2008
22591669	Domaine Latour Giraud	Domaine Latour Giraud Meursault Genevrieres Premier Cru	2001
22737092	Domaine Latour Giraud	Domaine Latour Giraud Cuvee Carmen Pommard	2009
22772450	Domaine Latour Giraud	Domaine Latour Giraud Cuvee Carmen Pommard	2012
23102291	Domaine Latour Giraud	Domaine Latour Giraud Cuvee Charles Maxime Meursault	2013
23180536	Domaine Latour Giraud	Domaine Latour Giraud Cuvee Selectionne Meursault	2009
23282257	Domaine Latour Giraud	Maranges	2012
23826606	Domaine Latour Giraud	Pommard Refene Premier Cru	2011
23865353	Domaine Latour Giraud	Aranjuez Terruno	2011
23927008	Domaine Latour Giraud	Domaine Latour Giraud Cuvee Charles Maxime Meursault	2012
23977784	Domaine Latour Giraud	Domaine Latour Giraud Volnay Clos Des Chenes Premier Cru	2010
20069998	Domaine Michel Niellon	Domaine Michel Niellon Chassagne Montrachet Les Chenevottes 1er Cru	2006
20070008	Domaine Michel Niellon	Domaine Michel Niellon Clos De La Truffiere Chassagen Montrachet Les Chaumees 1er Cru	2008
20173819	Domaine Michel Niellon	Chassagne Montrachet Clos De La Maltroie 1er Cru	2004
20395336	Domaine Michel Niellon	Domaine Michel Niellon Chassagne Montrachet Clos Saint Jean 1er Cru	2007
20396627	Domaine Michel Niellon	Domaine Michel Niellon Chassagne Montrachet Clos Saint Jean 1er Cru	2009
20396633	Domaine Michel Niellon	Domaine Michel Niellon Chassagne Montrachet	2007
20438057	Domaine Michel Niellon	Domaine Michel Niellon Chassagne Montrachet	2005
20455362	Domaine Michel Niellon	Chassagne Montrachet Clos Saint Jean 1er Cru	1998
20659043	Domaine Michel Niellon	Chassagne Montrachet Les Grandes Ruchottes Premier Cru	2010
20897297	Domaine Michel Niellon	Domaine Michel Niellon Chassagen Montrachet Les Chaumees 1er Cru	2010
20913546	Domaine Michel Niellon	Domaine Michel Niellon Chassagne Montrachet Clos De La Maltroie 1er Cru	2006
20926759	Domaine Michel Niellon	Domaine Michel Niellon Chassagne Montrachet Clos Saint Jean 1er Cru	1980
21085871	Domaine Michel Niellon	Domaine Michel Niellon Chassagne Montrachet	2013
21086028	Domaine Michel Niellon	Domaine Michel Niellon Chassagne Montrachet	2010
21106816	Domaine Michel Niellon	Domaine Michel Niellon Chevalier Montrachet Grand Cru	2010
21264677	Domaine Michel Niellon	Domaine Michel Niellon Chassagen Montrachet Les Chaumees 1er Cru	1989
21337618	Domaine Michel Niellon	Michel Niellon Batard Montrachet Grand Cru	1996
21342212	Domaine Michel Niellon	Domaine Michel Niellon Chassagne Montrachet Clos Saint Jean 1er Cru	2009
21458107	Domaine Michel Niellon	Domaine Michel Niellon Chassagne Montrachet Clos Saint Jean 1er Cru	2005
21486379	Domaine Michel Niellon	Domaine Michel Niellon Chevalier Montrachet Grand Cru	1999
21515200	Domaine Michel Niellon	Domaine Michel Niellon Chassagne Montrachet Clos Saint Jean 1er Cru	None
21515592	Domaine Michel Niellon	Domaine Michel Niellon Chassagne Montrachet Clos De La Maltroie 1er Cru	2004
21518911	Domaine Michel Niellon	Domaine Michel Niellon Chassagne Montrachet	2008
21538230	Domaine Michel Niellon	Domaine Michel Niellon Chassagne Montrachet Clos De La Maltroie 1er Cru	2008
21893190	Domaine Michel Niellon	Domaine Michel Niellon Clos De La Truffiere Chassagen Montrachet Les Chaumees 1er Cru	2010
21919829	Domaine Michel Niellon	Domaine Michel Niellon Chevalier Montrachet Grand Cru	1998
21919840	Domaine Michel Niellon	Domaine Michel Niellon Chevalier Montrachet Grand Cru	2012
21999269	Domaine Michel Niellon	Domaine Michel Niellon Chassagne Montrachet Clos De La Maltroie 1er Cru	2007
22230695	Domaine Michel Niellon	Recolte Chevalier Montrachet Grand Cru Bou Bourgogne	2010
22792785	Domaine Michel Niellon	Domaine Michel Niellon Chassagne Montrachet Les Chenevottes 1er Cru	2010
23200062	Domaine Michel Niellon	Domaine Michel Niellon Chassagne Montrachet Les Chenevottes 1er Cru	2011
23496786	Domaine Michel Niellon	Domaine Michel Niellon Chassagne Montrachet Clos De La Maltroie 1er Cru	2000
23508778	Domaine Michel Niellon	Chassagne Montrachet 1er Cru Clos Saint Jean	2005
23941389	Domaine Michel Niellon	Domaine Michel Niellon Chassagne Montrachet	2010
2003273	Domaine Michel Niellon	Domaine Michel Niellon Clos De La Truffiere Chassagen Montrachet Les Chaumees 1er Cru	2012
20104528	S.Anna	S.Anna Prosecco	2008
20104621	S.Anna	I Classici Sauvignon	2008
20104624	S.Anna	Goccia Chardonnay	2008
20104627	S.Anna	Tocai Italica	2002
20104629	S.Anna	Tai Classico	2009
20104630	S.Anna	Ronco Di Poggiobello	2008
20104637	S.Anna	Podere 47 Cabernet Sauvignon	2008
20104652	S.Anna	Traminer Petillant	2008
20104654	S.Anna	Il Rosa Petillant	2008
20104657	S.Anna	Ronco Del Miele	2008
20448065	S.Anna	Tenuta S.Anna Goccia Pinot Grigio	2013
20531849	S.Anna	S.Anna Cabernet Franc	U.V.
20599752	S.Anna	Tenutas.Anna Prosecco veneto	2008
20600224	S.Anna	Chardonnay	None
20618069	S.Anna	Villa Chiopris Prosecco	None
20628943	S.Anna	S.Anna Prosecco	None
20647985	S.Anna	Tenuta S.Ana Chardonnay	2008
20689771	S.Anna	Sauvignon	2011
20745018	S.Anna	Moscato	None
20904115	S.Anna	Lison Pramaggiore Pinot Grigio	2010
20958311	S.Anna	Prosecco Millesimato Brut	2011
21120126	S.Anna	S.Anna Sauvignon	2012
21250881	S.Anna	Mi Estancia Premium Tinto Cabernet Franc	2012
21365277	S.Anna	Cabernet Franc	2011
21574754	S.Anna	Cabernet Franc Rose	None
21606805	S.Anna	Tenuta S.Anna Goccia Pinot Grigio	2013
21644897	S.Anna	Friuli Sauvignon	None
21784770	S.Anna	Pinot Grigio	None
21806422	S.Anna	Brut Vino Spumante Di Qualita Metodo Tradizionale Metodo Classico	None
22627675	S.Anna	Cabernet Franc	2010
22852144	S.Anna	Rotem Reshef Refosco Dal Peduncolo Rosso	2008
22916804	S.Anna	Tramini	2011
22984222	S.Anna	Cabernet Franc	2011
23951669	S.Anna	Cabernet Franc	None
23980323	S.Anna	S.Anna Sauvignon	2013
20081471	Domaine Les Goubert	Domaine Les Goubert Cotes Du Rhone	2012
20081473	Domaine Les Goubert	Sablet	2006
20081476	Domaine Les Goubert	Domaine Les Goubert Cotes Du Rhone	2010
20081479	Domaine Les Goubert	Domaine Les Goubert Cotes Du Rhone	2009
20081490	Domaine Les Goubert	Domaine Les Goubert Les Favoris Cotes Du Rhone	2011
20081494	Domaine Les Goubert	Domaine Les Goubert Cuvee De V Cotes Du Rhone	2009
20157780	Domaine Les Goubert	Domaine Les Goubert Gigondas	2007
20170531	Domaine Les Goubert	Domaine Les Goubert Sablet Cote Du Rhone Villages	2007
20207301	Domaine Les Goubert	Domaine Les Goubert Gigondas	2005
20240208	Domaine Les Goubert	Domaine Les Goubert Gigondas	2002
20253558	Domaine Les Goubert	Domaine Les Goubert Gigondas	2010
20255614	Domaine Les Goubert	Domaine Les Goubert Gigondas	2009
20263494	Domaine Les Goubert	Domaine Les Goubert Cuvee Florence Gigondas	2001
20273918	Domaine Les Goubert	Domaine Les Goubert Gigondas	2003
20411460	Domaine Les Goubert	Domaine Les Goubert Cuvee Florence Gigondas	2010
20509261	Domaine Les Goubert	Domaine Les Goubert Sablet Cote Du Rhone Villages	2003
20556158	Domaine Les Goubert	Domaine Les Goubert L'Inedit Cotes Du Rhone	2009
20642563	Domaine Les Goubert	Domaine Les Goubert Cotes Du Rhone	2009
20716482	Domaine Les Goubert	Domaine Les Goubert Sablet Cote Du Rhone Villages	2003
20750387	Domaine Les Goubert	Domaine Les Goubert Cuvee Florence Gigondas	2004
20777400	Domaine Les Goubert	Domaine Les Goubert Sablet Cotes Du Rhone Villages	2011
20840391	Domaine Les Goubert	Domaine Les Goubert Gigondas	2001
20928729	Domaine Les Goubert	Domaine Les Goubert Gigondas	2000
21099489	Domaine Les Goubert	Domaine Les Goubert Cotes Du Rhone	2001
21235673	Domaine Les Goubert	Domaine Les Goubert Les Favoris Cotes Du Rhone	2008
21411427	Domaine Les Goubert	Domaine Les Goubert L'Inedit Cotes Du Rhone	2010
21710900	Domaine Les Goubert	Domaine Les Goubert Gigondas	1995
21711621	Domaine Les Goubert	Domaine Les Goubert Cuvee De V Cotes Du Rhone	2010
21747230	Domaine Les Goubert	Le Rose De Flo Sablet	2012
21816917	Domaine Les Goubert	Domaine Les Goubert Cotes Du Rhone	1997
21823855	Domaine Les Goubert	Domaine Les Goubert Cuvee De V Cotes Du Rhone	2011
22580006	Domaine Les Goubert	Domaine Les Goubert Sablet Cotes Du Rhone Villages	2012
22934885	Domaine Les Goubert	Les Goubert Sablet Cotes du Rhone Villages	None
22934941	Domaine Les Goubert	Les Goubert Sablet Cotes du Rhone Villages	1988
23413928	Domaine Les Goubert	Domaine Les Goubert Cuvee Florence Gigondas	2006
20180155	Scarborough	Scarborough The Main Event Cabernet Sauvignon	2013
20246879	Scarborough	Scarborough The Rebel Red	2009
20318942	Scarborough	Scarborough Chardonnay	2009
20369600	Scarborough	Scarborough Chardonnay	2011
20429065	Scarborough	Scarborough Chardonnay	2007
20506301	Scarborough	Scarborough The Royale	2008
20514929	Scarborough	Scarborough Blue Label Chardonnay	2011
20530985	Scarborough	Scarborough The Main Event Cabernet Sauvignon	2013
20610009	Scarborough	Scarborough Pinot Noir Rose	2012
20655029	Scarborough	Scarborough Pinot Noir Rose	2012
20696917	Scarborough	Scarborough Chardonnay	2010
20697319	Scarborough	Scarborough Shiraz	2002
20881464	Scarborough	Scarborough Late Harvest Semillon	2013
20897712	Scarborough	Scarborough Semillon	2011
20957832	Scarborough	Scarborough Late Harvest Semillon	2013
20958303	Scarborough	Scarborough Semillon	2012
20958314	Scarborough	Scarborough Chardonnay	2007
20958334	Scarborough	Scarborough Semillon	2012
21025137	Scarborough	Scarborough The Royale	2013
21300755	Scarborough	Scarborough The Royale	2008
21391437	Scarborough	Scarborough Shiraz	2010
21566933	Scarborough	Scarborough Shiraz	2010
21588820	Scarborough	Scarborough The Rebel Red	2009
21867337	Scarborough	Scarborough The Royale	2009
21920449	Scarborough	Scarborough Pinot Noir	2013
22123585	Scarborough	Scarborough The Works	2013
22178328	Scarborough	Scarborough Chardonnay	2011
22706553	Scarborough	Scarborough The Works	2013
22813196	Scarborough	Scarborough I.M. Red	2011
23027316	Scarborough	Scarborough Shiraz	2003
23105370	Scarborough	Scarborough Blue Label Chardonnay	2012
23105407	Scarborough	Scarborough Blue Label Chardonnay	2012
23244280	Scarborough	Scarborough I.M. Red	2011
23872778	Scarborough	Scarborough Petit Verdot	2013
23872806	Scarborough	Scarborough Petit Verdot	2013
20045949	A. Et P. De Villaine	A. Et P. De Villaine Bouzeron	2007
20045951	A. Et P. De Villaine	A. Et P. De Villaine Bourgogne Cote Chalonnaise La Digoine	2010
20045952	A. Et P. De Villaine	A. Et P. De Villaine Bourgogne Cote Chalonnaise La Digoine	2006
20045953	A. Et P. De Villaine	A. Et P. De Villaine Les Montots Mercurey	1999
20105913	A. Et P. De Villaine	A. Et P. De Villaine Bourgogne Cote Chalonnaise La Digoine	2008
20209758	A. Et P. De Villaine	A. Et P. De Villaine Bouzeron	2011
20244033	A. Et P. De Villaine	A. Et P. De Villaine Bourgogne Cote Chalonnaise La Fortune	2008
20364825	A. Et P. De Villaine	A. Et P. De Villaine Bouzeron	2006
20369079	A. Et P. De Villaine	A. Et P. De Villaine Bourgogne Cote Chalonnaise Les Clous	2010
20512599	A. Et P. De Villaine	Domaine A. Et P. De Villar Les Clous Bourgogne Cote Chalonnaise	2008
20612382	A. Et P. De Villaine	A. Et P. De Villaine Bourgogne Cote Chalonnaise La Digoine	2005
21262910	A. Et P. De Villaine	A. Et P. De Villaine Les Montots Mercurey	2008
21353201	A. Et P. De Villaine	A. Et P. De Villaine Bourgogne Cote Chalonnaise La Digoine	1994
21376583	A. Et P. De Villaine	A. Et P. De Villaine Les Montots Mercurey	2011
21382804	A. Et P. De Villaine	A. Et P. De Villaine Les Montots Mercurey	2004
21517236	A. Et P. De Villaine	A. Et P. De Villaine Bourgogne Cote Chalonnaise Les Clous	2005
21536216	A. Et P. De Villaine	A. Et P. De Villaine Bourgogne Cote Chalonnaise Les Clous	2009
21566061	A. Et P. De Villaine	A. Et P. De Villaine Les Montots Mercurey	2007
21645384	A. Et P. De Villaine	A. Et P. De Villaine Bourgogne Cote Chalonnaise La Fortune	1999
21655721	A. Et P. De Villaine	A. Et P. De Villaine Bourgogne Cote Chalonnaise Les Clous	2009
21739904	A. Et P. De Villaine	A. Et P. De Villaine Bouzeron Recolte	1998
21771762	A. Et P. De Villaine	A. Et P. De Villaine Les Montots Mercurey	2006
21986705	A. Et P. De Villaine	A. Et P. De Villaine Les Montots Mercurey	2002
22016036	A. Et P. De Villaine	A. Et P. De Villaine Bourgogne Cote Chalonnaise La Digoine	2010
22031587	A. Et P. De Villaine	A. Et P. De Villaine Bourgogne Cote Chalonnaise La Digoine	2004
22062104	A. Et P. De Villaine	A. Et P. De Villaine Bourgogne Cote Chalonnaise Les Clous	2008
22155632	A. Et P. De Villaine	A. Et P. De Villaine Bouzeron	2010
22441762	A. Et P. De Villaine	Brut	None
22442294	A. Et P. De Villaine	A. Et P. De Villaine Bourgogne Cote Chalonnaise Les Clous	2006
22738119	A. Et P. De Villaine	A. Et P. De Villaine Bourgogne Cote Chalonnaise La Digoine	2003
23059377	A. Et P. De Villaine	A. Et P. De Villaine Bouzeron	2012
23231850	A. Et P. De Villaine	A. Et P. De Villaine Bourgogne Cote Chalonnaise La Fortune	2011
23330592	A. Et P. De Villaine	A. Et P. De Villaine Bouzeron Recolte	2002
23389128	A. Et P. De Villaine	Passetemps Santenay 1er Cru	2011
23867343	A. Et P. De Villaine	A. Et P. De Villaine Bouzeron	2011
20180785	Mario Collina	Mario Collina Valdadige Pinot Grigio	2007
20191132	Mario Collina	Mario Collina Trentino Merlot	2010
20242224	Mario Collina	Mario Collina Friuli Grave Sauvignon	2006
20242234	Mario Collina	Mario Collina Valdadige Pinot Grigio	2006
20500772	Mario Collina	Mario Collina Frizzante Prosecco	2008
20545860	Mario Collina	Mario Collina Valdadige Chardonnay	2009
20640199	Mario Collina	Mario Collina Valdadige Pinot Grigio	None
20644265	Mario Collina	Rodvin Merlot	None
20701193	Mario Collina	Mario Collina Trentino Merlot	2010
20728064	Mario Collina	Mario Collina Sicilia Nero D'Avola	2011
20728065	Mario Collina	Mario Collina Sicilia Nero D'Avola	2011
20746879	Mario Collina	Mario Collina Orvieto Classico	2011
20804436	Mario Collina	Mario Collina Valdadige Pinot Grigio	2011
20818367	Mario Collina	Mario Collina Sicilia Nero D'Avola	2009
20923109	Mario Collina	Mario Collina Frizzante Prosecco	2008
21013720	Mario Collina	Mario Collina Trentino Merlot	2011
21016045	Mario Collina	Zlomek	2011
21075316	Mario Collina	Mario Collina Valdadige Pinot Grigio	2012
21091216	Mario Collina	Mario Collina Frizzante Prosecco	2010
21276550	Mario Collina	Mario Collina Valdadige Pinot Grigio	2009
21410784	Mario Collina	Lieblich Puglia Sangiovese	2012
21616683	Mario Collina	Mario Collina Orvieto Classico	2011
21813527	Mario Collina	Delle Venezie Rosato Merlot	2012
22014876	Mario Collina	Mario Collina Valdadige Pinot Grigio	2008
22245024	Mario Collina	Vino dell Italia chardonnay The Exquisite Collection	2012
22325264	Mario Collina	Mario Collina Trentino Merlot	2011
22395977	Mario Collina	Mario Collina Valdadige Chardonnay	2009
22472818	Mario Collina	Villa Spreitzer Trocken	2012
22601895	Mario Collina	Mario Collina Sicilia Nero D'Avola	2008
22728474	Mario Collina	Mario Collina Trentino Merlot	None
22764103	Mario Collina	Mario Collina Valdadige Chardonnay	2011
23289220	Mario Collina	Trentino Rosso	2012
23431047	Mario Collina	Mario Collina Valdadige Chardonnay	2004
23513161	Mario Collina	Avantgarde Szekszardi Triangulum Cuvee	2012
23829351	Mario Collina	Trueblood Chardonnay	2011
20118032	Primaterra	Primaterra Pinot Grigio	2008
20118033	Primaterra	Primaterra Puglia Primitivo	2007
20128831	Primaterra	Primaterra Chardonnay	2007
20128834	Primaterra	Primaterra Sicilia Sangiovese	2007
20128836	Primaterra	Primaterra Sicilia Syrah	2007
20204625	Primaterra	Primaterra Pinot Grigio	2010
20205962	Primaterra	Primaterra Sicilia Sangiovese	2008
20458760	Primaterra	Primaterra Primitivo	2013
20473691	Primaterra	Primaterra Primitivo	2010
20480245	Primaterra	Primaterra Sangiovese	2013
20493217	Primaterra	Primaterra Puglia Primitivo	2010
20498122	Primaterra	Primaterra Pinot Grigio	2011
20668182	Primaterra	Primaterra Pinot Noir	2008
20712389	Primaterra	Primaterra Torro Grill Sicilia Sangiovese	2010
20787875	Primaterra	Primaterra Pinot Noir	2013
20911767	Primaterra	Primaterra Primitivo	2012
20911806	Primaterra	Primaterra Primitivo	2011
21055894	Primaterra	Primaterra Torro Grill Sicilia Sangiovese	2010
21057520	Primaterra	Primaterra Sangiovese	2012
21262528	Primaterra	Venezie Pinot Grigio Rose	None
21425981	Primaterra	Primaterra Sicilia Sangiovese	2005
21484853	Primaterra	Primaterra Veneto Sangiovese	2005
21655393	Primaterra	Pinot Grigio	2012
21703916	Primaterra	Primaterra Sicilia Syrah	2013
21857041	Primaterra	Primaterra Puglia Primitivo	2009
21867318	Primaterra	Primaterra Veneto Sangiovese	2005
22159080	Primaterra	Primaterra Delle Venezie Pinot Noir	2013
22226581	Primaterra	Primaterra Delle Venezie Pinot Noir	2009
22662432	Primaterra	Primaterra Delle Venezie Pinot Noir	2010
22827273	Primaterra	Primaterra Sicilia Syrah	2005
23272481	Primaterra	Primaterra Sicilia Sangiovese	2011
23281595	Primaterra	Primaterra Primitivo	2013
23516054	Primaterra	Primaterra Primitivo	2010
23822672	Primaterra	Primaterra Puglia Primitivo	1929
23878614	Primaterra	Primaterra Primitivo	2012
20763385	Villa Matilde	Villa Matilde Rocca Dei Leoni Falanghina	2008
20791023	Villa Matilde	Tenuta Rocca Dei Leoni Falanghina	2011
20799505	Villa Matilde	Camarato	1999
20814012	Villa Matilde	Villa Matilde Tenute Di Altavilla Taurasi	2006
20822657	Villa Matilde	Villa Matilde Campostellato Fiano Di Avellino	2010
20867910	Villa Matilde	Villa Matilde Tenute Di Altavilla Taurasi	2006
20990898	Villa Matilde	Caracci	2010
21039095	Villa Matilde	Campostellato Falanghina	None
21079317	Villa Matilde	Villa Matilde Camarato	2005
21090452	Villa Matilde	Rocca Dei Leoni Terre Cerase Campania	None
21126257	Villa Matilde	Villa Matilde Classic	2013
21302208	Villa Matilde	Angelarosa Taurasi	2007
21399943	Villa Matilde	Villa Matilde Rocca Dei Leoni Aglianico	2008
21452774	Villa Matilde	Di Altavilla Greco Di Tufo	None
21457825	Villa Matilde	Villa Matilde Greco di Tufo	2011
21465167	Villa Matilde	Di Altavilla Greco Di Tufo	2004
21582436	Villa Matilde	Villa Matilde Terre Cerase Rocca Dei Leoni	2013
21582444	Villa Matilde	Villa Matilde Terre Cerase Rocca Dei Leoni	2010
21617475	Villa Matilde	Villa Matilde Tenute Di Altavilla Taurasi	2007
21696211	Villa Matilde	Villa Matilde Rocca Dei Leoni Falanghina	2012
21727405	Villa Matilde	Villa Matilde Rocca Dei Leoni Falanghina	2008
21902441	Villa Matilde	Villa Matilde Greco di Tufo	2012
22149769	Villa Matilde	Villa Matilde Falanghina	2011
22272383	Villa Matilde	Eleusi	None
22393435	Villa Matilde	Colombo Zamagni Toscana Vino Rosso	None
22400524	Villa Matilde	Taurasi DOCG	2007
22511557	Villa Matilde	Villa Matilde Cecubo Campostellato	2010
22556935	Villa Matilde	Villa Matilde Terre Cerase Rocca Dei Leoni	2008
22578579	Villa Matilde	Falerno Del Massico	None
22611491	Villa Matilde	Villa Matilde Cecubo Campostellato	2007
23091152	Villa Matilde	Cecubos Roccamonfina	2005
23200494	Villa Matilde	Caracci Grappa	None
23451059	Villa Matilde	Villa Matilde Campostellato Fiano Di Avellino	2011
23484112	Villa Matilde	Villa Matilde Falanghina	2012
23896106	Villa Matilde	Villa Matilde Greco di Tufo	2012
20317723	Rene Sparr	Rene Sparr Alsace Gewurztraminer	2009
20403211	Rene Sparr	Rene Sparr Mambourg Alsace Grand Cru Gewurztraminer	2011
20528383	Rene Sparr	Rene Sparr One Alsace	2010
20577891	Rene Sparr	Rene Sparr Excellence Alsace Pinot Gris	2011
20598134	Rene Sparr	Rene Sparr Excellence Alsace Gewurztraminer	2011
20648553	Rene Sparr	Rene Sparr Alsace Riesling	2010
20670301	Rene Sparr	Rene Sparr Alsace Gewurztraminer	2008
20738473	Rene Sparr	Rene Sparr Excellence Alsace Pinot Gris	2008
20762100	Rene Sparr	Rene Sparr Mambourg Alsace Grand Cru Gewurztraminer	2008
20762108	Rene Sparr	Mambourg Alsace Grand Cru Pinot Gris	2008
20762109	Rene Sparr	Rene Sparr Excellence Alsace Gewurztraminer	2008
20762114	Rene Sparr	Rene Sparr Excellence Alsace Pinot Gris	2006
20809475	Rene Sparr	Cremant d'Alsace Methode Traditionnelle Excellence Brut	2008
20865653	Rene Sparr	Rene Sparr Alsace Pinot Gris	2009
21104138	Rene Sparr	Rene Sparr Excellence Alsace Riesling	2008
21531325	Rene Sparr	Alsace Calcaire Pinot Noir	2009
21665624	Rene Sparr	Rene Sparr Mambourg Alsace Grand Cru Gewurztraminer	2010
21686901	Rene Sparr	Rene Sparr Excellence Alsace Pinot Gris	2009
21798656	Rene Sparr	Alsace Excellence Sylvaner	2011
21840149	Rene Sparr	Rene Sparr Alsace Gewurztraminer	2011
22141621	Rene Sparr	Rene Sparr Excellence Alsace Pinot Gris	2007
22345370	Rene Sparr	Rene Sparr Excellence Alsace Riesling	2011
22379539	Rene Sparr	Alsace Gewürztraminer Vendanges Tardives	2002
22402073	Rene Sparr	Rene Sparr Alsace Gewurztraminer	2011
22558602	Rene Sparr	Pinot Blanc Alsace Excellence	2011
22947568	Rene Sparr	Alsace Rouge D Ottrott Pinot Noir	2012
23048848	Rene Sparr	Blanc De Blancs Methode Traditionnelle Brut	None
23240116	Rene Sparr	Rene Sparr Granit Alsace Riesling	2009
23279451	Rene Sparr	Alsace Klevener De Heiligenstein	1998
23313304	Rene Sparr	Rene Sparr Excellence Alsace Pinot Gris	2011
23313414	Rene Sparr	Rene Sparr Excellence Alsace Pinot Gris	2013
23444207	Rene Sparr	Rene Sparr Alsace Gewurztraminer	2012
23455624	Rene Sparr	Clos Sainte Dite Obernai Riesling	None
23517687	Rene Sparr	Rene Sparr One Alsace	2011
23745700	Rene Sparr	Rene Sparr One Alsace	2011
20096442	Muri Gries	Südtirol Lagrein	2009
20184450	Muri Gries	Muri Gries Alto Adige Lagrein	2008
20207777	Muri Gries	Alto Adige Lagrein	2010
20274036	Muri Gries	Muri Gries Sudtirol Blauburgunder	2011
20337811	Muri Gries	Muri Gries Südtirol Moritzing Lagrein	2009
20626057	Muri Gries	Barolo bussia	2005
20637732	Muri Gries	Muri Gries Muller Thurgau	2009
20704115	Muri Gries	Muri Gries Sudtirol Blauburgunder	2011
20775697	Muri Gries	Müller Thurgau	2011
20776425	Muri Gries	Muri Gries Alto Adige Lagrein	2011
20820702	Muri Gries	Südtirol Pinot Grigio	2011
20879389	Muri Gries	Lagrein Alto Adige Südtirol Riserva	2011
20916836	Muri Gries	Muri Gries Muller Thurgau	2011
20932073	Muri Gries	Muri Gries Alto Adige Sudtirol Moscato Rosa Abtei Muri	2009
20954457	Muri Gries	Muri Gries Abtei Muri Alto Adige Sudtirol Riserva Lagrein	2009
20963396	Muri Gries	Muri Gries Abtei Muri Sudtiroler Riserva Lagrein	2003
21064399	Muri Gries	Muri Gries Abtei Muri Alto Adige Sudtirol Riserva Lagrein	2010
21067911	Muri Gries	Muri Gries Sudtirol Blauburgunder	2010
21074775	Muri Gries	Muri Gries Sudtirol Lagrein	2009
21092906	Muri Gries	Muri Gries Sudtiroler Lagrein Moritzing	2011
21292952	Muri Gries	Muri Gries Sudtirol Chardonnay	2012
21543384	Muri Gries	Muri Gries Sudtirol Lagrein	2013
21652641	Muri Gries	Muri Gries Sudtiroler Lagrein Moritzing	2012
21717851	Muri Gries	Muri Gries Sudtirol Lagrein	2010
21729695	Muri Gries	Südtirol Blauburgunder	2010
21864179	Muri Gries	Muri Gries Muller Thurgau	2012
21883505	Muri Gries	Muri Gries Lagrein Rosato Alto Adige	2012
22139921	Muri Gries	Südtirol Lagrein Kretzer	2012
22352705	Muri Gries	Muri Gries Sudtirol Lagrein	2012
22841268	Muri Gries	Hamasrek	2007
23041300	Muri Gries	Muri Gries Abtei Muri Sudtiroler Riserva Lagrein	2012
23076572	Muri Gries	Abtei Muri WEISS	2011
23168659	Muri Gries	Muri Gries Alto Adige Sudtirol Moscato Rosa Abtei Muri	2008
23564896	Muri Gries	Muri Gries Sudtirol Chardonnay	2012
23564904	Muri Gries	Südtirol Silvaner	None
20211251	Antonio Camillo	Antonio Camillo Principio Ciliegiolo	2008
20277129	Antonio Camillo	Antonio Camillo PoggioargentierA Morellino Di Scansano	2005
20317882	Antonio Camillo	Argentiera PoggioargentierA Morellino Di Scansano	2011
20357945	Antonio Camillo	Antonio Camillo PoggioargentierA Morellino Di Scansano	2009
20425083	Antonio Camillo	Antonio Camillo Maremma Toscana	2012
20446464	Antonio Camillo	Antonio Camillo Maremma Toscana	2011
20545694	Antonio Camillo	Antonio Camillo Principio Ciliegiolo	2009
20592730	Antonio Camillo	PoggioargentierA GuazzA Ansonica Vermentino	None
20631430	Antonio Camillo	Antonio Camillo Bolgheri Pianetto Tuscany	2010
20652126	Antonio Camillo	Antonio Camillo Bolgheri Pianetto Tuscany	2010
20698652	Antonio Camillo	Antonio Camillo Poggio Ai Ginepri Toscana	2011
20758201	Antonio Camillo	Cecco Sodo Bolgheri	2008
20875900	Antonio Camillo	Antonio Camillo Villa Donoratico Bolghei	2010
20881739	Antonio Camillo	Antonio Camillo PoggioargentierA Morellino Di Scansano	2000
20957756	Antonio Camillo	Santa Vicenza Ventoso Morellino di Scansano	2009
21106200	Antonio Camillo	Antonio Camillo Maremma Toscana	2011
21222999	Antonio Camillo	Antonio Camillo Maremma Toscana	2008
21279567	Antonio Camillo	Bolgheri Villa Donoratico	2009
21306231	Antonio Camillo	Lalicante	None
21345428	Antonio Camillo	Vignaiolo In Maremma Alture Sauvignon	None
21416289	Antonio Camillo	Antonio Camillo Capatosta Morellino di Scansano	2011
21523805	Antonio Camillo	Antonio Camillo Opheliah Maria Toscana	2010
21532642	Antonio Camillo	Antonio Camillo Opheliah Maria Toscana	2010
21639791	Antonio Camillo	Antonio Camillo Poggio Ai Ginepri Toscana	2011
21715916	Antonio Camillo	Toscana Sauvignon	2011
21905233	Antonio Camillo	Antonio Camillo Capatosta Morellino di Scansano	2010
21984313	Antonio Camillo	Antonio Camillo Toscana Giorgio Bartholomaus	2008
22503536	Antonio Camillo	Calandro Toscana	None
22512097	Antonio Camillo	Antonio Camillo Toscana Giorgio Bartholomaus	2010
22584095	Antonio Camillo	Antonio Camillo Toscana Giorgio Bartholomaus	2007
22595783	Antonio Camillo	Antonio Camillo Villa Donoratico Bolghei	2010
22632520	Antonio Camillo	Antonio Camillo Maremma Toscana	2012
22839897	Antonio Camillo	Blue di vigna	2007
22916055	Antonio Camillo	Antonio Camillo Toscana Giorgio Bartholomaus	2006
23432959	Antonio Camillo	Antonio Camillo Toscana Giorgio Bartholomaus	2007
20226374	La Cave De Geneve	La Cave De Geneve Gamay	2008
20279047	La Cave De Geneve	La Cave De Geneve La Clemence Geneve Gamaret	2009
20293699	La Cave De Geneve	La Cave De Geneve Gamay	2008
20386856	La Cave De Geneve	La Cave De Geneve La Tour Maitresse Merlot	2009
20519709	La Cave De Geneve	La Cave De Geneve Satigny Chasselas De Geneve	2009
20632902	La Cave De Geneve	La Cave De Geneve La Clemence Geneve Gamaret	2010
20665895	La Cave De Geneve	La Cave De Geneve Le Savant Sauvignon Gris	2008
20671616	La Cave De Geneve	La Cave De Geneve Gamaret L'Humaniste	2008
20682801	La Cave De Geneve	L Aiglette Sauvignon Blanc De Geneve	2008
20688512	La Cave De Geneve	Baccarat Blanc De Blancs Chardonnay	None
20857234	La Cave De Geneve	La Cave De Geneve Gamay	None
20861353	La Cave De Geneve	La Cave De Geneve La Clef Du Temps Viognier de Geneve	2008
20862377	La Cave De Geneve	Le Tresor de Geneve Chardonnay	2010
20969050	La Cave De Geneve	La Cave De Geneve Gamaret L'Humaniste	2011
20974612	La Cave De Geneve	La Cave De Geneve Rue Des Belles Fille Cabernet Franc	2011
21009510	La Cave De Geneve	Melomane Assemblage de Cepages	2008
21096186	La Cave De Geneve	Domaine Du Tresor Merlot	None
21230066	La Cave De Geneve	Baccarat La Grande Cuvee Brut	2008
21251756	La Cave De Geneve	La Cave De Geneve Eleve En Futs de Chene Syrah	2010
21256246	La Cave De Geneve	La Cave De Geneve Eleve En Futs de Chene Syrah	2010
21296670	La Cave De Geneve	L'Imperatrice Pinot Blanc	None
21317885	La Cave De Geneve	La Clef Du Temps Viognier de Geneve	2012
21339413	La Cave De Geneve	La Cave De Geneve Le Savant Sauvignon Gris	2012
21606309	La Cave De Geneve	Satigny Chasselas De Geneve	2012
21667002	La Cave De Geneve	La Cave De Geneve Satigny Chasselas De Geneve	2012
21825250	La Cave De Geneve	La Cave De Geneve La Tour Maitresse Merlot	2002
22035096	La Cave De Geneve	Gamaret Les Couleurs	None
22302984	La Cave De Geneve	Baccarat Prestige Vin Mousseux Suisse Rose	None
22325502	La Cave De Geneve	La Cave De Geneve La Clef Du Temps Viognier de Geneve	2009
22383096	La Cave De Geneve	Baccarat Cuvee Prestige Rose de Pinot Noir	None
22567142	La Cave De Geneve	Vin Doux Pinot Gris	2009
22618437	La Cave De Geneve	La Cave De Geneve Rue Des Belles Fille Cabernet Franc	2011
23041109	La Cave De Geneve	Gris de gris	None
23324923	La Cave De Geneve	Ouvrez L'Oeil Perdrix De Geneve	None
23400020	La Cave De Geneve	La Cave De Geneve Rue Des Belles Fille Cabernet Franc	2003
20045332	De Morgenzon	De Morgenzon DMZ Sauvignon Blanc	2012
20045334	De Morgenzon	De Morgenzon DMZ Cabernet Rose	2012
20045335	De Morgenzon	De Morgenzon Chardonnay	2012
20045336	De Morgenzon	De Morgenzon Syrah	2011
20202062	De Morgenzon	De Morgenzon Reserve Stellenbosch Chenin Blanc	2009
20276669	De Morgenzon	De Morgenzon Chardonnay	2011
20334352	De Morgenzon	De Morgenzon Syrah	2009
20357221	De Morgenzon	De Morgenzon Stellenbosch Chenin Blanc	2011
20374509	De Morgenzon	De Morgenzon Stellenbosch Chenin Blanc	2010
20421900	De Morgenzon	De Morgenzon Stellenbosch Chenin Blanc	2005
20472684	De Morgenzon	De Morgenzon Reserve Stellenbosch Chenin Blanc	2011
20531772	De Morgenzon	De Morgenzon Chardonnay	2012
20570973	De Morgenzon	De Morgenzon DMZ Pinot Noir	2010
20637550	De Morgenzon	De Morgenzon Syrah	2009
20662381	De Morgenzon	De Morgenzon DMZ Pinot Noir	2010
20739561	De Morgenzon	De Morgenzon Reserve Stellenbosch Chenin Blanc	2011
20740084	De Morgenzon	De Morgenzon DMZ Pinot Noir	2011
21208495	De Morgenzon	De Morgenzon Maestro Red	2011
21338084	De Morgenzon	De Morgenzon Garden Vineyards Rose	2011
21347076	De Morgenzon	De Morgenzon Garden Vineyards Rose	2012
21363044	De Morgenzon	De Morgenzon DMZ Cabernet Rose	2012
21418062	De Morgenzon	De Morgenzon Chardonnay	2013
21701975	De Morgenzon	De Morgenzon DMZ Cabernet Rose	2013
21806070	De Morgenzon	De Morgenzon Garden Vineyards Rose	2012
21947461	De Morgenzon	De Morgenzon DMZ Sauvignon Blanc	2012
21980259	De Morgenzon	De Morgenzon Maestro Red	2011
22595329	De Morgenzon	De Morgenzon DMZ White	2011
22636011	De Morgenzon	De Morgenzon The Fugard Theatre White	2012
22638434	De Morgenzon	De Morgenzon The Fugard Theatre White	2012
22857427	De Morgenzon	De Morgenzon DMZ White	2011
22966981	De Morgenzon	De Morgenzon Stellenbosch Chenin Blanc	2005
23038571	De Morgenzon	De Morgenzon Stellenbosch Chenin Blanc	2012
23155935	De Morgenzon	De Morgenzon DMZ Sauvignon Blanc	2013
23758927	De Morgenzon	De Morgenzon DMZ Chenin Blanc	2013
23765457	De Morgenzon	De Morgenzon DMZ Chenin Blanc	2013
20300910	Egri Bikaver	Egri Bikaver	2010
20303263	Egri Bikaver	Egri Bikaver	2009
20578366	Egri Bikaver	Egri Bikaver Vedett Eredet Bor	2005
20629114	Egri Bikaver	Egri Bikaver Vedett Eredetu Bor	2010
20631719	Egri Bikaver	Egri Bikaver	2009
20687951	Egri Bikaver	Egri Bikaver	2008
20742075	Egri Bikaver	Egri Bikaver	2009
20970579	Egri Bikaver	Egri Bikaver Cabernet Franc	2003
21276072	Egri Bikaver	Egri Bikaver	2005
21313669	Egri Bikaver	Egri Bikaver	None
21355483	Egri Bikaver	Egri Bikaver Vedett Eredetu Bor	2007
21575895	Egri Bikaver	Egri Bikaver Dry Red	2006
21606700	Egri Bikaver	Egri Bikaver Vedett Eredet Bor	2011
21742427	Egri Bikaver	Egri Bikaver Dry Red	2011
21789670	Egri Bikaver	Egri Bikaver	None
22001320	Egri Bikaver	Vedett Eredetű Szaraz Vörösbor	2011
22142483	Egri Bikaver	Vedett Eredetu Klasszikus	2011
22201384	Egri Bikaver	Vedett Eredetű Szaraz Vörösbor	2009
22239376	Egri Bikaver	Egri Bikaver Vedett Eredet Bor	2007
22288553	Egri Bikaver	Vedett Eredetu	2008
22290896	Egri Bikaver	Eger Aldas Quality Dry Red	2011
22313887	Egri Bikaver	Vedett Eredetű Szaraz Vörösbor	None
22383702	Egri Bikaver	Riboczki Pinceszet	2006
22395644	Egri Bikaver	Eger Erlauer Stierblut Trocken Rotwein	1985
22531053	Egri Bikaver	Egri Bikaver	2008
22571735	Egri Bikaver	Trocken Red	2006
22768351	Egri Bikaver	Egri Bikaver	2009
22867260	Egri Bikaver	Aldas	2009
22941568	Egri Bikaver	Vedett Eredetu	2004
23038349	Egri Bikaver	Eger Bulls Blood Quality Dry Red	2010
23208497	Egri Bikaver	Hungary	2014
23217628	Egri Bikaver	Bazilika Vedett Eredetu Szaraz Vörösbor	None
23289663	Egri Bikaver	Egri Bikaver Dry Red	2009
23304013	Egri Bikaver	Minösegi Szaraz Vörösbor	1998
23361502	Egri Bikaver	Vedett Eredetu Szaraz Vörösbor	2005
20009338	Bodegas Eguren	Bodegas Eguren Torre Abalde Tinto	2006
20039514	Bodegas Eguren	Bodegas Sierra Cantabria Crianza Rioja	2006
20087301	Bodegas Eguren	Bodegas Eguren Reinares	2006
20099769	Bodegas Eguren	Bodegas Eguren Reinares Tempranillo	2010
20099770	Bodegas Eguren	Bodegas Eguren Reinares Tempranillo	2009
20112583	Bodegas Eguren	Bodegas Sierra Cantabria Crianza Rioja	2004
20113811	Bodegas Eguren	Bodegas Eguren Sierra Cantabria Cuvee Rioja	2001
20128195	Bodegas Eguren	Bodegas Eguren Termanthia	2008
20196387	Bodegas Eguren	Bodegas Sierra Cantabria Seleccion Rioja	2008
20253020	Bodegas Eguren	Bodegas Eguren Sierra Cantabria Coleccion Privada Rioja	2007
20285803	Bodegas Eguren	Bodegas Eguren Sierra Cantabria Coleccion Privada Rioja	2008
20362166	Bodegas Eguren	Bodegas Sierra Cantabria Crianza Rioja	2010
20406075	Bodegas Eguren	Bodegas Eguren Sierra Cantabria Coleccion Privada Rioja	2009
20430906	Bodegas Eguren	Bodegas Sierra Cantabria Seleccion Rioja	2010
20487005	Bodegas Eguren	Bodegas Sierra Cantabria Crianza Rioja	2003
20511565	Bodegas Eguren	Bodegas Sierra Cantabria Seleccion Rioja	2009
20515406	Bodegas Eguren	Bodegas Sierra Cantabria Seleccion Rioja	2008
20637980	Bodegas Eguren	Bodegas Eguren Epico Vino de la Tierra de Castilla	2010
20813989	Bodegas Eguren	Bodegas Eguren Termanthia	2007
20892745	Bodegas Eguren	Bodegas Eguren Sierra Cantabria Cuvee Rioja	2008
20963611	Bodegas Eguren	Bodegas Eguren Sierra Cantabria Cuvee Rioja	2009
20964067	Bodegas Eguren	Bodegas Eguren Sierra Cantabria Coleccion Privada Rioja	2010
20998598	Bodegas Eguren	Bodegas Eguren Sierra Cantabria Coleccion Privada Rioja	2004
21009877	Bodegas Eguren	Bodegas Eguren Epico Vino de la Tierra de Castilla	2006
21080141	Bodegas Eguren	Bodegas Eguren Termanthia	2003
21378268	Bodegas Eguren	Bodegas Eguren Pagos de Eguren Manchuela	2011
21462420	Bodegas Eguren	Bodegas Eguren Torre Abalde Tinto	2010
21468913	Bodegas Eguren	Bodegas Eguren Pagos de Eguren Manchuela	2007
21809172	Bodegas Eguren	Bodegas Eguren Termanthia	2006
21956595	Bodegas Eguren	Bodegas Eguren Reinares	2006
22002529	Bodegas Eguren	Bodegas Eguren Sierra Cantabria Cuvee Rioja	2004
22275798	Bodegas Eguren	Bodegas Eguren Nvmanthia Toro	2008
22316909	Bodegas Eguren	Bodegas Eguren Pagos de Eguren Manchuela	2007
22581316	Bodegas Eguren	Bodegas Eguren Reinares	2012
23322513	Bodegas Eguren	Bodegas Eguren Nvmanthia Toro	2003
20273361	Josef Drathen	Josef Drathen Rheinhessen Feinherb Dornfelder Rose	2011
20600454	Josef Drathen	Rheinhessen Lieblich Dornfelder	2009
20730793	Josef Drathen	Bereich Wonnegau Rheinhessen Spatlese	2011
20846270	Josef Drathen	Mosel Piesporter Michelsberg Kabinett Riesling	2011
21081034	Josef Drathen	Bereich Wonnegau Rheinhessen Spatlese	2012
21226736	Josef Drathen	Piesporter Michelsber Auslese Riesling	2010
21267753	Josef Drathen	Rheinhessen Niersteiner Gutes Domtal Müller Thurgau	2010
21267761	Josef Drathen	Oppenheimer Krotenbrunnen Muller Thurgau	None
21281567	Josef Drathen	Goldenes Rheinhessen Eiswein Icewine	2004
21434035	Josef Drathen	Josef Drathen Rheinhessen Halbtrocken Dornfelder Spatburgunder	2012
21495506	Josef Drathen	Josef Drathen Liebfraumilch	2001
21571173	Josef Drathen	Mosel Piesporter Michelsberg Kabinett Riesling White	2011
21598978	Josef Drathen	Schloss Arras Trocken Riesling	2008
21646184	Josef Drathen	Gold Sekt Halbtrocken	None
21646187	Josef Drathen	Juwel Sekt Trocken Hergestellt In Deutschland	None
21654799	Josef Drathen	Bereich Wonnegau Rheinhessen Spatlese	2007
21914600	Josef Drathen	Piesporter Michelsber Auslese Riesling	2011
22260489	Josef Drathen	Mosel Bereich Bernkastel Riesling	2012
22364237	Josef Drathen	Josef Drathen Rheinhessen Halbtrocken Dornfelder Spatburgunder	2011
22372440	Josef Drathen	Donausonne Blaufrankisch Hungary Red	2012
22633358	Josef Drathen	San Greno Sol de Valencia	2011
22651978	Josef Drathen	Keizers Creek Pinotage	2006
22985663	Josef Drathen	Silber Sekt Mild	None
23026545	Josef Drathen	Rheinhessen Trocken Dornfelder	2012
23047901	Josef Drathen	Josef Drathen Nahe Rivaner	2010
23048116	Josef Drathen	Wentorfer Muhlensekt Jahrgangs Sekt	None
23101519	Josef Drathen	Josef Drathen Nahe Rivaner	2008
23190266	Josef Drathen	Mosel Bernkasteler Kurfustlay Riesling	2008
23254028	Josef Drathen	Bechtheimer Pilgerpfad Kerner Kabinett	2012
23414286	Josef Drathen	Josef Drathen Rheinhessen Halbtrocken Dornfelder Spatburgunder	2013
23547038	Josef Drathen	Reiller Vom Heissen Stein Kabinett Riesling	2012
23561345	Josef Drathen	Halbtrocken Weinheimer Sybillenstein Kabinett Scheurebe	None
23809794	Josef Drathen	Eiswein Icewine Rheinhessen	None
23891601	Josef Drathen	Mosel Bereich Bernkastel	2012
23903434	Josef Drathen	Josef Drathen Rheinhessen Liebfraumilch	2010
20251188	Chateau Vieux Robin	Chateau Vieux Robin Bois de Lunier Medoc	2005
20295316	Chateau Vieux Robin	Chateau Vieux Robin Medoc	1986
20505082	Chateau Vieux Robin	Chateau Vieux Robin Medoc	1998
20837039	Chateau Vieux Robin	Chateau Vieux Robin Medoc	2008
20849707	Chateau Vieux Robin	Chateau Vieux Robin Medoc	1997
20864340	Chateau Vieux Robin	Chateau Vieux Robin Medoc	1996
20913759	Chateau Vieux Robin	Chateau Vieux Robin Classique Medoc	2005
20913951	Chateau Vieux Robin	Chateau Vieux Robin Medoc	2003
20924071	Chateau Vieux Robin	Chateau Vieux Robin Medoc	1997
21004443	Chateau Vieux Robin	Chateau Vieux Robin Medoc Crus Bourgeois Superieur	2004
21083331	Chateau Vieux Robin	Chateau Vieux Robin Medoc	2001
21099905	Chateau Vieux Robin	Chateau Vieux Robin Medoc	2000
21117744	Chateau Vieux Robin	Chateau Vieux Robin Medoc	1995
21234349	Chateau Vieux Robin	Chateau Vieux Robin Bois de Lunier	2001
21371796	Chateau Vieux Robin	Chateau Vieux Robin Medoc	2005
21494823	Chateau Vieux Robin	Chateau Vieux Robin Medoc Crus Bourgeois Superieur	2009
21499903	Chateau Vieux Robin	Chateau Vieux Robin Medoc	1999
21667552	Chateau Vieux Robin	Chateau Vieux Robin Bois de Lunier Medoc	2003
21797461	Chateau Vieux Robin	Chateau Vieux Robin Bois de Lunier Medoc	2004
21807503	Chateau Vieux Robin	Chateau Vieux Robin Medoc	1999
21937061	Chateau Vieux Robin	Chateau Vieux Robin Bois de Lunier	2002
22161469	Chateau Vieux Robin	Chateau Vieux Robin Medoc	2010
22255736	Chateau Vieux Robin	Chateau Vieux Robin Bois de Lunier Medoc	2005
22342260	Chateau Vieux Robin	Chateau Vieux Robin Medoc	2003
22593487	Chateau Vieux Robin	Chateau Vieux Robin Medoc	2009
22642423	Chateau Vieux Robin	Chateau Vieux Robin Medoc	2000
22688479	Chateau Vieux Robin	Medoc Bois De Lunier Cru Bourgeois	None
22696516	Chateau Vieux Robin	Chateau Vieux Robin Medoc	2009
22712205	Chateau Vieux Robin	Chateau Vieux Robin Medoc Crus Bourgeois Superieur	2002
22832856	Chateau Vieux Robin	Chateau Vieux Robin Classique Medoc	2003
22908125	Chateau Vieux Robin	Chateau Vieux Robin Medoc	1996
22931732	Chateau Vieux Robin	Chateau Vieux Robin Medoc Crus Bourgeois Superieur	2001
23052583	Chateau Vieux Robin	Chateau Vieux Robin Medoc	1998
23665807	Chateau Vieux Robin	Chateau Vieux Robin Bois de Lunier Medoc	2004
2005875	Chateau Vieux Robin	Chateau Vieux Robin Medoc Crus Bourgeois Superieur	2009
20292353	Stones Throw	Stones Throw Of Door County Chloe's Central Coast Pinot Grigio	2010
20294538	Stones Throw	Stone's Throw Napa valley Cabernet Sauvignon	2005
20314823	Stones Throw	Stone's Throw Red	2010
20321927	Stones Throw	Stones Throw Clarksburg Old Wine Petit Verdot	2007
20412762	Stones Throw	Stone's Throw Napa valley Cabernet Sauvignon	2006
20549064	Stones Throw	Stone's Throw Of Door County Russian River Reserve Zinfandel	2008
20642242	Stones Throw	Stone's Throw Napa Valley Riserva Sangiovese	2003
20647114	Stones Throw	Bucatini California Red	2007
20721043	Stones Throw	Carneros Pinot noir	2009
20751948	Stones Throw	California Zinfandel Primitivo	2007
20800711	Stones Throw	Riesling	2009
20800782	Stones Throw	Field Blend White	2010
20855125	Stones Throw	Bianco	2010
20887152	Stones Throw	Charbono	2007
20887174	Stones Throw	Charbono	2007
20932234	Stones Throw	Matts Russian River Valley Pinot Noir	2009
21225893	Stones Throw	Door County Free Run Mendocino Barbera	2011
21299984	Stones Throw	California Zinfandel Primitivo	2008
21372797	Stones Throw	Stone's Throw Of Door County Russian River Reserve Zinfandel	2008
21412075	Stones Throw	Clarksburg Moscato Bianco	2011
21556450	Stones Throw	El Dorado County Syrah	2007
21699291	Stones Throw	Stones Throw Lodi Old Vine Zinfandel	2008
21754572	Stones Throw	California Zinfandel Merlot	2007
21769453	Stones Throw	90 10 California Red Zinfandel Petite Sirah	2007
21795937	Stones Throw	Red Field Blend	2009
22057950	Stones Throw	Cartoixa Blanco	2011
22168486	Stones Throw	Reserve Chardonnay	2010
22190557	Stones Throw	Of Door County Grondino Napa Valley Red	None
22253129	Stones Throw	Of Door County North Coast Cabernet Sauvignon	2010
22253157	Stones Throw	Hansel Ocean Influence North Coast Cabernet Sauvignon	2010
22468370	Stones Throw	Of Door County Grondino Napa Valley Red	2012
22483891	Stones Throw	Of Door County Monterey County Riesling	2011
22674601	Stones Throw	Carneros Red Barn Vineyards Barrels 3.7 Pinot Noir	2002
23489779	Stones Throw	Merlot	2010
23600926	Stones Throw	Stones Throw Clarksburg Old Wine Petit Verdot	1998
20511480	Marinot Verdun	Marinot Verdun Santenay Clos Rousseau Premier Cru	U.V.
20733646	Marinot Verdun	Santenay Caste Vinage	2000
20738498	Marinot Verdun	Marinot Verdun Givry	2010
20751661	Marinot Verdun	Marinot Verdun La Fussiere Maranges 1er Cru	2004
20881934	Marinot Verdun	Marinot Verdun Les Quatre Fils Aymon	2008
20883199	Marinot Verdun	Marinot Verdun Les Quatre Fils Aymon	2012
20985221	Marinot Verdun	Marinot Verdun Santenay	2010
21033764	Marinot Verdun	Mercurey Rouge	2010
21066905	Marinot Verdun	Marinot Verdun Chantefleur	2008
21109872	Marinot Verdun	Marinot Verdun Chantefleur	2010
21259022	Marinot Verdun	Chalencay	None
21263206	Marinot Verdun	Marinot Verdun Bourgogne Pinot Noir	2008
21546801	Marinot Verdun	Marinot Verdun Cremant De Bourgogne Brut	None
21920340	Marinot Verdun	Marinot Verdun Bouzeron	2008
21945843	Marinot Verdun	Marinot Verdun Beaune 1er Cru	2011
21965212	Marinot Verdun	Marinot Verdun Pouilly Fuisse	2011
22028280	Marinot Verdun	Marinot Verdun Montagny 1er Cru	None
22204647	Marinot Verdun	Santenay Beauregard Premier Cru	2011
22247867	Marinot Verdun	Marinot Verdun La Fussiere Maranges 1er Cru	2010
22371022	Marinot Verdun	Marie Vernay Methode Traditionelle Brut	None
22395733	Marinot Verdun	Volnay Grand Vin De Bourgogne	2011
22463285	Marinot Verdun	Givry Chante Flure	2011
22511722	Marinot Verdun	Marinot Verdun Bouzeron	2010
22638612	Marinot Verdun	Bourgogne Les Puillets Savigny Les Beaune 1er Cru	2000
22760109	Marinot Verdun	Marinot Verdun Mercurey	2009
22827575	Marinot Verdun	Marinot Verdun Pouilly Fuisse	2007
22853916	Marinot Verdun	Vieille Fine De Bourgogne	None
22948883	Marinot Verdun	Marinot Verdun Les Epenottes Beaune 1er Cru	2009
22954599	Marinot Verdun	Burgondia D Or Montagny 1er Cru Bonnevaux	2008
22996343	Marinot Verdun	Marinot Verdun Gevrey Chambertin	None
23353942	Marinot Verdun	Marinot Verdun Les Epenottes Beaune 1er Cru	2007
23398030	Marinot Verdun	Beaune Greves Premier Cru	2005
23510292	Marinot Verdun	Prunelle De Bourgogne	None
23986282	Marinot Verdun	Marinot Verdun Mercurey	2012
24000852	Marinot Verdun	Beaune1er Cru Les Cents Vignes	2011
20303517	Jean Paul Selles	Jean Paul Selles Cotes Du Rhone	2002
20328942	Jean Paul Selles	Jean Paul Selles Cotes Du Rhone	2007
20361921	Jean Paul Selles	Jean Paul Selles Cotes Du Rhone	2006
20377920	Jean Paul Selles	Jean Paul Selles Cotes Du Rhone	2008
20389113	Jean Paul Selles	Jean Paul Selles Chablis	2008
20733322	Jean Paul Selles	Jean Paul Selles La Rondeliere Chablis	2007
20749246	Jean Paul Selles	Jean Paul Selles Chateauneuf du Pape	2006
20867044	Jean Paul Selles	Les Rondelieres Chateauneuf du Pape	1998
20884347	Jean Paul Selles	Jean Paul Selles Vin de Beaujolais Beaujolais Villages	2007
20897049	Jean Paul Selles	Jean Paul Selles Chateauneuf du Pape	1998
20940985	Jean Paul Selles	Jean Paul Selles La Rondeliere Chablis	2008
21090719	Jean Paul Selles	Jean Paul Selles Chateauneuf du Pape	2002
21122019	Jean Paul Selles	Jean Paul Selles Vin de Beaujolais Beaujolais Villages	None
21132277	Jean Paul Selles	Jean Paul Selles Charmes Chambertin	None
21287988	Jean Paul Selles	Jean Paul Selles Blanc de Blancs	None
21314940	Jean Paul Selles	Cru Du Beaujolais Julienas	2001
21474429	Jean Paul Selles	Dieumercy Cotes du Rhone	None
21555231	Jean Paul Selles	Jean Paul Selles Chateauneuf du Pape	1995
21600581	Jean Paul Selles	Jean Paul Selles Beaujolais Nouveau	1989
21654566	Jean Paul Selles	La Selleste Chardonnay	None
21729886	Jean Paul Selles	Jean Paul Selles Cotes du Rhone	1988
21824595	Jean Paul Selles	Jean Paul Selles Cotes Du Rhone	1996
22132403	Jean Paul Selles	Jean Paul Selles Chateauneuf du Pape	1987
22193539	Jean Paul Selles	Bourgogne Mont Solaire Pinot Noir	None
22247369	Jean Paul Selles	Beaujolais Nouveau Cuvee	2006
22365683	Jean Paul Selles	La Foret Pays Des Bouches Du Rhone Merlot	2001
22756423	Jean Paul Selles	Jean Paul Selles Cru Du Beaujolais Saint Amour	2005
22872185	Jean Paul Selles	La Selleste Merlot Pays D Oc	2006
22918184	Jean Paul Selles	Jean Paul Selles Cotes Du Rhone	2010
22925413	Jean Paul Selles	Cru Du Beaujolais Moulin A Vent	2011
23101233	Jean Paul Selles	Cotes Du rhone Villages Recolte	1998
23469870	Jean Paul Selles	Jean Paul Selles Bordeaux	1989
23579642	Jean Paul Selles	Jean Paul Selles Bordeaux	1989
23579653	Jean Paul Selles	Cru Du Beaujolais Morgon	None
23924333	Jean Paul Selles	La Selleste Merlot	1998
20110040	Smith Woodhouse	Smith Woodhouse Vintage Port	2003
20110041	Smith Woodhouse	Smith Woodhouse Vintage Port	1977
20116758	Smith Woodhouse	Lodge Reserve Porto	2008
20116763	Smith Woodhouse	Smith Woodhouse Ruby Porto	2008
20116764	Smith Woodhouse	Smith Woodhouse Tawny Porto	2008
20157920	Smith Woodhouse	Smith Woodhouse Vintage Port	2003
20256372	Smith Woodhouse	Smith Woodhouse Vintage Port	1985
20469854	Smith Woodhouse	Smith Woodhouse 10 Year Old Tawny Porto	1992
20505948	Smith Woodhouse	Smith Woodhouse Late Bottled Vintage Port	2001
20518227	Smith Woodhouse	Madalena Vintage Port	U.V.
20571050	Smith Woodhouse	Smith Woodhouse Vintage Port	2000
20661625	Smith Woodhouse	Smith Woodhouse Late Bottled Vintage Port	1995
20661865	Smith Woodhouse	Smith Woodhouse Vintage Port	1983
21017160	Smith Woodhouse	Smith Woodhouse Colheita Single Year Tawny Porto	1994
21037530	Smith Woodhouse	Smith Woodhouse Late Bottled Vintage Port	1999
21552652	Smith Woodhouse	Smith Woodhouse Colheita Single Year Tawny Porto	1994
21554483	Smith Woodhouse	Frankenmuth White	None
21606677	Smith Woodhouse	Smith Woodhouse Late Bottled Vintage Port	2001
21672661	Smith Woodhouse	Smith Woodhouse Vintage Port	1979
21862354	Smith Woodhouse	Smith Woodhouse Vintage Port	1985
21878715	Smith Woodhouse	Smith Woodhouse Late Bottled Vintage Port	1999
21893479	Smith Woodhouse	Smith Woodhouse Late Bottled Vintage Port	2008
21932619	Smith Woodhouse	Late Bottled Porto	1984
21939570	Smith Woodhouse	Smith Woodhouse Late Bottled Vintage Port	2000
22109659	Smith Woodhouse	1977 Vintage Port	1977
22136345	Smith Woodhouse	Oporto	1982
22248337	Smith Woodhouse	Oporto Vintage	1983
22517496	Smith Woodhouse	Oporto	2007
22587728	Smith Woodhouse	Smith Woodhouse Vintage Porto	1994
22594742	Smith Woodhouse	Smith Woodhouse Fine Tawny Port	None
22716267	Smith Woodhouse	Vintage Port	2003
22813335	Smith Woodhouse	Smith Woodhouse Vintage Porto	1994
23148352	Smith Woodhouse	1977 Vintage Port	None
23285796	Smith Woodhouse	Smith Woodhouse Vintage Port	2011
23310292	Smith Woodhouse	Smith Woodhouse Vintage Port	1970
20110590	Brownstone	Brownstone 99 Vines California Pinot Noir	2008
20115294	Brownstone	99 Vines Shiraz	2005
20115296	Brownstone	Brownstone 99 Vines California Pinot Grigio	2008
20123542	Brownstone	Brownstone 99 Vines California Zinfandel	2005
20123544	Brownstone	Brownstone 99 Vines California Zinfandel	2008
20191324	Brownstone	Grace Bridge Pniot Noir	2008
20204728	Brownstone	Brownstone California Merlot	2007
20221236	Brownstone	Brownstone California Pinot Noir	2008
20300002	Brownstone	Brownstone Winery Phiray California Shiraz	2009
20365378	Brownstone	Brownstone 99 Vines California Pinot Noir	2010
20433930	Brownstone	Brownstone 99 Vines California Pinot Noir	2013
20504806	Brownstone	Brownstone winery chardonnay	2007
20681528	Brownstone	99 Vines Shiraz	2011
20751920	Brownstone	Brownstone California Cabernet Sauvignon	2009
20846095	Brownstone	Brownstone 99 Vines California Chardonnay	2011
20921765	Brownstone	Brownstone California Shiraz	None
21038992	Brownstone	Riesling Grace Bridge	None
21240494	Brownstone	Brownstone Winery Phiray California Shiraz	2005
21280502	Brownstone	Brownstone Grace Bridge California Chardonnay	2010
21323264	Brownstone	Brownstone California Cabernet Sauvignon	2011
21364009	Brownstone	Grace Bridge California Cabernet Sauvignon	None
21451258	Brownstone	Shiraz Merlot	2011
21624787	Brownstone	Brownstone 99 Vines California Pinot Grigio	2010
21669568	Brownstone	Brownstone Grace Bridge California Chardonnay	2011
21677885	Brownstone	Brownstone Grace Bridge California Chardonnay	2010
21727202	Brownstone	99 Vines Cabernet Sauvignon	None
21795955	Brownstone	Brownstone California Cabernet Sauvignon	2011
22023846	Brownstone	Brownstone 99 Vines California Pinot Noir	2011
22798685	Brownstone	Brownstone California Cabernet Sauvignon	2009
22834074	Brownstone	Brownstone California Cabernet Sauvignon	2003
22870913	Brownstone	Brownstone Winery	None
22939912	Brownstone	Brownstone 99 Vines California Chardonnay	2012
23010750	Brownstone	Brownstone California Moscato	None
23343347	Brownstone	Sweet red wine	None
23390772	Brownstone	Brownstone California Zinfandel	2011
20037733	Eikendal	Eikendal Sparkling Rose	2006
20037735	Eikendal	Zest Sauvignon Blanc	2006
20037736	Eikendal	Zest Rose	2006
20037737	Eikendal	Zest Rouge	2006
20037740	Eikendal	Premium Janina Chardonnay	2006
20037743	Eikendal	Eikendal Premium Merlot	2006
20037747	Eikendal	Eikendal Reserve Semillion	2006
20037750	Eikendal	Eikendal Reserve Shiraz	2006
20037751	Eikendal	Reserve Noble Late Harvest	2006
20147063	Eikendal	Eikendal Sauvignon Blanc	2006
20153925	Eikendal	Zest Collection Shiraz	2006
20250961	Eikendal	Stellenbosch Classique	2003
20462771	Eikendal	Eikendal	2008
20656235	Eikendal	Chardonnay	2011
20819934	Eikendal	Premium Cabernet Sauvignon Shiraz	2011
20823850	Eikendal	Vidal del Saz	2006
20864239	Eikendal	Premium Janina Chardonnay	None
20949222	Eikendal	Stellenbosch Blanc	2011
20979263	Eikendal	La Grace	2011
21098082	Eikendal	Eikendal Stellenbosch Cabernet Sauvignon	2008
21128164	Eikendal	Reserve Semillon	2011
21140590	Eikendal	Franciacorta Saten	None
21207588	Eikendal	Rozier Reef Shiraz Pinotage	2008
21212705	Eikendal	Suider Terras Sauvignon Blanc	2010
21241725	Eikendal	Eikendal Merlot	2008
21523734	Eikendal	Cuvee Rouge Shiraz Petit Verdot	2012
21555329	Eikendal	Malbec	2008
21565355	Eikendal	Stellenbosch Sauvignon Blanc Chardonnay	1981
21589683	Eikendal	La Certosa Sparkling Vino Spumante Brut Rose Pinot Grigio	None
21874583	Eikendal	Stellenbosch Rouge	1999
22278840	Eikendal	Stellenbosch Pinot Noir	1999
22730036	Eikendal	Premium Janina Chardonnay	2013
22942971	Eikendal	Suider Terras Sauvignon Blanc	2013
23123752	Eikendal	Chardonnay, Sauvignon Blanc, Semillon	2010
23360205	Eikendal	Stellenbosch Classique	None
20089448	Merryvale Vineyards	Starmont Napa Valley Sauvignon Blanc	2005
20092330	Merryvale Vineyards	Barrel Selection Chardonnay	2000
20092332	Merryvale Vineyards	Hyde Chardonnay	2008
20092338	Merryvale Vineyards	Beckstoffer Las Amigas St Helena Merlot	2006
20092343	Merryvale Vineyards	Oakville Grade	2007
20092347	Merryvale Vineyards	Merryvale Sonoma Coast Pinot Noir	2007
20092359	Merryvale Vineyards	Merryvale Semillon	2004
20092365	Merryvale Vineyards	Vignette	1997
20092366	Merryvale Vineyards	Merryvale Zinfandel	1998
20820845	Merryvale Vineyards	Profile Napa Valley Red	2009
20874973	Merryvale Vineyards	Merryvale Napa Valley Cabernet Sauvignon	2010
20918758	Merryvale Vineyards	Merryvale Napa Valley Cabernet Sauvignon	2003
20921954	Merryvale Vineyards	Juliana Sauvignon Blanc	2010
20934453	Merryvale Vineyards	Sauvignon Blanc	2011
20959234	Merryvale Vineyards	Antigua California Muscat Dessert	2008
21008425	Merryvale Vineyards	Profile Napa Valley Red	2007
21014079	Merryvale Vineyards	Antigua California Muscat Dessert	None
21064809	Merryvale Vineyards	Profile	2009
21352374	Merryvale Vineyards	Profile Napa Valley Red	2000
21399446	Merryvale Vineyards	Starmont Napa Valley Sauvignon Blanc	2003
21455800	Merryvale Vineyards	Merryvale Napa Valley Cabernet Sauvignon	1997
21691912	Merryvale Vineyards	Merryvale Napa Valley Sauvignon Blanc	2012
21728124	Merryvale Vineyards	Oakville Grade Napa Valley Red	2002
21818766	Merryvale Vineyards	Profile Napa Valley Red	2002
21879906	Merryvale Vineyards	Oak Knoll District Napa Valley Cabernet Sauvignon	2005
21905275	Merryvale Vineyards	Profile Napa Valley	2005
22304581	Merryvale Vineyards	Red Table Wine Cabernet Sauvignon	1993
22544672	Merryvale Vineyards	Starmont Napa Valley Cabernet Sauvignon	2011
22582859	Merryvale Vineyards	Starmont Carneros Merlot	2012
22637147	Merryvale Vineyards	Merryvale Napa Valley Cabernet Franc	2010
22918453	Merryvale Vineyards	Merryvale Napa Valley Cabernet Sauvignon	1994
23383742	Merryvale Vineyards	Juliana Vineyards Napa Valley Petite Sirah	2011
23418137	Merryvale Vineyards	Sauvignon Blanc	2012
23997693	Merryvale Vineyards	Syrah Stanly Ranch Estate Carneros	2011
2002698	Merryvale Vineyards	Starmont Chardonnay Carneros	None
20060934	Bodegas Sobreno	Bodegas Sobreno Finca Sobreno Toro	2008
20060936	Bodegas Sobreno	Bodegas Sobreno Finca Sobreno Reserva Special Selection Toro	2006
20060938	Bodegas Sobreno	Bodegas Sobreno Pago del Oro Crianza Toro Tempranillo	2007
20060939	Bodegas Sobreno	Bodegas Sobreno Finca Sobreno Crianza Toro	2004
20280704	Bodegas Sobreno	Bodegas Sobreno Finca Sobreno Tempranillo Toro	2008
20325551	Bodegas Sobreno	Finca Sobreno Toro Seleccion Especial Reserva	2006
20491505	Bodegas Sobreno	Bodegas Sobreno Finca Sobreno Crianza Toro	2009
20552417	Bodegas Sobreno	Bodegas Sobreno Finca Sobreno Crianza Toro	2010
20629228	Bodegas Sobreno	Bodegas Sobreno Pago del Oro Toro Tempranillo	2008
20661774	Bodegas Sobreno	Bodegas Sobreno Finca Sobreno Reserva Seleccion Especial Toro	2008
20682619	Bodegas Sobreno	Bodegas Sobreno Pago del Oro Seleccion Especial Reserve Toro Tempranillo	2005
20801380	Bodegas Sobreno	Bodegas Sobreno Finca Sobreno Reserva Special Selection Toro	2005
20819705	Bodegas Sobreno	Bodegas Sobreno Pago del Oro Crianza Toro Tempranillo	2009
20837027	Bodegas Sobreno	Bodegas Sobreno Finca Sobreno Reserva Familiar Toro Tempranillo	2005
20837055	Bodegas Sobreno	Bodegas Sobreno Finca Sobreno Reserva Familiar Toro Tempranillo	2005
20844179	Bodegas Sobreno	Bodegas Sobreno Pago del Oro Seleccion Especial Reserve Toro Tempranillo	2005
21022424	Bodegas Sobreno	Bodegas Sobreno Finca Sobreno Reserva Seleccion Especial Toro	2008
21025103	Bodegas Sobreno	Bodegas Sobreno Finca Sobreno Reserva Seleccion Especial Toro	2013
21075864	Bodegas Sobreno	Sobreno Reserva	1999
21188094	Bodegas Sobreno	Reserva Familiar Toro	None
21239638	Bodegas Sobreno	Bodegas Sobreno Finca Sobreno Tempranillo Toro	2013
21575289	Bodegas Sobreno	Bodegas Sobreno Pago del Oro Toro Tempranillo	2007
21736564	Bodegas Sobreno	Pago del Oro Crianza Toro Red	2010
21979318	Bodegas Sobreno	Bodegas Sobreno Pago del Oro Crianza Toro Tempranillo	2010
21994064	Bodegas Sobreno	Bodegas Sobreno Pago del Oro Toro Tempranillo	2011
22200234	Bodegas Sobreno	Bodegas Sobreno Finca Sobreno Crianza Toro	2008
22327685	Bodegas Sobreno	Ildefonso	2009
22353790	Bodegas Sobreno	Bodegas Sobreno Finca Sobreno Toro	2006
22466225	Bodegas Sobreno	Bodegas Sobreno Finca Sobreno Toro Red	2004
22930375	Bodegas Sobreno	Bodegas Sobreno Finca Sobreno 4 Meses De Barrica Toro	2012
22969538	Bodegas Sobreno	Bodegas Sobreno Finca Sobreno 4 Meses De Barrica Toro	2012
23152432	Bodegas Sobreno	Bodegas Sobreno Finca Sobreno Reserva Familiar Toro Tempranillo	2004
23183124	Bodegas Sobreno	Bodegas Sobreno Pago del Oro Toro Tempranillo	2012
23207567	Bodegas Sobreno	Bodegas Sobreno Finca Sobreno Toro Red	2007
23438484	Bodegas Sobreno	Bodegas Sobreno Finca Sobreno Toro	2005
20359689	Sanjo	Sanjo Nubio Sauvignon Blanc	2011
20365980	Sanjo	Sanjo Nubio Cabernet Sauvignon	2005
20365988	Sanjo	Nubio Savignon Blanc	2008
20440518	Sanjo	Sanjo Nubio Rose	2008
20499057	Sanjo	Maestrale	U.V.
20653650	Sanjo	Nobrese Vinho Espumante Moscatel	2012
20668131	Sanjo	Sanjo Maestrale Integrus Chardonnay Sauvignon Blanc	2008
20756298	Sanjo	Sanjo Nubio Cabernet Sauvignon	2001
20782034	Sanjo	Sanjo Maestrale Integrus Chardonnay Sauvignon Blanc	2008
20961094	Sanjo	Sanjo Nobrese Cabernet Sauvignon	2008
21058599	Sanjo	Sanjo Nobrese Cabernet Sauvignon	2006
21073401	Sanjo	Nubio Sauvignon Blanc	2010
21129250	Sanjo	Sanjo Maestrale Integrus Cabernet Sauvignon	2008
21308951	Sanjo	Sanjo Nobrese Cabernet Sauvignon	2009
21318777	Sanjo	Sanjo Maestrale Cabernet Sauvignon	2007
21644224	Sanjo	Sanjo Nubio Cabernet Sauvignon	2006
21653214	Sanjo	Sanjo Maestrale Cabernet Sauvignon	2006
21669091	Sanjo	Sanjo Maestrale Integrus Chardonnay	2010
21676406	Sanjo	Sanjo Maestrale Integrus Cabernet Sauvignon	2008
21800758	Sanjo	Sanjo Nobrese Cabernet Sauvignon	2009
21803196	Sanjo	Sanjo Nobrese Cabernet Sauvignon	2011
21815622	Sanjo	Sanjo Nubio Cabernet Sauvignon	2006
21816803	Sanjo	Rose Brut Metodo Traditional Vinho Espumante Catarinense	2008
21838543	Sanjo	Sanjo Nubio Sauvignon Blanc	2012
21854452	Sanjo	Sanjo Nubio Rose	2008
22136863	Sanjo	Sanjo Nubio Sauvignon Blanc	2011
22255534	Sanjo	Serra Catarinense Nubio Rose Cabernet Sauvignon	2007
22332278	Sanjo	Sanjo Nobrese Vino Branco Frissante	2010
22625510	Sanjo	Sanjo Nobrese Cabernet sauvignon	2010
22625521	Sanjo	Sanjo Nobrese Cabernet sauvignon	2011
22625533	Sanjo	Sanjo Nobrese Cabernet sauvignon	2012
22826918	Sanjo	Sanjo Maestrale Integrus Chardonnay	2010
23006575	Sanjo	Sanjo Nobrese Vino Branco Frissante	2013
23248564	Sanjo	Sanjo Nubio Sauvignon Blanc	2013
23406147	Sanjo	Sanjo Nobrese Cabernet Sauvignon	2012
20113415	Hillebrand	Hillebrand Artist Series Limited Edition VQA Niagara Peninsula VQA Chardonnay	2011
20113428	Hillebrand	Hillebrand Artist Series VQA Niagara Peninsula VQA Meritage	2008
20113603	Hillebrand	Hillebrand Showcase Red Sale VQA Four Mile Creek VQA Cabernet Franc	2008
20113606	Hillebrand	Hillebrand Clark Farm Showcase VQA Four Mile Creek VQA Cabernet Sauvignon	2007
20114531	Hillebrand	Hillebrand Carlton Vineyard Showcase Four Mile Creek VQACabernet Franc	2008
20114535	Hillebrand	Hillebrand Icewine Niagara VQA Peninsula VQA Riesling	2008
20597033	Hillebrand	Hillebrand Late Harvest VQA Ontario VQA Vidal	None
20625662	Hillebrand	Hillebrand Icewine Niagara VQA Peninsula VQA Riesling	2007
20749558	Hillebrand	Hillebrand Showcase Carlton Vineyar Merlot	2008
20798200	Hillebrand	Hillebrand Late Harvest Ontario Vidal	2011
21237817	Hillebrand	Hillebrand Late Harvest Ontario Vidal	2010
21266568	Hillebrand	Hillebrand Showcase Red Sale VQA Four Mile Creek VQA Cabernet Franc	2010
21309337	Hillebrand	Hillebrand Artist Series VQA Niagara Peninsula VQA Meritage	2010
21716896	Hillebrand	Hillebrand Artist series Limited Edition VQA Niagara Peninsula VQA Cabernet Merlot	2010
21716907	Hillebrand	Hillebrand Artist series Limited Edition VQA Niagara Peninsula VQA Cabernet Merlot	2010
21976685	Hillebrand	Hillebrand Showcase Clark Farm Pinot Noir	2007
22266241	Hillebrand	Hillebrand Showcase Carlton Vineyar Merlot	2006
22383758	Hillebrand	Hillebrand Showcase Oliveira Vineyard VQA Lincoln Lakeshore VQA Chardonnay	2010
22475007	Hillebrand	Hillebrand Showcase Clean Slate Wild Ferment Sauvignon Blanc	2012
22499328	Hillebrand	Hillebrand Showcase Red Sale VQA Four Mile Creek VQA Cabernet Franc	2011
22560468	Hillebrand	Hillebrand Carlton Vineyard Showcase Four Mile Creek VQACabernet Franc	2008
22671225	Hillebrand	Hillebrand Late Harvest Ontario Vidal	2004
22780931	Hillebrand	Hillebrand Glenlake Vineyard Showcase VQA Niagara Lakeshore VQA Chardonnay	2008
22885964	Hillebrand	Hillebrand Glenlake Vineyard Showcase VQA Niagara Lakeshore VQA Chardonnay	2009
22953076	Hillebrand	Hillebrand Late Harvest VQA Ontario VQA Vidal	None
23140051	Hillebrand	Hillebrand Showcase Oliveira Vineyard VQA Lincoln Lakeshore VQA Chardonnay	2009
23145554	Hillebrand	Hillebrand Harvest Gamay Noir	2004
23233889	Hillebrand	Hillebrand Harvest Late Harvest	2013
23233956	Hillebrand	Hillebrand Harvest Late Harvest	1997
23248747	Hillebrand	Hillebrand Showcase Clean Slate Wild Ferment Sauvignon Blanc	2012
23387069	Hillebrand	Hillebrand Glenlake Vineyard Showcase VQA Niagara Lakeshore VQA Chardonnay	2008
23440111	Hillebrand	Hillebrand Artist Series Limited Edition VQA Niagara Peninsula VQA Chardonnay	2008
23499199	Hillebrand	Hillebrand Harvest Gamay Noir	2003
23598805	Hillebrand	Hillebrand Artist Series Limited Edition VQA Niagara Peninsula VQA Chardonnay	2011
23849504	Hillebrand	Hillebrand Artist series Limited Edition VQA Niagara Peninsula VQA Cabernet Merlot	2011
20038168	Azelia	Azelia Vigneto Punta Barbera D'Alba	2009
20045045	Azelia	Azelia Vigneto Punta Barbera D'Alba	2008
20080822	Azelia	Azelia Barolo	2004
20102465	Azelia	Azelia Bricco Fiasco Barolo	2004
20125146	Azelia	Azelia Bricco Fiasco Barolo	1997
20143385	Azelia	Azelia Bricco Dell' Oriolo Dolcetto D'Alba	2007
20221164	Azelia	Azelia Vigneto Punta Barbera D'Alba	2009
20222433	Azelia	Azelia Langhe	2009
20223182	Azelia	Azelia Barolo	2001
20286886	Azelia	Azelia San Rocco Barolo	2006
20373202	Azelia	Azelia Barolo	2007
20396188	Azelia	Azelia Langhe	2010
20548383	Azelia	Azelia Bricco Fiasco Barolo	2008
20602033	Azelia	Azelia Barolo	2008
20652719	Azelia	Barolo Riserva Voghera Brea	2001
20677220	Azelia	Azelia Barolo	2009
20730250	Azelia	Azelia Margheria Barolo	2008
20934167	Azelia	Azelia Bricco Dell' Oriolo Dolcetto D'Alba	2010
20995735	Azelia	Helm	2008
21023292	Azelia	Azelia Margheria Barolo	2009
21218530	Azelia	Azelia San Rocco Barolo	2006
21247367	Azelia	Azelia Langhe	2009
21291500	Azelia	Azelia Margheria Barolo	2009
21626805	Azelia	Azelia Margheria Barolo	2006
21678325	Azelia	Azelia Bricco Fiasco Barolo	2007
21997782	Azelia	Azelia Langhe	2010
22093223	Azelia	Azelia Barolo	1982
22194763	Azelia	Azelia Bricco Fiasco Barolo	2001
22391655	Azelia	Azelia Barolo	2009
22459981	Azelia	Azelia Margheria Barolo	2006
22473876	Azelia	Azelia Bricco Fiasco Barolo	2008
22534395	Azelia	Azelia San Rocco Barolo	1998
22951250	Azelia	Azelia Barolo	2006
23108794	Azelia	Azelia San Rocco Barolo	2007
23321504	Azelia	Azelia Barolo	2004
20159483	Vesztergombi	Vesztergombi Csaba Cuvee Szekszard Valogatas	2006
20273986	Vesztergombi	Vesztergombi Jozsef Szekszardi Siller	2011
20426931	Vesztergombi	Vesztergombi Csaba Cuvee Reserve Szekszard	2003
20488077	Vesztergombi	Turul	2009
20535142	Vesztergombi	Vesztergombi Szekszard Shiraz	2008
20617434	Vesztergombi	Vesztergombi Szekszard Pinot Noir	2011
20625397	Vesztergombi	Vesztergombi Csaba Cuvee Reserve Szekszard	2007
20749273	Vesztergombi	Vestergombi Valogatas Szekszard Kekfrankos	2006
20888562	Vesztergombi	Vesztergombi Szekszard Merlot	2008
20912089	Vesztergombi	Vesztergombi Szekszard Bikaver	2007
20973484	Vesztergombi	Vesztergombi Szekszard Cabernet Sauvignon	2009
21017017	Vesztergombi	Szekszard Rose	None
21097684	Vesztergombi	Vesztergombi Szekszard Cabernet Sauvignon	2008
21225234	Vesztergombi	Vesztergombi Szekszard Cabernet Franc	2009
21294916	Vesztergombi	Vesztergombi Szekszard Bikaver	2009
21459608	Vesztergombi	Vesztergombi Szekszard Kekfrankos	2009
21516699	Vesztergombi	Vestergombi Valogatas Kekfrankos Szekszard	2009
21521294	Vesztergombi	Vesztergombi Szekszard Shiraz	2008
21559125	Vesztergombi	Jozsef Szekszardi Siller	2006
21630857	Vesztergombi	Szekszardi Vizonto Cuvee Pince Merfles	2012
21654711	Vesztergombi	Vesztergombi Szekszard Kadarka	2008
21654715	Vesztergombi	Vesztergombi Szekszard Kadarka	2009
21912512	Vesztergombi	Vestergombi Valogatas Szekszard Kekfrankos	2009
22146172	Vesztergombi	Vesztergombi Szekszard Cabernet Franc	2009
22318891	Vesztergombi	Csaba Next Generation Szekszardi Cuvee	2008
22489621	Vesztergombi	Vesztergombi Szekszard Pinot Noir	2011
22533122	Vesztergombi	Remete Bor Vicarius	2007
22533233	Vesztergombi	Remete Bor Jozsef Szekszardi Kadarka Termelte	2011
22914063	Vesztergombi	Vesztergombi Bikaver Szekszardi Dry Red	2003
22929009	Vesztergombi	Remete Bor Vicarius	2006
23027371	Vesztergombi	Remete Bor Jozsef Szekszardi Kekfrnkos	2003
23258029	Vesztergombi	Vesztergombi Bikaver Szekszardi Dry Red	2003
23275322	Vesztergombi	Vesztergombi Szekszard Cabernet Sauvignon	2011
23448316	Vesztergombi	Vestergombi Valogatas Szekszard Kekfrankos	2009
23897564	Vesztergombi	Vesztergombi Szekszard Merlot	2009
21018096	Weinhaus Ranke	Grauburgunder Spatlese Trocken	2008
21030866	Weinhaus Ranke	Pfalz Durkheimer Feuerberg Lieblich Dornfelder	2010
21095389	Weinhaus Ranke	Kallstadter Kobnett Dornfelder Rotwein	2006
21209301	Weinhaus Ranke	Regent Kabinett Trocken Rose	2008
21212242	Weinhaus Ranke	Ungsteiner Nußriegel Scheurebe Trockenbeerenauslese	2008
21213924	Weinhaus Ranke	Deidesheimer Hofstuck Gewürztraminer Spatlese Trocken	2011
21233911	Weinhaus Ranke	eidesheimer Hofstück Regent Pfalz Trocken	2009
21288516	Weinhaus Ranke	Deidesheimer Hofstϋck Pflaz Riesling Trocken	2011
21530778	Weinhaus Ranke	Deidesheimer Hofstuck Regent Pfalz	2009
21532880	Weinhaus Ranke	Deidesheimer Hofstuck Pfalz Rotwein Halbtrocken Spatburgunder	2010
21532883	Weinhaus Ranke	Deidesheimer Hofstuck Pfalz Spatburgunder Rotwein Halbtrocken	2010
21699528	Weinhaus Ranke	Weinhaus Ranke Ungsteiner Herrenberg Pfalz Auslese Trocken Riesling	2009
21775975	Weinhaus Ranke	Pfalz Ungsteiner Nußriegel Chardonnay Spatlese Trocken	2010
21789929	Weinhaus Ranke	Weinhaus Ranke Ungsteiner Nussriegel Pfalz Spatlese Trocken Chardonnay	2009
21846441	Weinhaus Ranke	Weinhaus Ranke Durkheimer Schenkenbohl Pfalz Trocken Grauburgunder	2011
21885576	Weinhaus Ranke	Weinhaus Ranke Ungsteiner Nussriegel Pfalz Spatlese Trocken Chardonnay	2011
21937435	Weinhaus Ranke	Deidesheimer Nonnenstuck Sauvignon Blanc Trocken Pfalz	2011
22013946	Weinhaus Ranke	Weinhaus Ranke Ungsteiner Herrenberg Pfalz Auslese Trocken Riesling	2011
22139748	Weinhaus Ranke	Pfalz Dürkheimer Feuerberg Rotwein Trocken Portugieser	2009
22199836	Weinhaus Ranke	Deidesheimer Hofstϋck Pflaz Riesling Trocken	2007
22313150	Weinhaus Ranke	Pfalz Kallstadter Kobnett Dornfelder Rotwein	2010
22644223	Weinhaus Ranke	Pfalz Dürkheimer Nonnengarten Trocken Merlot	2011
22716779	Weinhaus Ranke	Weinhaus Ranke Durkheimer Schenkenbohl Pfalz Trocken Grauburgunder	2011
22784337	Weinhaus Ranke	Pfalz Spatburgunder Rotwein Deidsheimer Hofstuck	2006
23010616	Weinhaus Ranke	Pfalz Kallstadter Kobnert Rotwein Dornfelder	2012
23019801	Weinhaus Ranke	Pfalz Deidesheimer Hofstück Regent Trocken	None
23020945	Weinhaus Ranke	Weinhaus Ranke Ungsteiner Weilberg Pfalz Trocken Silvaner	2008
23047056	Weinhaus Ranke	Pfalz Regent Trocken Barrique	2009
23112352	Weinhaus Ranke	Ungsteiner Nubriegel Scheurebe Kabinett	None
23325032	Weinhaus Ranke	Pfalz Deidesheimer Hofstuck Eiswein Gewurztraminer	1999
23333849	Weinhaus Ranke	Weinhaus Ranke Ungsteiner Weilberg Pfalz Trocken Silvaner	2008
23372400	Weinhaus Ranke	Pfalz Kabinett Trocken Chardonnay	2012
23436649	Weinhaus Ranke	Weinhaus Ranke Ungsteiner Osterberg Pfalz Beerenauslese Huxelrebe	2004
23637711	Weinhaus Ranke	Weinhaus Ranke Ungsteiner Osterberg Pfalz Beerenauslese Huxelrebe	2004
23877279	Weinhaus Ranke	Sekt B.A.Pfalz Traitionelle Flaschengarung Spatburgunder Trocken	2008
20093215	Patrizi	Patrizi Barbaresco	2005
20093419	Patrizi	Patrizi Barolo	2005
20093423	Patrizi	Patrizi Nebbiolo D'Alba	2005
20093430	Patrizi	Orto Di Boccio Morellino Di Scansano	2004
20108621	Patrizi	Patrizi Moscato D'Asti	2010
20119174	Patrizi	Patrizi Moscato D'Asti	2005
20123481	Patrizi	Patrizi Moscato D'Asti	2001
20161343	Patrizi	Patrizi Barolo	2001
20167359	Patrizi	Patrizi Barolo	2004
20168318	Patrizi	Patrizi Moscato D'Asti	2007
20291745	Patrizi	Patrizi Barolo	2002
20303821	Patrizi	Patrizi Nebbiolo D'Alba	2008
20316248	Patrizi	Patrizi Roero Arneis	2010
20633772	Patrizi	Patrizi Gavi Del Comune Di Gavi	2011
20712591	Patrizi	Patrizi Nebbiolo D'Alba	2010
20789926	Patrizi	Patrizi Moscato D'Asti	2010
20820758	Patrizi	Patrizi Barbera d'Asti	2009
20838866	Patrizi	Patrizi Barbera d'Asti	2012
20898930	Patrizi	Patrizi Rosso Langhe	2011
20924039	Patrizi	Patrizi Rosso Langhe	2011
21154198	Patrizi	Barbera corino	2010
21199224	Patrizi	Patrizi Gavi Del Comune Di Gavi	None
21200915	Patrizi	Patrizi Gavi Del Comune Di Gavi	2010
21282093	Patrizi	Orto di Boccio	2007
21560669	Patrizi	Patrizi Barbera d'Asti	2011
21561563	Patrizi	Patrizi Barbera d'Asti	2010
21776442	Patrizi	Patrizi Gavi Del Comune Di Gavi	2007
21792132	Patrizi	Patrizi Nebbiolo D'Alba	2009
21963842	Patrizi	Patrizi Barolo	2006
22123893	Patrizi	Patrizi Barbaresco	2000
22677645	Patrizi	Patrizi Barolo	2008
22845880	Patrizi	Barbera D'Alba	2012
23139575	Patrizi	Patrizi Barbaresco	2002
23205683	Patrizi	Les Rebarderies Anjou	None
12001658	Patrizi	Patrizi Barberl D'alba	2010
20399604	Arrowfield Estate	Arrowfield Estate Sophie's Bridge Shiraz	2008
20527858	Arrowfield Estate	Arrowfield Cabernet Merlot	1994
20679237	Arrowfield Estate	Arrowfield Estate Show Reserve Cabernet Sauvignon	2005
20727297	Arrowfield Estate	Arrowfield Estate Show Reserve Cabernet Sauvignon	2003
20812897	Arrowfield Estate	Arrowfield Estate Show Reserve Cabernet Sauvignon	1999
21056132	Arrowfield Estate	Arrowfield Estate Sophie's Bridge Sauvignon Blanc	2009
21263236	Arrowfield Estate	Sophie's Bridge Verdelho	2004
21339102	Arrowfield Estate	Arrowfield Estate Sophie's Bridge Chardonnay	2010
21440917	Arrowfield Estate	Arrowfield Estate Sophie's Bridge Sauvignon Blanc	2005
21562472	Arrowfield Estate	Lovine Shiraz Cabernet	2008
21645012	Arrowfield Estate	Bowmans Crossing Shiraz Cabernet	2009
21744964	Arrowfield Estate	Sophie's Bridge Cabernet Merlot	2004
22019603	Arrowfield Estate	Vintage Port Hunter Valley Bin PR44	None
22177698	Arrowfield Estate	Arrowfield Estate Show Reserve Mclaren Vale Cabernet Sauvignon	1993
22177700	Arrowfield Estate	Arrowfield Estate Show Reserve Mclaren Vale Cabernet Sauvignon	1993
22242922	Arrowfield Estate	Arrowfield Estate Sophie's Bridge Chardonnay	2010
22288020	Arrowfield Estate	Arrowfield Estate Sophie's Bridge Chardonnay	2006
22495045	Arrowfield Estate	Arrowfield Estate Show Reserve Hunter Valley Shiraz	2008
22495049	Arrowfield Estate	Arrowfield Estate Show Reserve Hunter Valley Shiraz	2008
22557876	Arrowfield Estate	Cowra Merlot	1999
22590271	Arrowfield Estate	Arrowfield Estate Sophie's Bridge Sauvignon Blanc	2005
22693273	Arrowfield Estate	Arrowfield Estate Cabernet Merlot	1998
22827322	Arrowfield Estate	Arrowfield Unwooded Chardonnay	2007
22941642	Arrowfield Estate	Arrowfield Estate Show Reserve Cabernet Sauvignon	1996
22974248	Arrowfield Estate	Arrowfield Estate Show Reserve Chardonnay	2010
23077155	Arrowfield Estate	Hunter Valley Show Reserve Shiraz	1997
23099097	Arrowfield Estate	Arrowfield Estate Cabernet Merlot	1995
23106044	Arrowfield Estate	Arrowfield Shiraz	1998
23141993	Arrowfield Estate	Arrowfield Estate Show Reserve Hunter Valley Semillon	2008
23179398	Arrowfield Estate	Arrowfield Estate Show Reserve Hunter Valley Semillon	2007
23212333	Arrowfield Estate	Cowra Chardonnay	1999
23232256	Arrowfield Estate	Arrowfield Estate Show Reserve Hunter Valley Shiraz	2006
23388808	Arrowfield Estate	Arrowfield South Eastern Cabernet Sauvignon	1990
23463650	Arrowfield Estate	Arrowfield Estate Sophie's Bridge Shiraz	2011
23847956	Arrowfield Estate	Arrowfield Estate Show Reserve Cabernet Sauvignon	1993
20087233	Weingut Gernot and Heike Heinrich	Weingut Gernot and Heike Heinrich Blaufrankisch	2008
20087236	Weingut Gernot and Heike Heinrich	Weingut Gernot and Heike Heinrich Pannobile	2007
20087241	Weingut Gernot and Heike Heinrich	Weingut Gernot and Heike Heinrich Blaufrankisch	2007
20087438	Weingut Gernot and Heike Heinrich	Weingut Gernot and Heike Heinrich Zweigelt	2008
20152039	Weingut Gernot and Heike Heinrich	Weingut Gernot and Heike Heinrich Pannobile	2008
20174577	Weingut Gernot and Heike Heinrich	Weingut Gernot and Heike Heinrich Pannobile	2006
20216942	Weingut Gernot and Heike Heinrich	Weingut Gernot and Heike Heinrich Zweigelt	2008
20240512	Weingut Gernot and Heike Heinrich	Weingut Gernot and Heike Heinrich Pannobile	2009
20264016	Weingut Gernot and Heike Heinrich	Weingut Gernot and Heike Heinrich Gabarinza	2002
20269881	Weingut Gernot and Heike Heinrich	Weingut Gernot and Heike Heinrich Blaufrankisch	2010
20401046	Weingut Gernot and Heike Heinrich	Weingut Gernot and Heike Heinrich Zweigelt	2010
20408330	Weingut Gernot and Heike Heinrich	Weingut Gernot and Heike Heinrich Salzberg	2007
20466925	Weingut Gernot and Heike Heinrich	Weingut Gernot and Heike Heinrich Salzberg	2007
20498032	Weingut Gernot and Heike Heinrich	Weingut Gernot and Heike Heinrich Gabarinza	2006
20501739	Weingut Gernot and Heike Heinrich	Weingut Gernot and Heike Heinrich Guter Blaufrankisch	2009
20677327	Weingut Gernot and Heike Heinrich	Weingut Gernot and Heike Heinrich Salzberg	2003
20693260	Weingut Gernot and Heike Heinrich	Weingut Gernot and Heike Heinrich Zweigelt	2007
20768841	Weingut Gernot and Heike Heinrich	Weingut Gernot and Heike Heinrich Pannobile	2006
20898035	Weingut Gernot and Heike Heinrich	Weingut Gernot and Heike Heinrich Guter Zweigelt	2010
20914022	Weingut Gernot and Heike Heinrich	Weingut Gernot and Heike Heinrich Guter Blaufrankisch	2011
21352845	Weingut Gernot and Heike Heinrich	Weingut Gernot and Heike Heinrich Pannobile	2011
21381234	Weingut Gernot and Heike Heinrich	Weingut Gernot and Heike Heinrich Gabarinza	2008
21398906	Weingut Gernot and Heike Heinrich	Weingut Gernot and Heike Heinrich Gabarinza	2011
21874706	Weingut Gernot and Heike Heinrich	Weingut Gernot and Heike Heinrich Zweigelt	2012
21909508	Weingut Gernot and Heike Heinrich	Weingut Gernot and Heike Heinrich Guter Blaufrankisch	2011
21991578	Weingut Gernot and Heike Heinrich	Weingut Gernot and Heike Heinrich Guter Zweigelt	2011
22042951	Weingut Gernot and Heike Heinrich	Weingut Gernot and Heike Heinrich Blaufrankisch	2012
22336369	Weingut Gernot and Heike Heinrich	Weingut Gernot and Heike Heinrich Zweigelt	2011
22435153	Weingut Gernot and Heike Heinrich	Weingut Gernot and Heike Heinrich Gabarinza	2005
22636353	Weingut Gernot and Heike Heinrich	Weingut Gernot and Heike Heinrich Guter Zweigelt	2011
22679825	Weingut Gernot and Heike Heinrich	Weingut Gernot and Heike Heinrich Zweigelt	2011
22686815	Weingut Gernot and Heike Heinrich	Weingut Gernot and Heike Heinrich Guter Blaufrankisch	2012
23002960	Weingut Gernot and Heike Heinrich	Weingut Gernot and Heike Heinrich Gabarinza	2012
23002994	Weingut Gernot and Heike Heinrich	Weingut Gernot and Heike Heinrich Guter Zweigelt	2012
23302484	Weingut Gernot and Heike Heinrich	Weingut Gernot and Heike Heinrich Guter Zweigelt	2012
20047193	Egly Ouriet	Egly Ouriet Blanc de Noirs Grand Cru Champagne	2005
20047194	Egly Ouriet	Champagne Egly Ouriet Ratafia Ambonnay	2006
20047196	Egly Ouriet	Egly Ouriet Blanc de Noirs Grand Cru Champagne	2006
20047197	Egly Ouriet	Egly Ouriet Blanc de Noirs Grand Cru Champagne	2006
20270999	Egly Ouriet	Ratafia de Champagne Egly Ouriet Ambonnay	NV
20298532	Egly Ouriet	Egly Ouriet Grand Cru Velles Vignes Ambonnay Rouge	2010
20314506	Egly Ouriet	Champagne Egly Ouriet V.P.Viellissement Prolonge Grand Cru Brut	NV
20405871	Egly Ouriet	Champagne Egly Ouriet V.P.Viellissement Prolonge Grand Cru Brut	NV
20600522	Egly Ouriet	Egly Ouriet Brut Grand Cru Champagne	1999
20600690	Egly Ouriet	Egly Ouriet Brut Rose Grand Cru	2008
20605910	Egly Ouriet	Egly Ouriet Brut Rose Grand Cru	2010
20633923	Egly Ouriet	Egly Ouriet Brut Grand Cru Champagne	2002
20763850	Egly Ouriet	Egly Ouriet Brut Grand Cru Champagne	2000
21053714	Egly Ouriet	Champagne Egly Ouriet Les Vignes De Vrigny Premier Cru Brut	NV
21186476	Egly Ouriet	Egly Ouriet Blanc de Noirs Grand Cru Champagne	2005
21213419	Egly Ouriet	Saint Evremond	2013
21280459	Egly Ouriet	Egly Ouriet Brut Rose Grand Cru	2004
21293666	Egly Ouriet	Egly Ouriet Brut Rose Grand Cru	2010
21357367	Egly Ouriet	Egly Ouriet Brut Rose Grand Cru	2013
21369445	Egly Ouriet	Domaine de L'Hopital Riex Epesses Lavaux	2009
21474528	Egly Ouriet	Fleurie Beaujolais Cru	2010
21483078	Egly Ouriet	Ratafia de Champagne Egly Ouriet Ambonnay	NV
21750985	Egly Ouriet	Egly Ouriet Brut Rose Grand Cru	2012
22033447	Egly Ouriet	Villa Mathilda Siegerrebe	2012
22099929	Egly Ouriet	Egly Ouriet Grand Cru Velles Vignes Ambonnay Rouge	2003
22171057	Egly Ouriet	Egly Ouriet Grand Cru Velles Vignes Ambonnay Rouge	2007
22193158	Egly Ouriet	Champagne Egly Ouriet Grand Cru Blanc de Noirs	NV
22324806	Egly Ouriet	Champagne Egly Ouriet Grand Cru Blanc de Noirs	NV
22396505	Egly Ouriet	Champagne Egly Ouriet Millesime Grand Cru	1990
22504220	Egly Ouriet	Ratafia	None
22543091	Egly Ouriet	Champagne Egly Ouriet Millesime Grand Cru	1990
22859486	Egly Ouriet	Egly Ouriet Grand Cru Velles Vignes Ambonnay Rouge	2010
22974585	Egly Ouriet	Egly Ouriet Grand Cru Velles Vignes Ambonnay Rouge	2007
22998352	Egly Ouriet	Egly Ouriet Blanc de Noirs Grand Cru Champagne	2012
23068657	Egly Ouriet	Egly Ouriet Blanc de Noirs Grand Cru Champagne	2008
20268385	Punti Ferrer	Punti Ferrer Reserva Curico Vallye Cabernet Sauvignon	2010
20282344	Punti Ferrer	Punti Ferrer Gran Reserva Maipo Valley Cabernet Sauvignon	2008
20329645	Punti Ferrer	Punti Ferrer Reserva Curico Valley Carmenere	2011
20365675	Punti Ferrer	Punti Ferrer Cabernet Sauvignon	2010
20369967	Punti Ferrer	Punti Ferrer Curico Valley Sauvignon Blanc	2011
20382459	Punti Ferrer	Punti Ferrer Cabernet Sauvignon	2010
20388170	Punti Ferrer	Punti Ferrer Central Valley Carmenere	2011
20459195	Punti Ferrer	Punti Ferrer Reserva Carmenere	2011
20641840	Punti Ferrer	Punti Ferrer Gran Reserva Maipo Valley Cabernet Sauvignon	2010
20643629	Punti Ferrer	Punti Ferrer Maipo Valley Cabernet sauvignon	2010
20653843	Punti Ferrer	Punti Ferrer Reserva Curico Vallye Cabernet Sauvignon	2011
20726560	Punti Ferrer	Punti Ferrer Reserva Curico Valley Carmenere	2010
20726566	Punti Ferrer	Punti Ferrer Central Valley Carmenere	2010
20957726	Punti Ferrer	Punti Ferrer Central Valley Carmenere	2011
20990436	Punti Ferrer	Punti Ferrer Reserva Casablanca Valley Chardonnay	2010
21054864	Punti Ferrer	Punti Ferrer Valle de Curico Chardonnay	2012
21126689	Punti Ferrer	Qvinterra Grauer Burgunder trocken	2006
21146775	Punti Ferrer	Punti Ferrer Conforme Valle de Curico Cabernet Sauvignon	2010
21200434	Punti Ferrer	Punti Ferrer Central Valley Merlot	2010
21249073	Punti Ferrer	Punti Ferrer Maipo Valley Cabernet sauvignon	2010
21500906	Punti Ferrer	Punti Ferrer Reserva Curico Vallye Cabernet Sauvignon	2011
21820296	Punti Ferrer	Punti Ferrer Conforme Valle de Curico Cabernet Sauvignon	2011
21824089	Punti Ferrer	Late Harvest Limited Edition Valle De Curico Sauvignon Blanc Semillion	2011
21825827	Punti Ferrer	Punti Ferrer Curico Valley Sauvignon Blanc	2012
21934464	Punti Ferrer	Punti Ferrer Reserva Curico Vallye Cabernet Sauvignon	2012
21966681	Punti Ferrer	Punti Ferrer Central Valley Carmenere	2010
22380757	Punti Ferrer	Punti Ferrer Curico Valley Sauvignon Blanc	2011
22399612	Punti Ferrer	Punti Ferrer Gran Reserva Maipo Valley Cabernet Sauvignon	2009
22537956	Punti Ferrer	Reserva Chardonnay Casablanca Valley	2012
22655485	Punti Ferrer	Gran Reserva Carmenere Cabernet Sauvignon	None
22763301	Punti Ferrer	Punti Ferrer Reserva Casablanca Valley Chardonnay	2011
23159881	Punti Ferrer	Punti Ferrer Central Valley Merlot	2011
23383948	Punti Ferrer	Punti Ferrer Valle de Curico Chardonnay	2013
23498636	Punti Ferrer	Punti Ferrer Reserva Maule Valley Pinot Noir	2012
23577411	Punti Ferrer	Punti Ferrer Conforme Valle de Curico Cabernet Sauvignon	None
20717414	Weinkellerei	Sonnenberg Weisser Burgunder Schlossberg	2011
21324168	Weinkellerei	Beerenauslese Nußdorfer Bischofskreuz	2005
21382720	Weinkellerei	Berkasteler Kurfurstlay Ausele Riesling	2011
21729968	Weinkellerei	Pfalz Dornfelder Qualitatswein Halbtrocken	2004
21786316	Weinkellerei	Weinviertel DAC Grüner Veltliner Osterreich	2012
21829753	Weinkellerei	Sandor Ungarn Oreghegy Blaufrankisch Ausbruch Rosewein	1992
21897135	Weinkellerei	Piesporter Michelsberg Kabinett	None
21955928	Weinkellerei	Rheinhessen Portugieser U.Dornfelder Trocken Laubenheimer Klosterberg	None
22029300	Weinkellerei	Vino De Espana Vino Rosado Wein Aus Spanien	2011
22066849	Weinkellerei	Trittenheimer Altarchen Kerner Spatlese Mosel Saar Ruwer	1993
22185759	Weinkellerei	Heimermann Rheinhessen Niersteiner Bildstock Pradikatswein Spatlese Kerner	2009
22239266	Weinkellerei	Nahe Kreuznacher St Martin Riesling Auslese	1997
22323354	Weinkellerei	Schloss Heimat Eple	None
22342388	Weinkellerei	Weinviertel DAC Grüner Veltliner	2007
22361470	Weinkellerei	Michel Genussreich Rivaner Deutscher Wein	2010
22369847	Weinkellerei	Mosel Piesporter Michelsberg	2011
22372242	Weinkellerei	Mosel Saar Ruwer Zeller Schwarze Katz Qualitatswein	1992
22394420	Weinkellerei	Dustus Liebfraumilch Nahe	1988
22426832	Weinkellerei	Wlitinger Scharzberg Kabinett Porta Nigra Riesling	1983
22461913	Weinkellerei	Rheinhessen Niersteiner Spiegelberg Riesling Kabinett	2011
22478708	Weinkellerei	Falais Am Mary Mosel Bernkasteler Kurfurstilay Riesling Auslese	2011
22638756	Weinkellerei	Franz Schamberger Dettelbacher Honigberg Qualitatswein Trocken Muller Thurgau	2002
22663733	Weinkellerei	Trocken Osterberg Mommenheimer Dornfelder	2011
22687371	Weinkellerei	St.Ursula Rudesheimer Rosengarten Qualitatswein Nahe Muller Thurgau	None
22692525	Weinkellerei	Weinkellerei Rheinhessen Dornfelder	2011
22811056	Weinkellerei	Rheinhessen Dornfelder Selzer Osterberg	2009
22813175	Weinkellerei	Otto Dachert Rheinpfalz Auslese Schweigener Guttenberg Ortega	1989
22833962	Weinkellerei	Beameister Liebfraumilch	None
22864401	Weinkellerei	Rheinhessen Bacchus	2010
23325628	Weinkellerei	Ortega Beerenauslese Pfalz	2010
23389086	Weinkellerei	Kurprinz Rheinhessen Krotenbrunnen Kabinet	1982
23499391	Weinkellerei	Rheinhessen Srang Friedrich Pinot Noir	2012
23703005	Weinkellerei	Flonheimer Adelberg Kabinett Rheinhessen	None
23703008	Weinkellerei	Fritz Windisch Heimersheimer Rotenfels	None
23703031	Weinkellerei	Beerenauslese Nußdorfer Bischofskreuz	None
20153032	Germano Angelo	Germano Angelo Barolo Vigna Rue	2006
20160382	Germano Angelo	Germano Angelo Langhe Nebbiolo	2007
20160447	Germano Angelo	Germano Angelo Zoi Langhe Chardonnay	2009
20166799	Germano Angelo	Germano Angelo Casina S.Martino Mont D'Oca Dardi Alba Barbera	2001
20191605	Germano Angelo	Germano Angelo Tratelli Cosulich Langhe Nebbiolo	2008
20209663	Germano Angelo	Germano Angelo Barolo Vigna Rue	2005
20212698	Germano Angelo	Germano Angelo Sarbas Bianco	2008
20214004	Germano Angelo	Germano Angelo Barolo	2001
20215742	Germano Angelo	Germano Angelo Asti Moscato	2010
20253066	Germano Angelo	Germano Angelo Asti Moscato	2010
20306765	Germano Angelo	Germano Angelo Barolo	2007
20311826	Germano Angelo	Germano Angelo Vigna Rue Barolo	2004
20435275	Germano Angelo	Germano Angelo Barolo	2008
20443017	Germano Angelo	Germano Angelo Vigna Rue Barolo	2004
20467832	Germano Angelo	Germano Angelo Vigna Rue Barolo	2005
20467835	Germano Angelo	Germano Angelo Vigna Rue Barolo	2006
20551508	Germano Angelo	Germano Angelo Sori Villa Giovine Alba Barbera	2010
20646770	Germano Angelo	&amp; Figli Barolo	2008
20718516	Germano Angelo	Germano Angelo Casina S.Martino Mont D'Oca Dardi Alba Barbera	2001
20855319	Germano Angelo	Germano Angelo Barolo	2007
21052519	Germano Angelo	Germano Angelo Langhe Nebbiolo	2010
21094828	Germano Angelo	Germano Angelo Sori Villa Giovine Alba Barbera	2009
21280090	Germano Angelo	Germano Angelo Barolo	2008
21319264	Germano Angelo	Germano Angelo Barolo	20008
21590507	Germano Angelo	Germano Angelo Casina S.Martino La Reggia Vecchia Alba Dolcetto	2009
21643604	Germano Angelo	Langhe Casina S Martino Chardonnay	2004
21759069	Germano Angelo	Germano Angelo Casina S.Martino Gatorossa Barolo Chinato	2001
21977910	Germano Angelo	Germano Angelo Tratelli Cosulich Langhe Nebbiolo	2008
22244206	Germano Angelo	Germano Angelo Zoi Langhe Chardonnay	2011
22928810	Germano Angelo	Casina S. Martino Vigna Rue Barolo	1999
23020897	Germano Angelo	Germano Angelo Casina S.Martino La Reggia Vecchia Alba Dolcetto	2003
23093054	Germano Angelo	Germano Angelo Casina S.Martino Gatorossa Barolo Chinato	2005
23149750	Germano Angelo	La Soleggiata Barbera d'Alba	2011
23351760	Germano Angelo	Germano Angelo Vigna Rue Barolo	2006
23601591	Germano Angelo	Germano Angelo Sarbas Bianco	2010
20134104	Giogantinu	Giogantinu Lughente Vermentino Di Gallura	2008
20134111	Giogantinu	Giogantinu Lughente Vermentino Di Gallura	2008
20134114	Giogantinu	Giogantinu Superiore Vermentino Di Gallura	2008
20134116	Giogantinu	Lughena Vermentino Di Gallura	2008
20134119	Giogantinu	Tancare Vermentino Di Gallura	2008
20134131	Giogantinu	Terra Saliosa	2008
20134140	Giogantinu	Giogantinu Muristellu Isola dei Nuraghi	2008
20134147	Giogantinu	Lei Non Sa Chi Sono Io Colli Del Limbara	2008
20134148	Giogantinu	Giogantinu Eja Cannonau di Sardegna	2008
20134152	Giogantinu	Nulvara	2008
20134153	Giogantinu	Giogantinu Brut	2008
20371580	Giogantinu	Giogantinu Lughente Vermentino Di Gallura	2011
20447538	Giogantinu	Terra Mala	U.V.
20475594	Giogantinu	Karenzia Vermentino Di Gallura	U.V.
20481742	Giogantinu	Lughena Vermentino Di Gallura	U.V.
20491888	Giogantinu	Vermentino Di Gallura	2011
20548646	Giogantinu	Giogantinu Karenzia Superiore Vermentino Di Gallura	2011
20703929	Giogantinu	Giogantinu Lughente Vermentino Di Gallura	2013
20976064	Giogantinu	Giogantinu Cannonau di Sardegna	2010
21075076	Giogantinu	Giogantinu Vermentino di Gallura	2012
21222697	Giogantinu	Giogantinu Eja Cannonau di Sardegna	2013
21247016	Giogantinu	Giogantinu Vermentino di Gallura	2007
21448325	Giogantinu	Giogantinu Superiore Vermentino Di Gallura	2010
21513250	Giogantinu	Thaora	2012
21612439	Giogantinu	Terra Saliosa Rosso Cooli Del Limbara	None
21613989	Giogantinu	Giogantinu Karenzia Superiore Vermentino Di Gallura	2010
21814921	Giogantinu	Giogantinu Lughente Vermentino Di Gallura	2013
21897150	Giogantinu	Aldia Superiore Vermentino Di Gallura	None
22097349	Giogantinu	Tancare Muristellu Isola Dei Nuraghi Rosso	None
22513245	Giogantinu	Tancare Novello	2013
22584802	Giogantinu	Giogantinu Vigne Storiche Vendemmia Tardiva Vermentino Di Gallura	2010
22752102	Giogantinu	Giogantinu Vigne Storiche Vendemmia Tardiva Vermentino Di Gallura	2008
22821531	Giogantinu	Giogantinu Eja Cannonau di Sardegna	2013
23100507	Giogantinu	Giogantinu Muristellu Isola dei Nuraghi	2013
23218456	Giogantinu	Terra Mala Colli Del Limara Rosso	2003
20067552	Villa Rinaldi	Villa Rinaldi Gran Cuvee Bianca Metodo Classico Brut	2006
20067554	Villa Rinaldi	Villa Rinaldi Gran Cuvee Bianca Metodo Classico Brut	2006
20067558	Villa Rinaldi	Imperiale	2006
20067561	Villa Rinaldi	Villa Rinaldi Dolce Di Creme Metodo Classico	2006
20067562	Villa Rinaldi	Villa Rinaldi Barricaia Noir Metodo Classico	2006
20067563	Villa Rinaldi	Villa Rinaldi 'Rinaldi Maior' Amarone Della Valpolicella	2006
20221538	Villa Rinaldi	Villa Rinaldi Dolce Di Creme Metodo Classico	2008
20233532	Villa Rinaldi	Villa Rinaldi Corpus Amarone della Valpolicella	2008
20259720	Villa Rinaldi	Villa Rinaldi 'Rinaldi Maior' Rosso Di Verona	2008
20319729	Villa Rinaldi	Villa Rinaldi Corpus Amarone della Valpolicella	1999
20642085	Villa Rinaldi	Villa Rinaldi 'Rinaldi Maior' Amarone Della Valpolicella	2001
20662701	Villa Rinaldi	Villa Rinaldi Corpus Amarone della Valpolicella	2001
20664702	Villa Rinaldi	Villa Rinaldi Dolce Di Creme Metodo Classico	2010
20907581	Villa Rinaldi	Villa Rinaldi Dolce Di Creme Metodo Classico	1997
20924919	Villa Rinaldi	Villa Rinaldi 'Rinaldi Maior' Rosso Di Verona	1997
20949879	Villa Rinaldi	Villa Rinaldi 'Rinaldi Premiere' La Prima Cuvee Brut	2008
20950017	Villa Rinaldi	Villa Rinaldi 'Rinaldi Premiere' La Prima Cuvee Brut	2008
21066280	Villa Rinaldi	Villa Rinaldi 'Rinaldi Premiere' La Prima Cuvee Brut	1990
21182938	Villa Rinaldi	Villa Rinaldi 'Rinaldi Premiere' La Prima Cuvee Brut	2010
21465841	Villa Rinaldi	Villa Rinaldi Corpus Amarone della Valpolicella	1998
21496281	Villa Rinaldi	Villa Rinaldi Metodo Classico Rosa Rose Brut	2004
21728683	Villa Rinaldi	Villa Rinaldi Recioto Della Valpolicella Metodo Classio	2000
21781868	Villa Rinaldi	Villa Rinaldi Recioto Della Valpolicella Metodo Classio	2000
22206787	Villa Rinaldi	Villa Rinaldi Gran Cuvee Bianca Metodo Classico Brut	2012
22436083	Villa Rinaldi	Villa Rinaldi Imperiale Metodo Classico Brut	2007
22436913	Villa Rinaldi	Villa Rinaldi Creme Metodo Classico	2003
22464209	Villa Rinaldi	Villa Rinaldi Barricaia Noir Metodo Classico	1996
22466792	Villa Rinaldi	Villa Rinaldi Corpus Amarone della Valpolicella	2002
22554267	Villa Rinaldi	Villa Rinaldi Barricaia Noir Metodo Classico	2014
23116644	Villa Rinaldi	Villa Rinaldi Dolce Di Creme Metodo Classico	1998
23265169	Villa Rinaldi	Villa Rinaldi Dolce Di Creme Metodo Classico	2003
23465953	Villa Rinaldi	Villa Rinaldi 'Rinaldi Premiere' La Prima Cuvee Brut	2011
23908138	Villa Rinaldi	Villa Rinaldi Imperiale Metodo Classico Brut	2010
23929845	Villa Rinaldi	Villa Rinaldi Creme Metodo Classico	2003
24002290	Villa Rinaldi	Cuvee Bianca Metodo Classico Brut	None
20038520	Zimmermann	Zimmermann Vin D'Alsace Pinot Gris	2005
20329889	Zimmermann	Zimmermann Pinot meunier	2006
20646903	Zimmermann	Trocken klassische Merlot	2011
20974428	Zimmermann	Zimmermann Riesling	2008
21033173	Zimmermann	Kremser Kraxn Riesling	2008
21046371	Zimmermann	Zweigelt Qualitatswein	2011
21048636	Zimmermann	Zimmermann Riesling	2006
21082817	Zimmermann	Persephone North Carolina	2008
21139632	Zimmermann	Zimmermann Vin D'Alsace Pinot Gris	2010
21298091	Zimmermann	Winzersekt Cremant Brut	None
21298247	Zimmermann	Baden Grauburgunder Trocken	None
21381219	Zimmermann	Baden Spatburgunder	None
21434552	Zimmermann	Baden Sauvignon Blanc Trocken	None
21475372	Zimmermann	Roter Gutedel Trocken	None
21733290	Zimmermann	Charme Des Maures Methode Traditionnelle	None
21772997	Zimmermann	Zimmermann Pinot Meunier	2006
21773036	Zimmermann	Zimmermann Pinot Meunier	2006
22092899	Zimmermann	Zimmermann Kremstal Gruner Veltliner	2012
22126414	Zimmermann	Markus Weinhandlung GmbH Rheinhessen Liebfraumilch	1999
22134410	Zimmermann	Zimmermann Mclaren Vale Shiraz	2009
22248485	Zimmermann	Blue Grape Mclaren Vale Shiraz	2007
22417362	Zimmermann	Pfalz Weissburgunder Kabinett Trocken	2011
22417372	Zimmermann	Zimmermann Trocken Riesling	2011
22517371	Zimmermann	Rosshimmel Grüner Veltliner	None
23078242	Zimmermann	Zimmermann Kremstal Gruner Veltliner	2006
23090856	Zimmermann	Zimmermann Trocken Riesling	2011
23110412	Zimmermann	Schenkenböhl Riesling	2008
23151850	Zimmermann	Fief Du Haut Koenigsbourg Vin D'Alsace Gewurztraminer	None
23439490	Zimmermann	Kasteler Barrique Pinot Blanc	2009
23560898	Zimmermann	Zimmermann Vin D'Alsace Pinot Gris	2012
23560908	Zimmermann	Zimmermann Halbtrocken Portugieser Rotwin	2010
23801210	Zimmermann	Liebfraumilch Rheinhessen Qualitaswein	2002
23891310	Zimmermann	Mosel Saar Ruwer Wiltinger Scharzberg Kabinett	1983
23929928	Zimmermann	Zimmermann Halbtrocken Portugieser Rotwin	2008
23937512	Zimmermann	Wachenheimer Schenkenböhl Riesling Beerenauslese Rheinpfalz	1989
20176621	Cave Des Onze Communes	Cave Des Onze Communes Vallee D'Aosta Petite Arvine	2012
20294011	Cave Des Onze Communes	Cave Des Onze Communes Valle D'Aosta Pinot Gris	2010
20657792	Cave Des Onze Communes	Cave Des Onze Communes Vallee D'Aoste Torrette	2009
20729469	Cave Des Onze Communes	Cave Des Onze Communes Vallee D'Aoste Pinot Noir	2011
20792559	Cave Des Onze Communes	Cave Des Onze Communes Vallee D'Aoste Torrette Superieur	2011
20835759	Cave Des Onze Communes	Vallee D'Aoste Fumin	2010
20840871	Cave Des Onze Communes	Cave Des Onze Communes Vallee D'Aosta Petite Arvine	2011
20986124	Cave Des Onze Communes	Vallee D'Aoste Fumin	2008
21040577	Cave Des Onze Communes	Cave Des Onze Communes Vallee D'Aoste Torrette Superieur	2010
21070510	Cave Des Onze Communes	Cave Des Onze Communes Vallee D'Aoste Torrette	2010
21147420	Cave Des Onze Communes	Traminer aromatico	2011
21210400	Cave Des Onze Communes	Cave Des Onze Communes Vallee D'Aosta Petite Arvine	2011
21233736	Cave Des Onze Communes	Cave Des Onze Communes Vallee D'Aoste Pinot Noir	2011
21439417	Cave Des Onze Communes	Valee D'Aoste Rose	2012
21443160	Cave Des Onze Communes	Cave Des Onze Communes Vallee D'Aoste Torrette Superieur	2011
21482251	Cave Des Onze Communes	Cave Des Onze Communes Vallee D'Aosta Chardonney	2012
21498048	Cave Des Onze Communes	Cave Des Onze Communes Vallee D'Aoste Torrette	2012
21498053	Cave Des Onze Communes	Cave Des Onze Communes Vallee D'Aoste Torrette Superieur	2012
21498061	Cave Des Onze Communes	Vallee D'Aoste Cornalin	2012
21498064	Cave Des Onze Communes	Valle D'Aosta Pinot Gris	2012
21498077	Cave Des Onze Communes	Vallee D'Aoste Traminer Aromatics	2012
21541445	Cave Des Onze Communes	Villa Atopos Omis	2012
21689894	Cave Des Onze Communes	Vallee D'Aoste Gamay	2011
22302100	Cave Des Onze Communes	Cave Des Onze Communes Vallee D'Aoste Torrette	2011
22456705	Cave Des Onze Communes	Cave Des Onze Communes Vallee D'Aosta Mayolet	2011
22694589	Cave Des Onze Communes	Valle D Aosta Müller Thurgau	2013
22710515	Cave Des Onze Communes	Cave Des Onze Communes Vallee D'Aosta Chardonney	2012
22779257	Cave Des Onze Communes	Vallee D'Aoste Muscat Petit Grain	2012
22905686	Cave Des Onze Communes	Cave Des Onze Communes Vallee D'Aosta Mayolet	2010
23010435	Cave Des Onze Communes	Cave Des Onze Communes Vallee D'Aoste Pinot Noir	2012
23152607	Cave Des Onze Communes	Vallee D'Aoste Torrette Greundzo	2012
23283473	Cave Des Onze Communes	Valle d'Aosta Muscat Petit Grain	2014
23397510	Cave Des Onze Communes	Les Saveurs Aromatizzato Du Grand Paradis	None
23587121	Cave Des Onze Communes	Cave Des Onze Communes Vallee D'Aosta Petite Arvine	2012
23903244	Cave Des Onze Communes	Cave Des Onze Communes Vallee D'Aoste Torrette	2010
20036374	Quinta De Chocapalha	Quinta De Chocapalha Lisboa Tinto	2007
20179225	Quinta De Chocapalha	Quinta De Chocapalha Tinto	2008
20233748	Quinta De Chocapalha	Quinta De Chocapalha Cabernet Sauvignon	2005
20288988	Quinta De Chocapalha	Quinta De Chocapalha Chardonnay	2011
20288997	Quinta De Chocapalha	Quinta De Chocapalha Fernao Pires	2007
20451634	Quinta De Chocapalha	Chocapalha Reserva Red	2005
20675175	Quinta De Chocapalha	Quinta De Chocapalha Vinha Da Palha Tinto	2009
20693039	Quinta De Chocapalha	Domaine de La Cune Cremant de Loire Brut	None
20707142	Quinta De Chocapalha	Quinta De Chocapalha Chardonnay	2010
20735377	Quinta De Chocapalha	Quinta De Chocapalha Vinha Da Palha Tinto	2008
20760607	Quinta De Chocapalha	Quinta De Chocapalha Vinho Tinto	2001
20890812	Quinta De Chocapalha	Quinta De Chocapalha Vinho Tinto	2007
20987083	Quinta De Chocapalha	Quinta de Baldias White	None
20997028	Quinta De Chocapalha	Arinto	2008
21022325	Quinta De Chocapalha	Pago de Huechaseca	2005
21068419	Quinta De Chocapalha	Quinta de Cottas Grande Reserva	2010
21104905	Quinta De Chocapalha	Quinta De Chocapalha Family Estate Vinha Mae Red	2009
21172195	Quinta De Chocapalha	Arinto	2011
21284727	Quinta De Chocapalha	Chocapalha Reserva White	2011
21298342	Quinta De Chocapalha	Quinta De Chocapalha Family Estate Vinha Mae Red	2009
22058840	Quinta De Chocapalha	Late Bottled Vintage	1987
22163588	Quinta De Chocapalha	Quinta De Chocapalha Lisboa Tinto	2007
22312767	Quinta De Chocapalha	Quinta De Chocapalha Family Estate Vinha Mae Red	2010
22337599	Quinta De Chocapalha	Quinta De Chocapalha Red	2006
22430832	Quinta De Chocapalha	Vinho Regional Lisboa Reserva Tinto	2008
22583819	Quinta De Chocapalha	Vinho Regional Lisboa Reserva Tinto	2010
22762082	Quinta De Chocapalha	Mar De Lisboa Atlantic Coast Syrah Tinta Roriz Touriga Franca Touriga Nacional Vinho Tinto	2011
22852986	Quinta De Chocapalha	Vinho Regional Estremadura Tinto	2000
23080658	Quinta De Chocapalha	Quinta De Chocapalha Vinho Regional Estremadura Arinto	2010
23209302	Quinta De Chocapalha	Quinta da Chocapalha	2011
23226982	Quinta De Chocapalha	Chocapalha Reserva Red	2010
23517291	Quinta De Chocapalha	Gust Gallucci's American Pink Catawba	None
23661627	Quinta De Chocapalha	Quinta De Chocapalha Cabernet Sauvignon	None
23835901	Quinta De Chocapalha	Quinta De Chocapalha Vinho Regional Estremadura Arinto	2009
23969995	Quinta De Chocapalha	Quinta De Chocapalha Tinto	2008
20065396	Chateau Roland La Garde	Chateau Roland La Garde Tradition Blaye Cotes de Bordeaux	2009
20065400	Chateau Roland La Garde	Chateau Roland La Garde Cuvee prestige	1999
20065402	Chateau Roland La Garde	Chateau Roland La Garde Blaye Cotes de Bordeaux	1999
20219251	Chateau Roland La Garde	Chateau Roland La Garde Premieres Cotes De Blaye	2006
20413327	Chateau Roland La Garde	Chateau Roland La Garde Tradition Blaye Cotes De Bordeaux	2009
20413359	Chateau Roland La Garde	Chateau Roland La Garde Premieres Cotes De Blaye	2007
20467092	Chateau Roland La Garde	Chateau Roland La Garde Grand Vin de Bordeaux	2009
20500314	Chateau Roland La Garde	Chateau Roland La Garde Prestige	2008
20522213	Chateau Roland La Garde	Chateau Roland La Garde Fremieres Cotes De Blaye	2005
20691024	Chateau Roland La Garde	Chateau Roland La Garde Prestige Premieres Cotes De Blaye	2008
20694671	Chateau Roland La Garde	Chateau Roland La Garde Premieres Cotes De Blaye	2008
20896899	Chateau Roland La Garde	Chateau Roland La Garde Grand Vin Blaye Cotes de Bordeaux	2000
20901407	Chateau Roland La Garde	Chateau Roland La Garde Cuvee prestige	2011
21296399	Chateau Roland La Garde	Chateau Roland La Garde Tradition Blaye Cotes de Bordeaux	2009
21325008	Chateau Roland La Garde	Chatear Roland La Garde	2003
21458139	Chateau Roland La Garde	Chateau Roland La Garde Fremieres Cotes De Blaye	2005
21657792	Chateau Roland La Garde	Chateau Roland La Garde Blaye Cotes de Bordeaux	2008
21898492	Chateau Roland La Garde	Chateau Roland La Garde Premieres Cotes De Blaye	2003
22007704	Chateau Roland La Garde	Chateau Roland La Garde Premieres Cotes De Blaye	2000
22148952	Chateau Roland La Garde	Chateau Roland La Garde Premieres Cotes De Blaye	2000
22339231	Chateau Roland La Garde	Chateau Roland La Garde Blaye Cotes de Bordeaux	2008
22412979	Chateau Roland La Garde	Chateau Roland La Garde Premieres Cotes De Blaye	2002
22474937	Chateau Roland La Garde	Chateau Roland La Garde Blaye Cotes de Bordeaux	2009
22554302	Chateau Roland La Garde	Chateau Roland La Garde Prestige	2009
22610858	Chateau Roland La Garde	Chateau Roland La Garde Premieres Cotes De Blaye	1994
22724082	Chateau Roland La Garde	Chateau Roland La Garde Premieres Cotes De Blaye	2003
22743911	Chateau Roland La Garde	Chateau Roland La Garde Premieres Cotes De Blaye	1991
22875291	Chateau Roland La Garde	Chateau Roland La Garde Tradition Blaye Cotes De Bordeaux	2010
22994542	Chateau Roland La Garde	Chateau Roland La Garde Prestige Premieres Cotes De Blaye	1996
23318195	Chateau Roland La Garde	Chateau Roland La Garde Fremieres Cotes De Blaye	2006
23440904	Chateau Roland La Garde	Chateau Roland La Garde Tradition Blaye Cotes De Bordeaux	2010
23955219	Chateau Roland La Garde	Chateau Roland La Garde Blaye Cotes de Bordeaux	2010
24008059	Chateau Roland La Garde	Chateau Roland La Garde Premieres Cotes De Blaye Cuvee Du Moulin	2013
24008064	Chateau Roland La Garde	Chateau Roland La Garde Premieres Cotes De Blaye Cuvee Du Moulin	1998
2009161	Chateau Roland La Garde	Chateau Roland La Garde Grand Vin De Bordeaux	2011
20242277	Bodegas Contador	Bodegas Contador A Mi Manera	2011
20298205	Bodegas Contador	Bodegas Contador A Mi Manera	2009
20362687	Bodegas Contador	Bodegas Contador Benjamin Romeo Predicador Blanco	2008
20528330	Bodegas Contador	Bodegas Contador Benjamin Romeo Macizo	2010
20596423	Bodegas Contador	Bodegas Contador Benjamin Romeo Predicador	2000
20596425	Bodegas Contador	Bodegas Contador Benjamin Romeo Predicador	2002
20631392	Bodegas Contador	Bodegas Contador Benjamin Romeo Que Bonito Cacareaba	2010
20683088	Bodegas Contador	Bodegas Contador Benjamin Romeo Predicador Blanco	2010
20683094	Bodegas Contador	Bodegas Contador Benjamin Romeo Predicador Blanco	2010
20704237	Bodegas Contador	Bodegas Contador Benjamin Romeo La Vina de Andres Romeo	2008
20839828	Bodegas Contador	Bodegas Contador Benjamin Romeo La Vina de Andres Romeo	2009
20869280	Bodegas Contador	Bodegas Contador Benjamin Romeo Que Bonito Cacareaba	2006
20945425	Bodegas Contador	Bodegas Contador Benjamin Romeo Predicador Blanco	2011
20967177	Bodegas Contador	Bodegas Contador Benjamin Romeo Que Bonito Cacareaba	2011
20968043	Bodegas Contador	Bodegas Contador Benjamin Romeo Que Bonito Cacareaba	2009
20983869	Bodegas Contador	Bodegas Contador Benjamin Romeo Predicador Blanco	2009
21001434	Bodegas Contador	Bodegas Contador Benjamin Romeo Contador Rioja	2007
21223288	Bodegas Contador	Bodegas Contador Benjamin Romeo La Cueva Del Contador	2012
21224789	Bodegas Contador	Bodegas Contador Benjamin Romeo Contador Rioja	2008
21242352	Bodegas Contador	Bodegas Contador Benjamin Romeo Que Bonito Cacareaba	2010
21330233	Bodegas Contador	Bodegas Contador Benjamin Romeo Macizo	2009
21337687	Bodegas Contador	Bodegas Contador Benjamin Romeo Predicador Blanco	2009
21337694	Bodegas Contador	Bodegas Contador Benjamin Romeo Predicador	2011
21439358	Bodegas Contador	Bodegas Contador Benjamin Romeo A Mi Manera Rioja	2012
21504961	Bodegas Contador	Bodegas Contador Benjamin Romeo Contador Rioja	2008
21549915	Bodegas Contador	Bodegas Contador Benjamin Romeo La Cueva Del Contador	2006
21726083	Bodegas Contador	Bodegas Contador Benjamin Romeo Contador Rioja	2003
21992401	Bodegas Contador	Bodegas Contador Benjamin Romeo Que Bonito Cacareaba	2012
22296741	Bodegas Contador	Bodegas Contador Benjamin Romeo Macizo	2009
22557330	Bodegas Contador	Bodegas Contador Benjamin Romeo Contador Rioja	2003
22877400	Bodegas Contador	Bodegas Contador Benjamin Romeo Macizo	2011
23096997	Bodegas Contador	Bodegas Contador Benjamin Romeo A Mi Manera Rioja	2009
23124825	Bodegas Contador	Bodegas Contador Benjamin Romeo Contador Rioja	2005
23577168	Bodegas Contador	Bodegas Contador Benjamin Romeo A Mi Manera Rioja	2011
12004660	Bodegas Contador	Bodegas Contador Prdeicador	2013
20081541	Murray Street Vineyards	Murray Street Vineyards The Barossa	2007
20081543	Murray Street Vineyards	Murray Street Vineyards Greenock Barossa Valley	2007
20124133	Murray Street Vineyards	Murray Street Vineyards The Barossa	2008
20153207	Murray Street Vineyards	Murray Street Vineyards Gomersal	2005
20661001	Murray Street Vineyards	Murray Street Vineyards The Barossa	2005
20661003	Murray Street Vineyards	Murray Street Vineyards The Barossa	2004
20661054	Murray Street Vineyards	Murray Street Vineyards The Barossa	2004
20833433	Murray Street Vineyards	Murray Street Vineyards Gomersal	2004
20957637	Murray Street Vineyards	Murray Street Vineyards Greenock Barossa Valley	2004
21364346	Murray Street Vineyards	Murray Street Vineyards Sophia Barossa Valley	2006
21369386	Murray Street Vineyards	Murray Street Vineyards Gomersal	2006
21386449	Murray Street Vineyards	Murray Street Vineyards Gomersal	2004
21441533	Murray Street Vineyards	Murray Street Vineyards Gomersal Barossa Valley	2008
21591436	Murray Street Vineyards	Murray Street Vineyards Sophia Barossa Valley	2007
21871795	Murray Street Vineyards	Murray Street Vineyards Barossa Cabernet Sauvignon	2008
21872971	Murray Street Vineyards	Murray Street Vineyards Barossa Cabernet Sauvignon	2008
21993043	Murray Street Vineyards	Murray Street Vineyards The Barossa	2005
22011736	Murray Street Vineyards	Murray Street Vineyards Gomersal Barossa Valley	2010
22210572	Murray Street Vineyards	Murray Street Vineyards White Label Barossa Shiraz	2008
22236661	Murray Street Vineyards	Murray Street Vineyards Barossa Shiraz	2009
22338359	Murray Street Vineyards	Murray Street Vineyards Benno	2004
22386979	Murray Street Vineyards	Murray Street Vineyards Barossa Shiraz	2009
22387138	Murray Street Vineyards	Murray Street Vineyards White Label Barossa Shiraz	2008
22437946	Murray Street Vineyards	Murray Street Vineyards Gomersal Barossa Valley	2010
22438052	Murray Street Vineyards	Murray Street Vineyards Benno Barossa	2010
22485054	Murray Street Vineyards	Murray Street Vineyards Benno Barossa	2008
22592467	Murray Street Vineyards	Murray Street Vineyards Benno Barossa Valley	2006
22759420	Murray Street Vineyards	Murray Street Vineyards Greenock Barossa Valley	2010
22974078	Murray Street Vineyards	Murray Street Vineyards Greenock Barossa Valley	2007
23007682	Murray Street Vineyards	Murray Street Vineyards Benno	2000
23019510	Murray Street Vineyards	Murray Street Vineyards White Label Barossa Shiraz	2010
23446427	Murray Street Vineyards	Murray Street Vineyards Benno Barossa	2010
23491097	Murray Street Vineyards	Murray Street Vineyards Benno Barossa	2008
23680506	Murray Street Vineyards	Murray Street Vineyards Benno Barossa Valley	2010
23680532	Murray Street Vineyards	Murray Street Vineyards Sophia Barossa Valley	2006
20094892	Milon	Milon Saint Emilion Grand Cru	2006
20094895	Milon	Milon Saint Emilion Grand Cru	2005
20195446	Milon	Milon Saint Emilion Grand Cru	1998
20410019	Milon	Milon Saint Emilion Grand Cru	1995
20638685	Milon	La Grave Lussac Saint Emilion	2009
20680230	Milon	Milon Cuvee Diony Saint Emilion Grand Cru	2007
20690495	Milon	Milon Saint Emilion Grand Cru	2009
20693738	Milon	Milon Saint Emilion Grand Cru	2008
20767050	Milon	Milon Cuvee Diony Saint Emilion Grand Cru	2007
20843950	Milon	Milon La Grave Lussac Saint Emilion	2010
20898830	Milon	Milon Saint Emilion Grand Cru	1993
20998412	Milon	Milon Saint Emilion Grand Cru	1992
21094492	Milon	La Grave Lussac Saint Emilion	1993
21398666	Milon	Milon La Grave Lussac Saint Emilion	2011
21451041	Milon	Cabernet D' Anjou	None
21451044	Milon	Milon Cabernet D'Anjou	2012
21567736	Milon	La Grave Lussac Saint Emilion	2001
21577954	Milon	La Grave Lussac Saint Emilion	2008
21602186	Milon	Milon Anjou	None
21635760	Milon	La Grave Lussac Saint Emilion	2005
21775829	Milon	Milon Cabernet D'Anjou	2012
21936286	Milon	Pauillac Haut Medoc Cur Bourgeois Superieur	None
22005199	Milon	Milon Saint Emilion Grand Cru	1979
22022553	Milon	Caprice Saint Emilion	2011
22424431	Milon	Milon Saint Emilion Grand Cru	1989
22718490	Milon	Milon Saint Emilion Grand Cru	1976
22825922	Milon	Milon Saint Emilion	1984
23028547	Milon	Pauillac Haut Medoc	None
23066135	Milon	Milon Saint Emilion Grand Cru	1982
23085631	Milon	Milon Lussac Saint Emilion	1998
23181104	Milon	Milon Lussac Saint Emilion	2003
23228536	Milon	Pauillac Cru Bourgeois Superieur	1970
23405597	Milon	Milon Cabernet D'Anjou	1998
23405641	Milon	Milon Cabernet D'Anjou	1998
23869346	Milon	Milon Lussac Saint Emilion	2005
20052299	Gutierrez De La Vega	Gutierrez De La Vega Recondita Armonia	2006
20052310	Gutierrez De La Vega	Cosecha miel	2006
20052311	Gutierrez De La Vega	Reserva Real	2006
20052313	Gutierrez De La Vega	Gutierrez De La Vega Casta Diva Recondita Armonia	2006
20642322	Gutierrez De La Vega	Vina Ulises Cosecha Grana	1997
20676364	Gutierrez De La Vega	Rojo Y Negro Garnacha	2008
20833285	Gutierrez De La Vega	Gutierrez De La Vega Casta Diva Alicante Muscat	2009
21325737	Gutierrez De La Vega	Gutierrez De La Vega Casta Diva Cosecha Miot	2006
21325777	Gutierrez De La Vega	Gutierrez De La Vega Casta Diva Recondita Armonia	2005
21364112	Gutierrez De La Vega	Gutierrez De La Vega Casta Diva Recondita Armonia	2009
21432980	Gutierrez De La Vega	Gutierrez De La Vega Recondita Armonia	2005
21561082	Gutierrez De La Vega	Casta diva crianza	2001
21561496	Gutierrez De La Vega	Casta Diva Fondillon Alicante	None
21686793	Gutierrez De La Vega	Gutierrez De La Vega Casta Diva Cosecha Dorada Moscatel Seco	2010
21777714	Gutierrez De La Vega	Gutierrez De La Vega Casta Diva Monte Diva	2009
21777727	Gutierrez De La Vega	Gutierrez De La Vega Casta Diva Monte Diva	2008
21908642	Gutierrez De La Vega	Gutierrez De La Vega Vina Ulises	2008
22003523	Gutierrez De La Vega	Principe De Salinas Tinto Crianza Monastrell	None
22131910	Gutierrez De La Vega	Gutierrez De La Vega Casta Diva Alicante Muscat	2005
22132970	Gutierrez De La Vega	Gutierrez De La Vega Casta Diva Cosecha Miot	2007
22164741	Gutierrez De La Vega	Gutierrez De La Vega Casta Diva Cosecha Dorada Moscatel Seco	2011
22357834	Gutierrez De La Vega	Gutierrez De La Vega Casta Diva Alicante Muscat	2004
22429390	Gutierrez De La Vega	Gutierrez De La Vega Rojo Y Negro	2009
22486150	Gutierrez De La Vega	Gutierrez De La Vega Casta Diva Cosecha Miot	2007
22615568	Gutierrez De La Vega	Gutierrez De La Vega Vina Ulises	2010
22656711	Gutierrez De La Vega	Casta Diva Moscatel Dulce Vendimia Tardia	None
22716790	Gutierrez De La Vega	Gutierrez De La Vega Casta Diva Alicante Muscat	2001
22874762	Gutierrez De La Vega	Gutierrez De La Vega Casta Diva Alicante Muscat	1998
22972650	Gutierrez De La Vega	Gutierrez De La Vega Casta Diva Alicante Muscat	2010
23008633	Gutierrez De La Vega	Gutierrez De La Vega Rojo Y Negro	2009
23041209	Gutierrez De La Vega	Gutierrez De La Vega Casta Diva Cosecha Miot	2000
23074109	Gutierrez De La Vega	Vina Ulises Crianza Alicante Red	2002
23219496	Gutierrez De La Vega	Vina Ulises Reserva Tinto	2006
23283799	Gutierrez De La Vega	Gutierrez De La Vega Rojo Y Negro	1981
23529496	Gutierrez De La Vega	Casta Diva Moscatel Dulce Vendimia Tardia	2006
20133881	Croft Port	Croft Vintage Port	1966
20151329	Croft Port	Croft Late Bottled Vintage	2004
20171938	Croft Port	Fine Ruby	2008
20176712	Croft Port	Croft Vintage Port	1977
20306305	Croft Port	Croft Vintage Port	1982
20527577	Croft Port	Croft Vintage Port	1970
20583719	Croft Port	Aged Tawny Porto	1993
20594248	Croft Port	Distinction Port Special Reserve	2003
20603739	Croft Port	Emile's California Port	None
20614941	Croft Port	Viento Sur Selected Vineyard Syrah	2003
20645596	Croft Port	Croft Vintage Port	1960
20659066	Croft Port	Fine Ruby	2012
20738709	Croft Port	Distinction Porto Port	2008
20782215	Croft Port	Quinta Da Roeda Vintage Port	1987
20884319	Croft Port	Distinction Finest Old Tawny Port	None
20916743	Croft Port	Croft Vintage Port	1955
21262866	Croft Port	The Dutgn Pinotage	2010
21430682	Croft Port	Quinta do Noval	1963
21510981	Croft Port	20 Year Old Aged Tawny Port	None
21697418	Croft Port	20 Year Old Aged Tawny Port	2012
21816412	Croft Port	Croft Port 10 Year Old Aged Tawny Port	2012
21835485	Croft Port	Wijngoed Maasveld Kersen Noten Port	None
22354080	Croft Port	Purple Velvet Finest Reserve Port	None
22416014	Croft Port	Croft Porto	None
22450820	Croft Port	Platinum Reserve Port	None
22451923	Croft Port	Croft	1961
22485497	Croft Port	Croft Port 10 Year Old Aged Tawny Port	2012
22602611	Croft Port	Distinction Finest Reserve Port	None
22607539	Croft Port	Port Vintage	1966
22663057	Croft Port	Alexander Sonoma County Sauvignon Blanc	2012
22691473	Croft Port	Extra Dry Aperitif Porto Seco White	None
22825801	Croft Port	Distinction Porto Port	1991
22898434	Croft Port	Indulgence Finest Reserve Port Wine	None
23000563	Croft Port	20 Year Old Aged Tawny Port	2008
23090630	Croft Port	Croft Late Bottled Vintage Port	1990
20005726	Fall Creek Vineyards	Fall Creek Vineyards Meritus	2004
20005727	Fall Creek Vineyards	Fall Creek Vineyards Texas Merlot	2006
20005729	Fall Creek Vineyards	Fall Creek Vineyards Trexas Chardonnay	2006
20005731	Fall Creek Vineyards	Granite Reserve Cabernet Sauvignon	2006
20005733	Fall Creek Vineyards	Fall Creek Viognier	2006
20005736	Fall Creek Vineyards	Fall Creek Chenin Blanc	2006
20097405	Fall Creek Vineyards	Salt Lick Tempranillo	2008
20097474	Fall Creek Vineyards	Fall Creek Vineyards Texas Hill County Meritus	2005
20105457	Fall Creek Vineyards	Fall Creek Chenin Blanc	2008
20169479	Fall Creek Vineyards	Fall Creek Vineyards Granite Reserve Cabernet Sauvignon	2008
20238319	Fall Creek Vineyards	Fall Creek Vineyards Granite Reserve Cabernet Sauvignon	2009
20351877	Fall Creek Vineyards	Fall Creek Vineyards Texas Merlot	2010
20556874	Fall Creek Vineyards	Salt Lick Tempranillo	2008
20649955	Fall Creek Vineyards	Fall Creek Vineyards Taxas Riesling	2008
20670213	Fall Creek Vineyards	Cabernet Sauvignon Mission San Antonio de Valero	2008
20806199	Fall Creek Vineyards	Mourvedre	2011
20870130	Fall Creek Vineyards	Fall Creek Vineyards Trexas Chardonnay	2011
20895359	Fall Creek Vineyards	Fall Creek White Zinfandel	2011
20961719	Fall Creek Vineyards	Fall Creek Vineyards Texas Granite Reserve	1994
20979258	Fall Creek Vineyards	Granite Blush	None
21159051	Fall Creek Vineyards	Fall Creek Vineyards Taxas Riesling	2013
21297642	Fall Creek Vineyards	Fall Creek Vineyards Meritus	2010
21433478	Fall Creek Vineyards	Fall Creek Muscat Canelli	2007
21746528	Fall Creek Vineyards	Fall Creek Vineyards Trexas Chardonnay	2011
21803591	Fall Creek Vineyards	BBQ White	None
21883986	Fall Creek Vineyards	Tempranillo	2010
22184372	Fall Creek Vineyards	Fall Creek Chenin Blanc	2013
22314777	Fall Creek Vineyards	Fall Creek Vineyards Meritus	2010
22462494	Fall Creek Vineyards	Sangiovese Reserve	2009
22571023	Fall Creek Vineyards	Victoria Park Sauvignon Blanc	2013
22595698	Fall Creek Vineyards	Fall Creek Vineyards Texas Hill County Meritus	2011
22622435	Fall Creek Vineyards	Fall Creek Vineyards Texas Granite Reserve	2003
23112972	Fall Creek Vineyards	Fall Creek Johannisberg Riesling	None
23150368	Fall Creek Vineyards	Texas Chenin Blanc	2003
23897614	Fall Creek Vineyards	Moscato	None
20064708	Sevenhill	Sevenhill St Ignatius Clare Valley	2006
20064710	Sevenhill	Inigo Chenin Blanc	2008
20064712	Sevenhill	Sevenhill Inigo Semillion	2008
20064713	Sevenhill	Inigo Verdelho	2009
20064728	Sevenhill	Inigo Gewürztraminer	2007
20064738	Sevenhill	Sevenhill Inigo Clare Valley Barbera	2010
20064740	Sevenhill	Sevenhill College Clare Valley Red	2011
20064743	Sevenhill	Sevenhill St Ignatius Clare Valley	2008
20064843	Sevenhill	Liqueur Tokay	2006
20064846	Sevenhill	Liqueur Verdelho	2006
20347530	Sevenhill	Sevenhill Inigo Clare Valley Shiraz	2011
20595569	Sevenhill	San Pedro Maipo Valley Cabernet Sauvignon	2010
20764554	Sevenhill	Ssevenhill Jesuit Botrytis Semillon	2002
21011548	Sevenhill	Jesuit Wines Cabernet Sauvignon	2002
21250914	Sevenhill	Sevenhill Clare Valley Cabernet Sauvignon	1999
21264744	Sevenhill	Sevenhill Inigo Clare Valley Barbera	2010
21377509	Sevenhill	Dry Sherry	None
21420823	Sevenhill	Sevenhill Clare Valley Cabernet Sauvignon	2008
21724346	Sevenhill	Sevenhill Clare Valley Shiraz	1998
21828438	Sevenhill	Classic topague	None
21927940	Sevenhill	Sevenhill Clare Valley Cabernet Sauvignon	2004
22138231	Sevenhill	Sevenhill Liqueur Jokay Clare Valley	2013
22138233	Sevenhill	Sevenhill Liqueur Jokay Clare Valley	2013
22813477	Sevenhill	Sevenhill Clare Valley Shiraz	2002
22940543	Sevenhill	Clare Valley port	1984
23055518	Sevenhill	Clare Valley Talbots Block The Prince Shiraz	2012
23086130	Sevenhill	Sevenhill St Ignatius Clare Valley	2008
23157732	Sevenhill	Sevenhill College Clare Valley Red	2011
23177448	Sevenhill	Jesuit Ignatius Clare Valley Cabernet Sauvignon Merlot Malbec Cabernet Franc	2001
23262193	Sevenhill	Clare Valley St Aloysius	2009
23289534	Sevenhill	Walnut Hill Estate Clare Valley Shiraz	2011
23300205	Sevenhill	Clare Valley College Red	2003
23411186	Sevenhill	Clare Valley Cabernet Sauvignon Franc Merlot Malbec	1997
23491658	Sevenhill	Touriga Port	None
23579089	Sevenhill	Clare Valley Inigo Riesling	None
20128965	Charles de Cazanove	Charles De Cazanove Brut Millesime	2003
20189414	Charles de Cazanove	Charles de Cazanove Champagne Sec	NV
20271983	Charles de Cazanove	Charles de Cazanove Champagne Brut	1990
20277888	Charles de Cazanove	Charles de Cazanove 3112 Champagne Blanc de Blancs	2008
20401170	Charles de Cazanove	Charles de Cazanove Champagne Brut	2013
20431071	Charles de Cazanove	Charles de Cazanove Champagne Sec	NV
20445776	Charles de Cazanove	Brut Tradition	2008
20560077	Charles de Cazanove	Champagne Charles de Cazanove Tete de Cuvee	NV
20580507	Charles de Cazanove	Charles de Cazanove Champagne Demi Sec Azur	2008
20585141	Charles de Cazanove	Charles de Cazanove Cuvee Special Cazanova Champagne Brut	2008
20724546	Charles de Cazanove	Charles de Cazanove Tradition Champagne Brut	2013
20762173	Charles de Cazanove	Charles de Cazanove Cuvee Special Cazanova Champagne Brut Rose	NV
20772933	Charles de Cazanove	Charles de Cazanove Tradition Champagne Brut	2013
21131048	Charles de Cazanove	Charles de Cazanove Tradition Champagne Brut	2006
21339886	Charles de Cazanove	Charles de Cazanove Vieille France Champagne Brut Rose	NV
21371996	Charles de Cazanove	Charles de Cazanove Champagne Brut Rose	2013
21482671	Charles de Cazanove	Charles de Cazanove Champagne Brut	NV
21484720	Charles de Cazanove	Charles de Cazanove Champagne Brut Rose	2008
21593643	Charles de Cazanove	Charles de Cazanove Champagne Brut	NV
21639763	Charles de Cazanove	Charles de Cazanove Cuvee Special Cazanova Champagne Brut	1999
21660522	Charles de Cazanove	Charles de Cazanove Vieille France Champagne Brut Rose	NV
21692815	Charles de Cazanove	Charles de Cazanove Champagne Demi Sec Azur	2013
21729476	Charles de Cazanove	Charles de Cazanove Tradition Champagne Brut	2008
21888385	Charles de Cazanove	Charles de Cazanove Champagne Demi Sec Azur	2002
21951275	Charles de Cazanove	Charles de Cazanove Vieille France Champagne Brut Rose	N
22126694	Charles de Cazanove	Charles de Cazanove Champagne Brut	2011
22253120	Charles de Cazanove	Charles de Cazanove Champagne Brut Rose	1996
22858242	Charles de Cazanove	Charles de Cazanove Stradivarius Champagne Brut	1996
23123297	Charles de Cazanove	Charles de Cazanove Cuvee Special Cazanova Champagne Brut Rose	NV
23324476	Charles de Cazanove	Charles de Cazanove Stradivarius Champagne Brut	1996
23716443	Charles de Cazanove	Charles de Cazanove Champagne Demi Sec	NV
23716450	Charles de Cazanove	Charles de Cazanove 3112 Champagne Blanc de Blancs	None
23780436	Charles de Cazanove	Rooi	2011
2000151	Charles de Cazanove	Charles de Cazanove Champagne Demi Sec	NV
12004624	Charles de Cazanove	Champagne Charles de Cazanove Tete de Cuvee	NV
20506318	Glenmorangie	Glenmorangie Taylors Taylor's Oak Casks Wine	1965
20875085	Glenmorangie	Muskat Moravský	2012
20950329	Glenmorangie	El Mustango Muscat Semi Dulce	2008
21431418	Glenmorangie	Glenmorangie The Original 10 Year Old Highlands Single Malt Scotch Whisky	2013
21631090	Glenmorangie	Glenmorangie The Quinta Ruban In Port Casks Extra Matured 12 Year Old Single Malt Scotch Whisky	2014
21849593	Glenmorangie	Glenmorangie The Quinta Ruban In Port Casks Extra Matured 12 Year Old Single Malt Scotch Whisky	2014
22081355	Glenmorangie	Shiraz	2010
22119163	Glenmorangie	Podoblast Slovacko Pozdni Sber Muskat Moravský	2012
22165203	Glenmorangie	Glenmorangie Port Wood finish Highlands Single Malt Scotch Whisky	NV
22573074	Glenmorangie	Szendi Pince Ottonel Muskotaly	2012
22687650	Glenmorangie	Glenmorangie The Nectar D'or	None
22876007	Glenmorangie	Glenmorangie Quinta Ruban 12 years old	2001
23066008	Glenmorangie	Glenmorangie The Quinta Ruban In Port Casks Extra Matured 12 Year Old Single Malt Scotch Whisky	2013
23066323	Glenmorangie	Glenmorangie The Original 10 Year Old Highlands Single Malt Scotch Whisky	2013
23487754	Glenmorangie	Glenmorangie The Original 10 Year Old Highlands Single Malt Scotch Whisky	2014
24009931	Glenmorangie	Glenmorangie The Quinta Ruban In Port Casks Extra Matured 12 Year Old Single Malt Scotch Whisky	2013
12002973	Glenmorangie	Glenmorangie The Original 10 Year Old Highlands Single Malt Scotch Whisky	2014
12002974	Glenmorangie	Glenmorangie Astar	N.V
12002975	Glenmorangie	Glenmorangie 'Tusail' Private Edition Single Malt Scotch Whisky	N.V
12002976	Glenmorangie	Glenmorangie Quinta Ruban Single Malt Scotch Whisky	N.V
12002977	Glenmorangie	Glenmorangie Lasanta Single Malt Scotch Whisky	N.V
12002978	Glenmorangie	Glenmorangie The Nectar d'Or Sauternes Cask Extra Matured 12 Year Old Single Malt Scotch Whisky	N.V
12002979	Glenmorangie	Glenmorangie Signet Single Malt Scotch Whisky	N.V
12002980	Glenmorangie	Glenmorangie 18 Years Old Single Malt Scotch Whisky	N.V
12002981	Glenmorangie	Glenmorangie Quarter Century 25 Years Old Single Malt Scotch Whisky	N.V
12002982	Glenmorangie	Glenmorangie Sonnalta PX	N.V
12002983	Glenmorangie	Glenmorangie The Duthac	N.V
12002984	Glenmorangie	Glenmorangie Ealanta	N.V
12002985	Glenmorangie	Glenmorangie Lasanta 12 Year	N.V
12002986	Glenmorangie	Glenmorangie 1975 Tain L'Hermitage	1975
12002987	Glenmorangie	Glenmorangie Millennium Malt	N.V
12002988	Glenmorangie	Glenmorangie Port Wood Finish Single Malt Scotch Whisky	N.V
12002989	Glenmorangie	Glenmorangie Port Wood finish Highlands Single Malt Scotch Whisky	N.V
12002990	Glenmorangie	Glenmorangie 1987 Margaux Cask Finish	1987
12002991	Glenmorangie	Glenmorangie 1981 Sauternes Wood Finish	1981
20070449	Treasure Hunter	Treasure Hunter Merlot	2007
20070452	Treasure Hunter	Treasure Hunter Cape Merlot	2012
20070454	Treasure Hunter	Treasure Hunter St. Helena Cabernet Sauvignon	2007
20070455	Treasure Hunter	Treasure Hunter Zinfandel	2007
[truncated: 304,092+ more rows]
