# Supplementary material for: Distributed search and fusion for wine label image retrieval
Source: PeerJ Comput Sci. 2022 Sep 28;8:e1116. doi: 10.7717/peerj-cs.1116 (PMC9575874; doi:10.7717/peerj-cs.1116)
Supplement: Supplemental Information 3 [file peerj-cs-08-1116-s003.zip › branch4/model/download_model.py]

import os, sys


if sys.version_info[0] >= 3:
    from urllib.request import urlretrieve
else:
    from urllib import urlretrieve
def get_model(prefix, epoch):
    download(prefix+'-symbol.json')
    download(prefix+'-%04d.params' % (epoch,))
def download(url):
    filename = url.split("/")[-1]
    if not os.path.exists(filename):
        urlretrieve(url, filename)

get_model('http://data.mxnet.io/models/imagenet/resnet/50-layers/resnet-50', 0)
