# Supplementary material for: Distributed search and fusion for wine label image retrieval
Source: PeerJ Comput Sci. 2022 Sep 28;8:e1116. doi: 10.7717/peerj-cs.1116 (PMC9575874; doi:10.7717/peerj-cs.1116)
Supplement: Supplemental Information 3 [file peerj-cs-08-1116-s003.zip › branch4/model/part1/readme.txt]

cnn·ÖÀàÍøÂçµÄ×¼È·¶È¼ÇÂ¼£º

myresnext_wd0.00008
 epoach         top-1         top-5
   21           0.8890        0.9181
   22           0.8938        0.9213
   23           0.8947        0.9224
  24            0.8961        0.9225
  25            0.8963        0.9231
  26            0.8963         0.9225


resnet50_wd0001
epoach       top-1        top-5
1                 0.5027      0.5961
2                 0.7086      0.7912
3                 0.7630      0.8382
4                 0.7805      0.8470
5                 0.7861      0.8506
6                 0.7883      0.8535
7                 0.7919      0.8533
8                 0.7925      0.8556
9                 0.7919      0.8560
10               0.7931      0.8566
11               0.7958      0.8580
15               0.7977      0.8582
25                0.8047     0.8615
29               0.8069      0.8612


µÚÒ»²¿·Ö×îÖÕ¾­¹ýcnn_siftºóµÃµ½µÄ½á¹ûÊÇ£º
