# Supplementary material for: Distributed search and fusion for wine label image retrieval
Source: PeerJ Comput Sci. 2022 Sep 28;8:e1116. doi: 10.7717/peerj-cs.1116 (PMC9575874; doi:10.7717/peerj-cs.1116)
Supplement: Supplemental Information 3 [file peerj-cs-08-1116-s003.zip › branch4/model/part2/readme.txt]

resnext 
epoach      top1       top5
21             0.9079     0.9369
22              0.9101    0.9377
23            0.9111      0.9375
24            0.9116      0.9378
25            0.9124      0.9384
26            0.9130      0.9387
27            0.9127       0.9383
resnet 

epoach      top1       top5
1               0.6380     0.7252
2              0.7805      0.8483
3               0.8093     0.8709
4              0.8206      0.8771
5              0.8238      0.8787
6              0.8242       0.8787
7               0.8260      0.8815
8              0.8277       0.8809
13            0.8312        0.8802
19            0.8346        0.8831
22            0.8356        0.8821
