# Supplementary material for: Distributed search and fusion for wine label image retrieval
Source: PeerJ Comput Sci. 2022 Sep 28;8:e1116. doi: 10.7717/peerj-cs.1116 (PMC9575874; doi:10.7717/peerj-cs.1116)
Supplement: Supplemental Information 3 [file peerj-cs-08-1116-s003.zip › branch4/model/part3/readme.txt]

resnext
epoach     top1     top5
21            0.8765      0.9226
22            0.8843      0.9257
23             0.8859      0.9270
24             0.8868       0.9275
25             0.88874     0.9275
26             0.8881        0.9273
27             0.8883        0.9281
28             0.8891        0.9285
29             0.8894        0.9285
30             0.8900        0.9281
32             08907         0.9282

resnet  
epoach       top1       top5
1               0,6404      0.7282
2               0.7819     0.8548
3               0.8141      0.8820 
4               0.8250      0.8887
5               0.8271      0.8898
6               0.8313      0.8907
7               0.8322      0.8918
8               0.8322      0.8912
9                0.8326     0.8930
10              0.8339     0.8925
15            0.8391     0.8953
21            0.8413      0.8960
22              0.8412     0.8956
15              0.8376      0.8945
