# Supplementary material for: Distributed search and fusion for wine label image retrieval
Source: PeerJ Comput Sci. 2022 Sep 28;8:e1116. doi: 10.7717/peerj-cs.1116 (PMC9575874; doi:10.7717/peerj-cs.1116)
Supplement: Supplemental Information 3 [file peerj-cs-08-1116-s003.zip › branch4/model/part4/myresnext_wd0.00008-symbol.json]

{
  "nodes": [
    {
      "op": "null", 
      "name": "data", 
      "inputs": []
    }, 
    {
      "op": "null", 
      "name": "bn_data_gamma", 
      "inputs": []
    }, 
    {
      "op": "null", 
      "name": "bn_data_beta", 
      "inputs": []
    }, 
    {
      "op": "null", 
      "name": "bn_data_moving_mean", 
      "attr": {
        "__init__": "[\"zero\", {}]", 
        "eps": "2e-05", 
        "fix_gamma": "True", 
        "momentum": "0.99", 
        "use_global_stats": "False"
      }, 
      "inputs": []
    }, 
    {
      "op": "null", 
      "name": "bn_data_moving_var", 
      "attr": {
        "__init__": "[\"one\", {}]", 
        "eps": "2e-05", 
        "fix_gamma": "True", 
        "momentum": "0.99", 
        "use_global_stats": "False"
      }, 
      "inputs": []
    }, 
    {
      "op": "BatchNorm", 
      "name": "bn_data", 
      "attr": {
        "eps": "2e-05", 
        "fix_gamma": "True", 
        "momentum": "0.99", 
        "use_global_stats": "False"
      }, 
      "inputs": [[0, 0, 0], [1, 0, 0], [2, 0, 0], [3, 0, 0], [4, 0, 0]]
    }, 
    {
      "op": "null", 
      "name": "conv0_weight", 
      "inputs": []
    }, 
    {
      "op": "Convolution", 
      "name": "conv0", 
      "attr": {
        "cudnn_off": "False", 
        "cudnn_tune": "fastest", 
        "dilate": "(1,1)", 
        "kernel": "(7,7)", 
        "no_bias": "True", 
        "num_filter": "64", 
        "num_group": "1", 
        "pad": "(3,3)", 
        "stride": "(2,2)", 
        "workspace": "512"
      }, 
      "inputs": [[5, 0, 0], [6, 0, 0]]
    }, 
    {
      "op": "null", 
      "name": "bn0_gamma", 
      "inputs": []
    }, 
    {
      "op": "null", 
      "name": "bn0_beta", 
      "inputs": []
    }, 
    {
      "op": "null", 
      "name": "bn0_moving_mean", 
      "attr": {
        "__init__": "[\"zero\", {}]", 
        "eps": "2e-05", 
        "fix_gamma": "False", 
        "momentum": "0.99", 
        "use_global_stats": "False"
      }, 
      "inputs": []
    }, 
    {
      "op": "null", 
      "name": "bn0_moving_var", 
      "attr": {
        "__init__": "[\"one\", {}]", 
        "eps": "2e-05", 
        "fix_gamma": "False", 
        "momentum": "0.99", 
        "use_global_stats": "False"
      }, 
      "inputs": []
    }, 
    {
      "op": "BatchNorm", 
      "name": "bn0", 
      "attr": {
        "eps": "2e-05", 
        "fix_gamma": "False", 
        "momentum": "0.99", 
        "use_global_stats": "False"
      }, 
      "inputs": [[7, 0, 0], [8, 0, 0], [9, 0, 0], [10, 0, 0], [11, 0, 0]]
    }, 
    {
      "op": "Activation", 
      "name": "relu0", 
      "attr": {"act_type": "relu"}, 
      "inputs": [[12, 0, 0]]
    }, 
    {
      "op": "Pooling", 
      "name": "pooling0", 
      "attr": {
        "global_pool": "False", 
        "kernel": "(3,3)", 
        "pad": "(1,1)", 
        "pool_type": "max", 
        "pooling_convention": "valid", 
        "stride": "(2,2)"
      }, 
      "inputs": [[13, 0, 0]]
    }, 
    {
      "op": "null", 
      "name": "stage1_unit1_conv1_weight", 
      "inputs": []
    }, 
    {
      "op": "Convolution", 
      "name": "stage1_unit1_conv1", 
      "attr": {
        "cudnn_off": "False", 
        "cudnn_tune": "fastest", 
        "dilate": "(1,1)", 
        "kernel": "(1,1)", 
        "no_bias": "True", 
        "num_filter": "128", 
        "num_group": "1", 
        "pad": "(0,0)", 
        "stride": "(1,1)", 
        "workspace": "512"
      }, 
      "inputs": [[14, 0, 0], [15, 0, 0]]
    }, 
    {
      "op": "null", 
      "name": "stage1_unit1_bn1_gamma", 
      "inputs": []
    }, 
    {
      "op": "null", 
      "name": "stage1_unit1_bn1_beta", 
      "inputs": []
    }, 
    {
      "op": "null", 
      "name": "stage1_unit1_bn1_moving_mean", 
      "attr": {
        "__init__": "[\"zero\", {}]", 
        "eps": "2e-05", 
        "fix_gamma": "False", 
        "momentum": "0.9", 
        "use_global_stats": "False"
      }, 
      "inputs": []
    }, 
    {
      "op": "null", 
      "name": "stage1_unit1_bn1_moving_var", 
      "attr": {
        "__init__": "[\"one\", {}]", 
        "eps": "2e-05", 
        "fix_gamma": "False", 
        "momentum": "0.9", 
        "use_global_stats": "False"
      }, 
      "inputs": []
    }, 
    {
      "op": "BatchNorm", 
      "name": "stage1_unit1_bn1", 
      "attr": {
        "eps": "2e-05", 
        "fix_gamma": "False", 
        "momentum": "0.9", 
        "use_global_stats": "False"
      }, 
      "inputs": [[16, 0, 0], [17, 0, 0], [18, 0, 0], [19, 0, 0], [20, 0, 0]]
    }, 
    {
      "op": "Activation", 
      "name": "stage1_unit1_relu1", 
      "attr": {"act_type": "relu"}, 
      "inputs": [[21, 0, 0]]
    }, 
    {
      "op": "null", 
      "name": "stage1_unit1_conv2_weight", 
      "inputs": []
    }, 
    {
      "op": "Convolution", 
      "name": "stage1_unit1_conv2", 
      "attr": {
        "cudnn_off": "False", 
        "cudnn_tune": "fastest", 
        "dilate": "(1,1)", 
        "kernel": "(3,3)", 
        "no_bias": "True", 
        "num_filter": "128", 
        "num_group": "32", 
        "pad": "(1,1)", 
        "stride": "(1,1)", 
        "workspace": "512"
      }, 
      "inputs": [[22, 0, 0], [23, 0, 0]]
    }, 
    {
      "op": "null", 
      "name": "stage1_unit1_bn2_gamma", 
      "inputs": []
    }, 
    {
      "op": "null", 
      "name": "stage1_unit1_bn2_beta", 
      "inputs": []
    }, 
    {
      "op": "null", 
      "name": "stage1_unit1_bn2_moving_mean", 
      "attr": {
        "__init__": "[\"zero\", {}]", 
        "eps": "2e-05", 
        "fix_gamma": "False", 
        "momentum": "0.9", 
        "use_global_stats": "False"
      }, 
      "inputs": []
    }, 
    {
      "op": "null", 
      "name": "stage1_unit1_bn2_moving_var", 
      "attr": {
        "__init__": "[\"one\", {}]", 
        "eps": "2e-05", 
        "fix_gamma": "False", 
        "momentum": "0.9", 
        "use_global_stats": "False"
      }, 
      "inputs": []
    }, 
    {
      "op": "BatchNorm", 
      "name": "stage1_unit1_bn2", 
      "attr": {
        "eps": "2e-05", 
        "fix_gamma": "False", 
        "momentum": "0.9", 
        "use_global_stats": "False"
      }, 
      "inputs": [[24, 0, 0], [25, 0, 0], [26, 0, 0], [27, 0, 0], [28, 0, 0]]
    }, 
    {
      "op": "Activation", 
      "name": "stage1_unit1_relu2", 
      "attr": {"act_type": "relu"}, 
      "inputs": [[29, 0, 0]]
    }, 
    {
      "op": "null", 
      "name": "stage1_unit1_conv3_weight", 
      "inputs": []
    }, 
    {
      "op": "Convolution", 
      "name": "stage1_unit1_conv3", 
      "attr": {
        "cudnn_off": "False", 
        "cudnn_tune": "fastest", 
        "dilate": "(1,1)", 
        "kernel": "(1,1)", 
        "no_bias": "True", 
        "num_filter": "256", 
        "num_group": "1", 
        "pad": "(0,0)", 
        "stride": "(1,1)", 
        "workspace": "512"
      }, 
      "inputs": [[30, 0, 0], [31, 0, 0]]
    }, 
    {
      "op": "null", 
      "name": "stage1_unit1_bn3_gamma", 
      "inputs": []
    }, 
    {
      "op": "null", 
      "name": "stage1_unit1_bn3_beta", 
      "inputs": []
    }, 
    {
      "op": "null", 
      "name": "stage1_unit1_bn3_moving_mean", 
      "attr": {
        "__init__": "[\"zero\", {}]", 
        "eps": "2e-05", 
        "fix_gamma": "False", 
        "momentum": "0.9", 
        "use_global_stats": "False"
      }, 
      "inputs": []
    }, 
    {
      "op": "null", 
      "name": "stage1_unit1_bn3_moving_var", 
      "attr": {
        "__init__": "[\"one\", {}]", 
        "eps": "2e-05", 
        "fix_gamma": "False", 
        "momentum": "0.9", 
        "use_global_stats": "False"
      }, 
      "inputs": []
    }, 
    {
      "op": "BatchNorm", 
      "name": "stage1_unit1_bn3", 
      "attr": {
        "eps": "2e-05", 
        "fix_gamma": "False", 
        "momentum": "0.9", 
        "use_global_stats": "False"
      }, 
      "inputs": [[32, 0, 0], [33, 0, 0], [34, 0, 0], [35, 0, 0], [36, 0, 0]]
    }, 
    {
      "op": "null", 
      "name": "stage1_unit1_sc_weight", 
      "inputs": []
    }, 
    {
      "op": "Convolution", 
      "name": "stage1_unit1_sc", 
      "attr": {
        "cudnn_off": "False", 
        "cudnn_tune": "fastest", 
        "dilate": "(1,1)", 
        "kernel": "(1,1)", 
        "no_bias": "True", 
        "num_filter": "256", 
        "num_group": "1", 
        "pad": "(0,0)", 
        "stride": "(1,1)", 
        "workspace": "512"
      }, 
      "inputs": [[14, 0, 0], [38, 0, 0]]
    }, 
    {
      "op": "null", 
      "name": "stage1_unit1_sc_bn_gamma", 
      "inputs": []
    }, 
    {
      "op": "null", 
      "name": "stage1_unit1_sc_bn_beta", 
      "inputs": []
    }, 
    {
      "op": "null", 
      "name": "stage1_unit1_sc_bn_moving_mean", 
      "attr": {
        "__init__": "[\"zero\", {}]", 
        "eps": "2e-05", 
        "fix_gamma": "False", 
        "momentum": "0.9", 
        "use_global_stats": "False"
      }, 
      "inputs": []
    }, 
    {
      "op": "null", 
      "name": "stage1_unit1_sc_bn_moving_var", 
      "attr": {
        "__init__": "[\"one\", {}]", 
        "eps": "2e-05", 
        "fix_gamma": "False", 
        "momentum": "0.9", 
        "use_global_stats": "False"
      }, 
      "inputs": []
    }, 
    {
      "op": "BatchNorm", 
      "name": "stage1_unit1_sc_bn", 
      "attr": {
        "eps": "2e-05", 
        "fix_gamma": "False", 
        "momentum": "0.9", 
        "use_global_stats": "False"
      }, 
      "inputs": [[39, 0, 0], [40, 0, 0], [41, 0, 0], [42, 0, 0], [43, 0, 0]]
    }, 
    {
      "op": "elemwise_add", 
      "name": "_plus0", 
      "inputs": [[37, 0, 0], [44, 0, 0]]
    }, 
    {
      "op": "Activation", 
      "name": "stage1_unit1_relu", 
      "attr": {"act_type": "relu"}, 
      "inputs": [[45, 0, 0]]
    }, 
    {
      "op": "null", 
      "name": "stage1_unit2_conv1_weight", 
      "inputs": []
    }, 
    {
      "op": "Convolution", 
      "name": "stage1_unit2_conv1", 
      "attr": {
        "cudnn_off": "False", 
        "cudnn_tune": "fastest", 
        "dilate": "(1,1)", 
        "kernel": "(1,1)", 
        "no_bias": "True", 
        "num_filter": "128", 
        "num_group": "1", 
        "pad": "(0,0)", 
        "stride": "(1,1)", 
        "workspace": "512"
      }, 
      "inputs": [[46, 0, 0], [47, 0, 0]]
    }, 
    {
      "op": "null", 
      "name": "stage1_unit2_bn1_gamma", 
      "inputs": []
    }, 
    {
      "op": "null", 
      "name": "stage1_unit2_bn1_beta", 
      "inputs": []
    }, 
    {
      "op": "null", 
      "name": "stage1_unit2_bn1_moving_mean", 
      "attr": {
        "__init__": "[\"zero\", {}]", 
        "eps": "2e-05", 
        "fix_gamma": "False", 
        "momentum": "0.9", 
        "use_global_stats": "False"
      }, 
      "inputs": []
    }, 
    {
      "op": "null", 
      "name": "stage1_unit2_bn1_moving_var", 
      "attr": {
        "__init__": "[\"one\", {}]", 
        "eps": "2e-05", 
        "fix_gamma": "False", 
        "momentum": "0.9", 
        "use_global_stats": "False"
      }, 
      "inputs": []
    }, 
    {
      "op": "BatchNorm", 
      "name": "stage1_unit2_bn1", 
      "attr": {
        "eps": "2e-05", 
        "fix_gamma": "False", 
        "momentum": "0.9", 
        "use_global_stats": "False"
      }, 
      "inputs": [[48, 0, 0], [49, 0, 0], [50, 0, 0], [51, 0, 0], [52, 0, 0]]
    }, 
    {
      "op": "Activation", 
      "name": "stage1_unit2_relu1", 
      "attr": {"act_type": "relu"}, 
      "inputs": [[53, 0, 0]]
    }, 
    {
      "op": "null", 
      "name": "stage1_unit2_conv2_weight", 
      "inputs": []
    }, 
    {
      "op": "Convolution", 
      "name": "stage1_unit2_conv2", 
      "attr": {
        "cudnn_off": "False", 
        "cudnn_tune": "fastest", 
        "dilate": "(1,1)", 
        "kernel": "(3,3)", 
        "no_bias": "True", 
        "num_filter": "128", 
        "num_group": "32", 
        "pad": "(1,1)", 
        "stride": "(1,1)", 
        "workspace": "512"
      }, 
      "inputs": [[54, 0, 0], [55, 0, 0]]
    }, 
    {
      "op": "null", 
      "name": "stage1_unit2_bn2_gamma", 
      "inputs": []
    }, 
    {
      "op": "null", 
      "name": "stage1_unit2_bn2_beta", 
      "inputs": []
    }, 
    {
      "op": "null", 
      "name": "stage1_unit2_bn2_moving_mean", 
      "attr": {
        "__init__": "[\"zero\", {}]", 
        "eps": "2e-05", 
        "fix_gamma": "False", 
        "momentum": "0.9", 
        "use_global_stats": "False"
      }, 
      "inputs": []
    }, 
    {
      "op": "null", 
      "name": "stage1_unit2_bn2_moving_var", 
      "attr": {
        "__init__": "[\"one\", {}]", 
        "eps": "2e-05", 
        "fix_gamma": "False", 
        "momentum": "0.9", 
        "use_global_stats": "False"
      }, 
      "inputs": []
    }, 
    {
      "op": "BatchNorm", 
      "name": "stage1_unit2_bn2", 
      "attr": {
        "eps": "2e-05", 
        "fix_gamma": "False", 
        "momentum": "0.9", 
        "use_global_stats": "False"
      }, 
      "inputs": [[56, 0, 0], [57, 0, 0], [58, 0, 0], [59, 0, 0], [60, 0, 0]]
    }, 
    {
      "op": "Activation", 
      "name": "stage1_unit2_relu2", 
      "attr": {"act_type": "relu"}, 
      "inputs": [[61, 0, 0]]
    }, 
    {
      "op": "null", 
      "name": "stage1_unit2_conv3_weight", 
      "inputs": []
    }, 
    {
      "op": "Convolution", 
      "name": "stage1_unit2_conv3", 
      "attr": {
        "cudnn_off": "False", 
        "cudnn_tune": "fastest", 
        "dilate": "(1,1)", 
        "kernel": "(1,1)", 
        "no_bias": "True", 
        "num_filter": "256", 
        "num_group": "1", 
        "pad": "(0,0)", 
        "stride": "(1,1)", 
        "workspace": "512"
      }, 
      "inputs": [[62, 0, 0], [63, 0, 0]]
    }, 
    {
      "op": "null", 
      "name": "stage1_unit2_bn3_gamma", 
      "inputs": []
    }, 
    {
      "op": "null", 
      "name": "stage1_unit2_bn3_beta", 
      "inputs": []
    }, 
    {
      "op": "null", 
      "name": "stage1_unit2_bn3_moving_mean", 
      "attr": {
        "__init__": "[\"zero\", {}]", 
        "eps": "2e-05", 
        "fix_gamma": "False", 
        "momentum": "0.9", 
        "use_global_stats": "False"
      }, 
      "inputs": []
    }, 
    {
      "op": "null", 
      "name": "stage1_unit2_bn3_moving_var", 
      "attr": {
        "__init__": "[\"one\", {}]", 
        "eps": "2e-05", 
        "fix_gamma": "False", 
        "momentum": "0.9", 
        "use_global_stats": "False"
      }, 
      "inputs": []
    }, 
    {
      "op": "BatchNorm", 
      "name": "stage1_unit2_bn3", 
      "attr": {
        "eps": "2e-05", 
        "fix_gamma": "False", 
        "momentum": "0.9", 
        "use_global_stats": "False"
      }, 
      "inputs": [[64, 0, 0], [65, 0, 0], [66, 0, 0], [67, 0, 0], [68, 0, 0]]
    }, 
    {
      "op": "elemwise_add", 
      "name": "_plus1", 
      "inputs": [[69, 0, 0], [46, 0, 0]]
    }, 
    {
      "op": "Activation", 
      "name": "stage1_unit2_relu", 
      "attr": {"act_type": "relu"}, 
      "inputs": [[70, 0, 0]]
    }, 
    {
      "op": "null", 
      "name": "stage1_unit3_conv1_weight", 
      "inputs": []
    }, 
    {
      "op": "Convolution", 
      "name": "stage1_unit3_conv1", 
      "attr": {
        "cudnn_off": "False", 
        "cudnn_tune": "fastest", 
        "dilate": "(1,1)", 
        "kernel": "(1,1)", 
        "no_bias": "True", 
        "num_filter": "128", 
        "num_group": "1", 
        "pad": "(0,0)", 
        "stride": "(1,1)", 
        "workspace": "512"
      }, 
      "inputs": [[71, 0, 0], [72, 0, 0]]
    }, 
    {
      "op": "null", 
      "name": "stage1_unit3_bn1_gamma", 
      "inputs": []
    }, 
    {
      "op": "null", 
      "name": "stage1_unit3_bn1_beta", 
      "inputs": []
    }, 
    {
      "op": "null", 
      "name": "stage1_unit3_bn1_moving_mean", 
      "attr": {
        "__init__": "[\"zero\", {}]", 
        "eps": "2e-05", 
        "fix_gamma": "False", 
        "momentum": "0.9", 
        "use_global_stats": "False"
      }, 
      "inputs": []
    }, 
    {
      "op": "null", 
      "name": "stage1_unit3_bn1_moving_var", 
      "attr": {
        "__init__": "[\"one\", {}]", 
        "eps": "2e-05", 
        "fix_gamma": "False", 
        "momentum": "0.9", 
        "use_global_stats": "False"
      }, 
      "inputs": []
    }, 
    {
      "op": "BatchNorm", 
      "name": "stage1_unit3_bn1", 
      "attr": {
        "eps": "2e-05", 
        "fix_gamma": "False", 
        "momentum": "0.9", 
        "use_global_stats": "False"
      }, 
      "inputs": [[73, 0, 0], [74, 0, 0], [75, 0, 0], [76, 0, 0], [77, 0, 0]]
    }, 
    {
      "op": "Activation", 
      "name": "stage1_unit3_relu1", 
      "attr": {"act_type": "relu"}, 
      "inputs": [[78, 0, 0]]
    }, 
    {
      "op": "null", 
      "name": "stage1_unit3_conv2_weight", 
      "inputs": []
    }, 
    {
      "op": "Convolution", 
      "name": "stage1_unit3_conv2", 
      "attr": {
        "cudnn_off": "False", 
        "cudnn_tune": "fastest", 
        "dilate": "(1,1)", 
        "kernel": "(3,3)", 
        "no_bias": "True", 
        "num_filter": "128", 
        "num_group": "32", 
        "pad": "(1,1)", 
        "stride": "(1,1)", 
        "workspace": "512"
      }, 
      "inputs": [[79, 0, 0], [80, 0, 0]]
    }, 
    {
      "op": "null", 
      "name": "stage1_unit3_bn2_gamma", 
      "inputs": []
    }, 
    {
      "op": "null", 
      "name": "stage1_unit3_bn2_beta", 
      "inputs": []
    }, 
    {
      "op": "null", 
      "name": "stage1_unit3_bn2_moving_mean", 
      "attr": {
        "__init__": "[\"zero\", {}]", 
        "eps": "2e-05", 
        "fix_gamma": "False", 
        "momentum": "0.9", 
        "use_global_stats": "False"
      }, 
      "inputs": []
    }, 
    {
      "op": "null", 
      "name": "stage1_unit3_bn2_moving_var", 
      "attr": {
        "__init__": "[\"one\", {}]", 
        "eps": "2e-05", 
        "fix_gamma": "False", 
        "momentum": "0.9", 
        "use_global_stats": "False"
      }, 
      "inputs": []
    }, 
    {
      "op": "BatchNorm", 
      "name": "stage1_unit3_bn2", 
      "attr": {
        "eps": "2e-05", 
        "fix_gamma": "False", 
        "momentum": "0.9", 
        "use_global_stats": "False"
      }, 
      "inputs": [[81, 0, 0], [82, 0, 0], [83, 0, 0], [84, 0, 0], [85, 0, 0]]
    }, 
    {
      "op": "Activation", 
      "name": "stage1_unit3_relu2", 
      "attr": {"act_type": "relu"}, 
      "inputs": [[86, 0, 0]]
    }, 
    {
      "op": "null", 
      "name": "stage1_unit3_conv3_weight", 
      "inputs": []
    }, 
    {
      "op": "Convolution", 
      "name": "stage1_unit3_conv3", 
      "attr": {
        "cudnn_off": "False", 
        "cudnn_tune": "fastest", 
        "dilate": "(1,1)", 
        "kernel": "(1,1)", 
        "no_bias": "True", 
        "num_filter": "256", 
        "num_group": "1", 
        "pad": "(0,0)", 
        "stride": "(1,1)", 
        "workspace": "512"
      }, 
      "inputs": [[87, 0, 0], [88, 0, 0]]
    }, 
    {
      "op": "null", 
      "name": "stage1_unit3_bn3_gamma", 
      "inputs": []
    }, 
    {
      "op": "null", 
      "name": "stage1_unit3_bn3_beta", 
      "inputs": []
    }, 
    {
      "op": "null", 
      "name": "stage1_unit3_bn3_moving_mean", 
      "attr": {
        "__init__": "[\"zero\", {}]", 
        "eps": "2e-05", 
        "fix_gamma": "False", 
        "momentum": "0.9", 
        "use_global_stats": "False"
      }, 
      "inputs": []
    }, 
    {
      "op": "null", 
      "name": "stage1_unit3_bn3_moving_var", 
      "attr": {
        "__init__": "[\"one\", {}]", 
        "eps": "2e-05", 
        "fix_gamma": "False", 
        "momentum": "0.9", 
        "use_global_stats": "False"
      }, 
      "inputs": []
    }, 
    {
      "op": "BatchNorm", 
      "name": "stage1_unit3_bn3", 
      "attr": {
        "eps": "2e-05", 
        "fix_gamma": "False", 
        "momentum": "0.9", 
        "use_global_stats": "False"
      }, 
      "inputs": [[89, 0, 0], [90, 0, 0], [91, 0, 0], [92, 0, 0], [93, 0, 0]]
    }, 
    {
      "op": "elemwise_add", 
      "name": "_plus2", 
      "inputs": [[94, 0, 0], [71, 0, 0]]
    }, 
    {
      "op": "Activation", 
      "name": "stage1_unit3_relu", 
      "attr": {"act_type": "relu"}, 
      "inputs": [[95, 0, 0]]
    }, 
    {
      "op": "null", 
      "name": "stage2_unit1_conv1_weight", 
      "inputs": []
    }, 
    {
      "op": "Convolution", 
      "name": "stage2_unit1_conv1", 
      "attr": {
        "cudnn_off": "False", 
        "cudnn_tune": "fastest", 
        "dilate": "(1,1)", 
        "kernel": "(1,1)", 
        "no_bias": "True", 
        "num_filter": "256", 
        "num_group": "1", 
        "pad": "(0,0)", 
        "stride": "(1,1)", 
        "workspace": "512"
      }, 
      "inputs": [[96, 0, 0], [97, 0, 0]]
    }, 
    {
      "op": "null", 
      "name": "stage2_unit1_bn1_gamma", 
      "inputs": []
    }, 
    {
      "op": "null", 
      "name": "stage2_unit1_bn1_beta", 
      "inputs": []
    }, 
    {
      "op": "null", 
      "name": "stage2_unit1_bn1_moving_mean", 
      "attr": {
        "__init__": "[\"zero\", {}]", 
        "eps": "2e-05", 
        "fix_gamma": "False", 
        "momentum": "0.9", 
        "use_global_stats": "False"
      }, 
      "inputs": []
    }, 
    {
      "op": "null", 
      "name": "stage2_unit1_bn1_moving_var", 
      "attr": {
        "__init__": "[\"one\", {}]", 
        "eps": "2e-05", 
        "fix_gamma": "False", 
        "momentum": "0.9", 
        "use_global_stats": "False"
      }, 
      "inputs": []
    }, 
    {
      "op": "BatchNorm", 
      "name": "stage2_unit1_bn1", 
      "attr": {
        "eps": "2e-05", 
        "fix_gamma": "False", 
        "momentum": "0.9", 
        "use_global_stats": "False"
      }, 
      "inputs": [[98, 0, 0], [99, 0, 0], [100, 0, 0], [101, 0, 0], [102, 0, 0]]
    }, 
    {
      "op": "Activation", 
      "name": "stage2_unit1_relu1", 
      "attr": {"act_type": "relu"}, 
      "inputs": [[103, 0, 0]]
    }, 
    {
      "op": "null", 
      "name": "stage2_unit1_conv2_weight", 
      "inputs": []
    }, 
    {
      "op": "Convolution", 
      "name": "stage2_unit1_conv2", 
      "attr": {
        "cudnn_off": "False", 
        "cudnn_tune": "fastest", 
        "dilate": "(1,1)", 
        "kernel": "(3,3)", 
        "no_bias": "True", 
        "num_filter": "256", 
        "num_group": "32", 
        "pad": "(1,1)", 
        "stride": "(2,2)", 
        "workspace": "512"
      }, 
      "inputs": [[104, 0, 0], [105, 0, 0]]
    }, 
    {
      "op": "null", 
      "name": "stage2_unit1_bn2_gamma", 
      "inputs": []
    }, 
    {
      "op": "null", 
      "name": "stage2_unit1_bn2_beta", 
      "inputs": []
    }, 
    {
      "op": "null", 
      "name": "stage2_unit1_bn2_moving_mean", 
      "attr": {
        "__init__": "[\"zero\", {}]", 
        "eps": "2e-05", 
        "fix_gamma": "False", 
        "momentum": "0.9", 
        "use_global_stats": "False"
      }, 
      "inputs": []
    }, 
    {
      "op": "null", 
      "name": "stage2_unit1_bn2_moving_var", 
      "attr": {
        "__init__": "[\"one\", {}]", 
        "eps": "2e-05", 
        "fix_gamma": "False", 
        "momentum": "0.9", 
        "use_global_stats": "False"
      }, 
      "inputs": []
    }, 
    {
      "op": "BatchNorm", 
      "name": "stage2_unit1_bn2", 
      "attr": {
        "eps": "2e-05", 
        "fix_gamma": "False", 
        "momentum": "0.9", 
        "use_global_stats": "False"
      }, 
      "inputs": [[106, 0, 0], [107, 0, 0], [108, 0, 0], [109, 0, 0], [110, 0, 0]]
    }, 
    {
      "op": "Activation", 
      "name": "stage2_unit1_relu2", 
      "attr": {"act_type": "relu"}, 
      "inputs": [[111, 0, 0]]
    }, 
    {
      "op": "null", 
      "name": "stage2_unit1_conv3_weight", 
      "inputs": []
    }, 
    {
      "op": "Convolution", 
      "name": "stage2_unit1_conv3", 
      "attr": {
        "cudnn_off": "False", 
        "cudnn_tune": "fastest", 
        "dilate": "(1,1)", 
        "kernel": "(1,1)", 
        "no_bias": "True", 
        "num_filter": "512", 
        "num_group": "1", 
        "pad": "(0,0)", 
        "stride": "(1,1)", 
        "workspace": "512"
      }, 
      "inputs": [[112, 0, 0], [113, 0, 0]]
    }, 
    {
      "op": "null", 
      "name": "stage2_unit1_bn3_gamma", 
      "inputs": []
    }, 
    {
      "op": "null", 
      "name": "stage2_unit1_bn3_beta", 
      "inputs": []
    }, 
    {
      "op": "null", 
      "name": "stage2_unit1_bn3_moving_mean", 
      "attr": {
        "__init__": "[\"zero\", {}]", 
        "eps": "2e-05", 
        "fix_gamma": "False", 
        "momentum": "0.9", 
        "use_global_stats": "False"
      }, 
      "inputs": []
    }, 
    {
      "op": "null", 
      "name": "stage2_unit1_bn3_moving_var", 
      "attr": {
        "__init__": "[\"one\", {}]", 
        "eps": "2e-05", 
        "fix_gamma": "False", 
        "momentum": "0.9", 
        "use_global_stats": "False"
      }, 
      "inputs": []
    }, 
    {
      "op": "BatchNorm", 
      "name": "stage2_unit1_bn3", 
      "attr": {
        "eps": "2e-05", 
        "fix_gamma": "False", 
        "momentum": "0.9", 
        "use_global_stats": "False"
      }, 
      "inputs": [[114, 0, 0], [115, 0, 0], [116, 0, 0], [117, 0, 0], [118, 0, 0]]
    }, 
    {
      "op": "null", 
      "name": "stage2_unit1_sc_weight", 
      "inputs": []
    }, 
    {
      "op": "Convolution", 
      "name": "stage2_unit1_sc", 
      "attr": {
        "cudnn_off": "False", 
        "cudnn_tune": "fastest", 
        "dilate": "(1,1)", 
        "kernel": "(1,1)", 
        "no_bias": "True", 
        "num_filter": "512", 
        "num_group": "1", 
        "pad": "(0,0)", 
        "stride": "(2,2)", 
        "workspace": "512"
      }, 
      "inputs": [[96, 0, 0], [120, 0, 0]]
    }, 
    {
      "op": "null", 
      "name": "stage2_unit1_sc_bn_gamma", 
      "inputs": []
    }, 
    {
      "op": "null", 
      "name": "stage2_unit1_sc_bn_beta", 
      "inputs": []
    }, 
    {
      "op": "null", 
      "name": "stage2_unit1_sc_bn_moving_mean", 
      "attr": {
        "__init__": "[\"zero\", {}]", 
        "eps": "2e-05", 
        "fix_gamma": "False", 
        "momentum": "0.9", 
        "use_global_stats": "False"
      }, 
      "inputs": []
    }, 
    {
      "op": "null", 
      "name": "stage2_unit1_sc_bn_moving_var", 
      "attr": {
        "__init__": "[\"one\", {}]", 
        "eps": "2e-05", 
        "fix_gamma": "False", 
        "momentum": "0.9", 
        "use_global_stats": "False"
      }, 
      "inputs": []
    }, 
    {
      "op": "BatchNorm", 
      "name": "stage2_unit1_sc_bn", 
      "attr": {
        "eps": "2e-05", 
        "fix_gamma": "False", 
        "momentum": "0.9", 
        "use_global_stats": "False"
      }, 
      "inputs": [[121, 0, 0], [122, 0, 0], [123, 0, 0], [124, 0, 0], [125, 0, 0]]
    }, 
    {
      "op": "elemwise_add", 
      "name": "_plus3", 
      "inputs": [[119, 0, 0], [126, 0, 0]]
    }, 
    {
      "op": "Activation", 
      "name": "stage2_unit1_relu", 
      "attr": {"act_type": "relu"}, 
      "inputs": [[127, 0, 0]]
    }, 
    {
      "op": "null", 
      "name": "stage2_unit2_conv1_weight", 
      "inputs": []
    }, 
    {
      "op": "Convolution", 
      "name": "stage2_unit2_conv1", 
      "attr": {
        "cudnn_off": "False", 
        "cudnn_tune": "fastest", 
        "dilate": "(1,1)", 
        "kernel": "(1,1)", 
        "no_bias": "True", 
        "num_filter": "256", 
        "num_group": "1", 
        "pad": "(0,0)", 
        "stride": "(1,1)", 
        "workspace": "512"
      }, 
      "inputs": [[128, 0, 0], [129, 0, 0]]
    }, 
    {
      "op": "null", 
      "name": "stage2_unit2_bn1_gamma", 
      "inputs": []
    }, 
    {
      "op": "null", 
      "name": "stage2_unit2_bn1_beta", 
      "inputs": []
    }, 
    {
      "op": "null", 
      "name": "stage2_unit2_bn1_moving_mean", 
      "attr": {
        "__init__": "[\"zero\", {}]", 
        "eps": "2e-05", 
        "fix_gamma": "False", 
        "momentum": "0.9", 
        "use_global_stats": "False"
      }, 
      "inputs": []
    }, 
    {
      "op": "null", 
      "name": "stage2_unit2_bn1_moving_var", 
      "attr": {
        "__init__": "[\"one\", {}]", 
        "eps": "2e-05", 
        "fix_gamma": "False", 
        "momentum": "0.9", 
        "use_global_stats": "False"
      }, 
      "inputs": []
    }, 
    {
      "op": "BatchNorm", 
      "name": "stage2_unit2_bn1", 
      "attr": {
        "eps": "2e-05", 
        "fix_gamma": "False", 
        "momentum": "0.9", 
        "use_global_stats": "False"
      }, 
      "inputs": [[130, 0, 0], [131, 0, 0], [132, 0, 0], [133, 0, 0], [134, 0, 0]]
    }, 
    {
      "op": "Activation", 
      "name": "stage2_unit2_relu1", 
      "attr": {"act_type": "relu"}, 
      "inputs": [[135, 0, 0]]
    }, 
    {
      "op": "null", 
      "name": "stage2_unit2_conv2_weight", 
      "inputs": []
    }, 
    {
      "op": "Convolution", 
      "name": "stage2_unit2_conv2", 
      "attr": {
        "cudnn_off": "False", 
        "cudnn_tune": "fastest", 
        "dilate": "(1,1)", 
        "kernel": "(3,3)", 
        "no_bias": "True", 
        "num_filter": "256", 
        "num_group": "32", 
        "pad": "(1,1)", 
        "stride": "(1,1)", 
        "workspace": "512"
      }, 
      "inputs": [[136, 0, 0], [137, 0, 0]]
    }, 
    {
      "op": "null", 
      "name": "stage2_unit2_bn2_gamma", 
      "inputs": []
    }, 
    {
      "op": "null", 
      "name": "stage2_unit2_bn2_beta", 
      "inputs": []
    }, 
    {
      "op": "null", 
      "name": "stage2_unit2_bn2_moving_mean", 
      "attr": {
        "__init__": "[\"zero\", {}]", 
        "eps": "2e-05", 
        "fix_gamma": "False", 
        "momentum": "0.9", 
        "use_global_stats": "False"
      }, 
      "inputs": []
    }, 
    {
      "op": "null", 
      "name": "stage2_unit2_bn2_moving_var", 
      "attr": {
        "__init__": "[\"one\", {}]", 
        "eps": "2e-05", 
        "fix_gamma": "False", 
        "momentum": "0.9", 
        "use_global_stats": "False"
      }, 
      "inputs": []
    }, 
    {
      "op": "BatchNorm", 
      "name": "stage2_unit2_bn2", 
      "attr": {
        "eps": "2e-05", 
        "fix_gamma": "False", 
        "momentum": "0.9", 
        "use_global_stats": "False"
      }, 
      "inputs": [[138, 0, 0], [139, 0, 0], [140, 0, 0], [141, 0, 0], [142, 0, 0]]
    }, 
    {
      "op": "Activation", 
      "name": "stage2_unit2_relu2", 
      "attr": {"act_type": "relu"}, 
      "inputs": [[143, 0, 0]]
    }, 
    {
      "op": "null", 
      "name": "stage2_unit2_conv3_weight", 
      "inputs": []
    }, 
    {
      "op": "Convolution", 
      "name": "stage2_unit2_conv3", 
      "attr": {
        "cudnn_off": "False", 
        "cudnn_tune": "fastest", 
        "dilate": "(1,1)", 
        "kernel": "(1,1)", 
        "no_bias": "True", 
        "num_filter": "512", 
        "num_group": "1", 
        "pad": "(0,0)", 
        "stride": "(1,1)", 
        "workspace": "512"
      }, 
      "inputs": [[144, 0, 0], [145, 0, 0]]
    }, 
    {
      "op": "null", 
      "name": "stage2_unit2_bn3_gamma", 
      "inputs": []
    }, 
    {
      "op": "null", 
      "name": "stage2_unit2_bn3_beta", 
      "inputs": []
    }, 
    {
      "op": "null", 
      "name": "stage2_unit2_bn3_moving_mean", 
      "attr": {
        "__init__": "[\"zero\", {}]", 
        "eps": "2e-05", 
        "fix_gamma": "False", 
        "momentum": "0.9", 
        "use_global_stats": "False"
      }, 
      "inputs": []
    }, 
    {
      "op": "null", 
      "name": "stage2_unit2_bn3_moving_var", 
      "attr": {
        "__init__": "[\"one\", {}]", 
        "eps": "2e-05", 
        "fix_gamma": "False", 
        "momentum": "0.9", 
        "use_global_stats": "False"
      }, 
      "inputs": []
    }, 
    {
      "op": "BatchNorm", 
      "name": "stage2_unit2_bn3", 
      "attr": {
        "eps": "2e-05", 
        "fix_gamma": "False", 
        "momentum": "0.9", 
        "use_global_stats": "False"
      }, 
      "inputs": [[146, 0, 0], [147, 0, 0], [148, 0, 0], [149, 0, 0], [150, 0, 0]]
    }, 
    {
      "op": "elemwise_add", 
      "name": "_plus4", 
      "inputs": [[151, 0, 0], [128, 0, 0]]
    }, 
    {
      "op": "Activation", 
      "name": "stage2_unit2_relu", 
      "attr": {"act_type": "relu"}, 
      "inputs": [[152, 0, 0]]
    }, 
    {
      "op": "null", 
      "name": "stage2_unit3_conv1_weight", 
      "inputs": []
    }, 
    {
      "op": "Convolution", 
      "name": "stage2_unit3_conv1", 
      "attr": {
        "cudnn_off": "False", 
        "cudnn_tune": "fastest", 
        "dilate": "(1,1)", 
        "kernel": "(1,1)", 
        "no_bias": "True", 
        "num_filter": "256", 
        "num_group": "1", 
        "pad": "(0,0)", 
        "stride": "(1,1)", 
        "workspace": "512"
      }, 
      "inputs": [[153, 0, 0], [154, 0, 0]]
    }, 
    {
      "op": "null", 
      "name": "stage2_unit3_bn1_gamma", 
      "inputs": []
    }, 
    {
      "op": "null", 
      "name": "stage2_unit3_bn1_beta", 
      "inputs": []
    }, 
    {
      "op": "null", 
      "name": "stage2_unit3_bn1_moving_mean", 
      "attr": {
        "__init__": "[\"zero\", {}]", 
        "eps": "2e-05", 
        "fix_gamma": "False", 
        "momentum": "0.9", 
        "use_global_stats": "False"
      }, 
      "inputs": []
    }, 
    {
      "op": "null", 
      "name": "stage2_unit3_bn1_moving_var", 
      "attr": {
        "__init__": "[\"one\", {}]", 
        "eps": "2e-05", 
        "fix_gamma": "False", 
        "momentum": "0.9", 
        "use_global_stats": "False"
      }, 
      "inputs": []
    }, 
    {
      "op": "BatchNorm", 
      "name": "stage2_unit3_bn1", 
      "attr": {
        "eps": "2e-05", 
        "fix_gamma": "False", 
        "momentum": "0.9", 
        "use_global_stats": "False"
      }, 
      "inputs": [[155, 0, 0], [156, 0, 0], [157, 0, 0], [158, 0, 0], [159, 0, 0]]
    }, 
    {
      "op": "Activation", 
      "name": "stage2_unit3_relu1", 
      "attr": {"act_type": "relu"}, 
      "inputs": [[160, 0, 0]]
    }, 
    {
      "op": "null", 
      "name": "stage2_unit3_conv2_weight", 
      "inputs": []
    }, 
    {
      "op": "Convolution", 
      "name": "stage2_unit3_conv2", 
      "attr": {
        "cudnn_off": "False", 
        "cudnn_tune": "fastest", 
        "dilate": "(1,1)", 
        "kernel": "(3,3)", 
        "no_bias": "True", 
        "num_filter": "256", 
        "num_group": "32", 
        "pad": "(1,1)", 
        "stride": "(1,1)", 
        "workspace": "512"
      }, 
      "inputs": [[161, 0, 0], [162, 0, 0]]
    }, 
    {
      "op": "null", 
      "name": "stage2_unit3_bn2_gamma", 
      "inputs": []
    }, 
    {
      "op": "null", 
      "name": "stage2_unit3_bn2_beta", 
      "inputs": []
    }, 
    {
      "op": "null", 
      "name": "stage2_unit3_bn2_moving_mean", 
      "attr": {
        "__init__": "[\"zero\", {}]", 
        "eps": "2e-05", 
        "fix_gamma": "False", 
        "momentum": "0.9", 
        "use_global_stats": "False"
      }, 
      "inputs": []
    }, 
    {
      "op": "null", 
      "name": "stage2_unit3_bn2_moving_var", 
      "attr": {
        "__init__": "[\"one\", {}]", 
        "eps": "2e-05", 
        "fix_gamma": "False", 
        "momentum": "0.9", 
        "use_global_stats": "False"
      }, 
      "inputs": []
    }, 
    {
      "op": "BatchNorm", 
      "name": "stage2_unit3_bn2", 
      "attr": {
        "eps": "2e-05", 
        "fix_gamma": "False", 
        "momentum": "0.9", 
        "use_global_stats": "False"
      }, 
      "inputs": [[163, 0, 0], [164, 0, 0], [165, 0, 0], [166, 0, 0], [167, 0, 0]]
    }, 
    {
      "op": "Activation", 
      "name": "stage2_unit3_relu2", 
      "attr": {"act_type": "relu"}, 
      "inputs": [[168, 0, 0]]
    }, 
    {
      "op": "null", 
      "name": "stage2_unit3_conv3_weight", 
      "inputs": []
    }, 
    {
      "op": "Convolution", 
      "name": "stage2_unit3_conv3", 
      "attr": {
        "cudnn_off": "False", 
        "cudnn_tune": "fastest", 
        "dilate": "(1,1)", 
        "kernel": "(1,1)", 
        "no_bias": "True", 
        "num_filter": "512", 
        "num_group": "1", 
        "pad": "(0,0)", 
        "stride": "(1,1)", 
        "workspace": "512"
      }, 
      "inputs": [[169, 0, 0], [170, 0, 0]]
    }, 
    {
      "op": "null", 
      "name": "stage2_unit3_bn3_gamma", 
      "inputs": []
    }, 
    {
      "op": "null", 
      "name": "stage2_unit3_bn3_beta", 
      "inputs": []
    }, 
    {
      "op": "null", 
      "name": "stage2_unit3_bn3_moving_mean", 
      "attr": {
        "__init__": "[\"zero\", {}]", 
        "eps": "2e-05", 
        "fix_gamma": "False", 
        "momentum": "0.9", 
        "use_global_stats": "False"
      }, 
      "inputs": []
    }, 
    {
      "op": "null", 
      "name": "stage2_unit3_bn3_moving_var", 
      "attr": {
        "__init__": "[\"one\", {}]", 
        "eps": "2e-05", 
        "fix_gamma": "False", 
        "momentum": "0.9", 
        "use_global_stats": "False"
      }, 
      "inputs": []
    }, 
    {
      "op": "BatchNorm", 
      "name": "stage2_unit3_bn3", 
      "attr": {
        "eps": "2e-05", 
        "fix_gamma": "False", 
        "momentum": "0.9", 
        "use_global_stats": "False"
      }, 
      "inputs": [[171, 0, 0], [172, 0, 0], [173, 0, 0], [174, 0, 0], [175, 0, 0]]
    }, 
    {
      "op": "elemwise_add", 
      "name": "_plus5", 
      "inputs": [[176, 0, 0], [153, 0, 0]]
    }, 
    {
      "op": "Activation", 
      "name": "stage2_unit3_relu", 
      "attr": {"act_type": "relu"}, 
      "inputs": [[177, 0, 0]]
    }, 
    {
      "op": "null", 
      "name": "stage2_unit4_conv1_weight", 
      "inputs": []
    }, 
    {
      "op": "Convolution", 
      "name": "stage2_unit4_conv1", 
      "attr": {
        "cudnn_off": "False", 
        "cudnn_tune": "fastest", 
        "dilate": "(1,1)", 
        "kernel": "(1,1)", 
        "no_bias": "True", 
        "num_filter": "256", 
        "num_group": "1", 
        "pad": "(0,0)", 
        "stride": "(1,1)", 
        "workspace": "512"
      }, 
      "inputs": [[178, 0, 0], [179, 0, 0]]
    }, 
    {
      "op": "null", 
      "name": "stage2_unit4_bn1_gamma", 
      "inputs": []
    }, 
    {
      "op": "null", 
      "name": "stage2_unit4_bn1_beta", 
      "inputs": []
    }, 
    {
      "op": "null", 
      "name": "stage2_unit4_bn1_moving_mean", 
      "attr": {
        "__init__": "[\"zero\", {}]", 
        "eps": "2e-05", 
        "fix_gamma": "False", 
        "momentum": "0.9", 
        "use_global_stats": "False"
      }, 
      "inputs": []
    }, 
    {
      "op": "null", 
      "name": "stage2_unit4_bn1_moving_var", 
      "attr": {
        "__init__": "[\"one\", {}]", 
        "eps": "2e-05", 
        "fix_gamma": "False", 
        "momentum": "0.9", 
        "use_global_stats": "False"
      }, 
      "inputs": []
    }, 
    {
      "op": "BatchNorm", 
      "name": "stage2_unit4_bn1", 
      "attr": {
        "eps": "2e-05", 
        "fix_gamma": "False", 
        "momentum": "0.9", 
        "use_global_stats": "False"
      }, 
      "inputs": [[180, 0, 0], [181, 0, 0], [182, 0, 0], [183, 0, 0], [184, 0, 0]]
    }, 
    {
      "op": "Activation", 
      "name": "stage2_unit4_relu1", 
      "attr": {"act_type": "relu"}, 
      "inputs": [[185, 0, 0]]
    }, 
    {
      "op": "null", 
      "name": "stage2_unit4_conv2_weight", 
      "inputs": []
    }, 
    {
      "op": "Convolution", 
      "name": "stage2_unit4_conv2", 
      "attr": {
        "cudnn_off": "False", 
        "cudnn_tune": "fastest", 
        "dilate": "(1,1)", 
        "kernel": "(3,3)", 
        "no_bias": "True", 
        "num_filter": "256", 
        "num_group": "32", 
        "pad": "(1,1)", 
        "stride": "(1,1)", 
        "workspace": "512"
      }, 
      "inputs": [[186, 0, 0], [187, 0, 0]]
    }, 
    {
      "op": "null", 
      "name": "stage2_unit4_bn2_gamma", 
      "inputs": []
    }, 
    {
      "op": "null", 
      "name": "stage2_unit4_bn2_beta", 
      "inputs": []
    }, 
    {
      "op": "null", 
      "name": "stage2_unit4_bn2_moving_mean", 
      "attr": {
        "__init__": "[\"zero\", {}]", 
        "eps": "2e-05", 
        "fix_gamma": "False", 
        "momentum": "0.9", 
        "use_global_stats": "False"
      }, 
      "inputs": []
    }, 
    {
      "op": "null", 
      "name": "stage2_unit4_bn2_moving_var", 
      "attr": {
        "__init__": "[\"one\", {}]", 
        "eps": "2e-05", 
        "fix_gamma": "False", 
        "momentum": "0.9", 
        "use_global_stats": "False"
      }, 
      "inputs": []
    }, 
    {
      "op": "BatchNorm", 
      "name": "stage2_unit4_bn2", 
      "attr": {
        "eps": "2e-05", 
        "fix_gamma": "False", 
        "momentum": "0.9", 
        "use_global_stats": "False"
      }, 
      "inputs": [[188, 0, 0], [189, 0, 0], [190, 0, 0], [191, 0, 0], [192, 0, 0]]
    }, 
    {
      "op": "Activation", 
      "name": "stage2_unit4_relu2", 
      "attr": {"act_type": "relu"}, 
      "inputs": [[193, 0, 0]]
    }, 
    {
      "op": "null", 
      "name": "stage2_unit4_conv3_weight", 
      "inputs": []
    }, 
    {
      "op": "Convolution", 
      "name": "stage2_unit4_conv3", 
      "attr": {
        "cudnn_off": "False", 
        "cudnn_tune": "fastest", 
        "dilate": "(1,1)", 
        "kernel": "(1,1)", 
        "no_bias": "True", 
        "num_filter": "512", 
        "num_group": "1", 
        "pad": "(0,0)", 
        "stride": "(1,1)", 
        "workspace": "512"
      }, 
      "inputs": [[194, 0, 0], [195, 0, 0]]
    }, 
    {
      "op": "null", 
      "name": "stage2_unit4_bn3_gamma", 
      "inputs": []
    }, 
    {
      "op": "null", 
      "name": "stage2_unit4_bn3_beta", 
      "inputs": []
    }, 
    {
      "op": "null", 
      "name": "stage2_unit4_bn3_moving_mean", 
      "attr": {
        "__init__": "[\"zero\", {}]", 
        "eps": "2e-05", 
        "fix_gamma": "False", 
        "momentum": "0.9", 
        "use_global_stats": "False"
      }, 
      "inputs": []
    }, 
    {
      "op": "null", 
      "name": "stage2_unit4_bn3_moving_var", 
      "attr": {
        "__init__": "[\"one\", {}]", 
        "eps": "2e-05", 
        "fix_gamma": "False", 
        "momentum": "0.9", 
        "use_global_stats": "False"
      }, 
      "inputs": []
    }, 
    {
      "op": "BatchNorm", 
      "name": "stage2_unit4_bn3", 
      "attr": {
        "eps": "2e-05", 
        "fix_gamma": "False", 
        "momentum": "0.9", 
        "use_global_stats": "False"
      }, 
      "inputs": [[196, 0, 0], [197, 0, 0], [198, 0, 0], [199, 0, 0], [200, 0, 0]]
    }, 
    {
      "op": "elemwise_add", 
      "name": "_plus6", 
      "inputs": [[201, 0, 0], [178, 0, 0]]
    }, 
    {
      "op": "Activation", 
      "name": "stage2_unit4_relu", 
      "attr": {"act_type": "relu"}, 
      "inputs": [[202, 0, 0]]
    }, 
    {
      "op": "null", 
      "name": "stage3_unit1_conv1_weight", 
      "inputs": []
    }, 
    {
      "op": "Convolution", 
      "name": "stage3_unit1_conv1", 
      "attr": {
        "cudnn_off": "False", 
        "cudnn_tune": "fastest", 
        "dilate": "(1,1)", 
        "kernel": "(1,1)", 
        "no_bias": "True", 
        "num_filter": "512", 
        "num_group": "1", 
        "pad": "(0,0)", 
        "stride": "(1,1)", 
        "workspace": "512"
      }, 
      "inputs": [[203, 0, 0], [204, 0, 0]]
    }, 
    {
      "op": "null", 
      "name": "stage3_unit1_bn1_gamma", 
      "inputs": []
    }, 
    {
      "op": "null", 
      "name": "stage3_unit1_bn1_beta", 
      "inputs": []
    }, 
    {
      "op": "null", 
      "name": "stage3_unit1_bn1_moving_mean", 
      "attr": {
        "__init__": "[\"zero\", {}]", 
        "eps": "2e-05", 
        "fix_gamma": "False", 
        "momentum": "0.9", 
        "use_global_stats": "False"
      }, 
      "inputs": []
    }, 
    {
      "op": "null", 
      "name": "stage3_unit1_bn1_moving_var", 
      "attr": {
        "__init__": "[\"one\", {}]", 
        "eps": "2e-05", 
        "fix_gamma": "False", 
        "momentum": "0.9", 
        "use_global_stats": "False"
      }, 
      "inputs": []
    }, 
    {
      "op": "BatchNorm", 
      "name": "stage3_unit1_bn1", 
      "attr": {
        "eps": "2e-05", 
        "fix_gamma": "False", 
        "momentum": "0.9", 
        "use_global_stats": "False"
      }, 
      "inputs": [[205, 0, 0], [206, 0, 0], [207, 0, 0], [208, 0, 0], [209, 0, 0]]
    }, 
    {
      "op": "Activation", 
      "name": "stage3_unit1_relu1", 
      "attr": {"act_type": "relu"}, 
      "inputs": [[210, 0, 0]]
    }, 
    {
      "op": "null", 
      "name": "stage3_unit1_conv2_weight", 
      "inputs": []
    }, 
    {
      "op": "Convolution", 
      "name": "stage3_unit1_conv2", 
      "attr": {
        "cudnn_off": "False", 
        "cudnn_tune": "fastest", 
        "dilate": "(1,1)", 
        "kernel": "(3,3)", 
        "no_bias": "True", 
        "num_filter": "512", 
        "num_group": "32", 
        "pad": "(1,1)", 
        "stride": "(2,2)", 
        "workspace": "512"
      }, 
      "inputs": [[211, 0, 0], [212, 0, 0]]
    }, 
    {
      "op": "null", 
      "name": "stage3_unit1_bn2_gamma", 
      "inputs": []
    }, 
    {
      "op": "null", 
      "name": "stage3_unit1_bn2_beta", 
      "inputs": []
    }, 
    {
      "op": "null", 
      "name": "stage3_unit1_bn2_moving_mean", 
      "attr": {
        "__init__": "[\"zero\", {}]", 
        "eps": "2e-05", 
        "fix_gamma": "False", 
        "momentum": "0.9", 
        "use_global_stats": "False"
      }, 
      "inputs": []
    }, 
    {
      "op": "null", 
      "name": "stage3_unit1_bn2_moving_var", 
      "attr": {
        "__init__": "[\"one\", {}]", 
        "eps": "2e-05", 
        "fix_gamma": "False", 
        "momentum": "0.9", 
        "use_global_stats": "False"
      }, 
      "inputs": []
    }, 
    {
      "op": "BatchNorm", 
      "name": "stage3_unit1_bn2", 
      "attr": {
        "eps": "2e-05", 
        "fix_gamma": "False", 
        "momentum": "0.9", 
        "use_global_stats": "False"
      }, 
      "inputs": [[213, 0, 0], [214, 0, 0], [215, 0, 0], [216, 0, 0], [217, 0, 0]]
    }, 
    {
      "op": "Activation", 
      "name": "stage3_unit1_relu2", 
      "attr": {"act_type": "relu"}, 
      "inputs": [[218, 0, 0]]
    }, 
    {
      "op": "null", 
      "name": "stage3_unit1_conv3_weight", 
      "inputs": []
    }, 
    {
      "op": "Convolution", 
      "name": "stage3_unit1_conv3", 
      "attr": {
        "cudnn_off": "False", 
        "cudnn_tune": "fastest", 
        "dilate": "(1,1)", 
        "kernel": "(1,1)", 
        "no_bias": "True", 
        "num_filter": "1024", 
        "num_group": "1", 
        "pad": "(0,0)", 
        "stride": "(1,1)", 
        "workspace": "512"
      }, 
      "inputs": [[219, 0, 0], [220, 0, 0]]
    }, 
    {
      "op": "null", 
      "name": "stage3_unit1_bn3_gamma", 
      "inputs": []
    }, 
    {
      "op": "null", 
      "name": "stage3_unit1_bn3_beta", 
      "inputs": []
    }, 
    {
      "op": "null", 
      "name": "stage3_unit1_bn3_moving_mean", 
      "attr": {
        "__init__": "[\"zero\", {}]", 
        "eps": "2e-05", 
        "fix_gamma": "False", 
        "momentum": "0.9", 
        "use_global_stats": "False"
      }, 
      "inputs": []
    }, 
    {
      "op": "null", 
      "name": "stage3_unit1_bn3_moving_var", 
      "attr": {
        "__init__": "[\"one\", {}]", 
        "eps": "2e-05", 
        "fix_gamma": "False", 
        "momentum": "0.9", 
        "use_global_stats": "False"
      }, 
      "inputs": []
    }, 
    {
      "op": "BatchNorm", 
      "name": "stage3_unit1_bn3", 
      "attr": {
        "eps": "2e-05", 
        "fix_gamma": "False", 
        "momentum": "0.9", 
        "use_global_stats": "False"
      }, 
      "inputs": [[221, 0, 0], [222, 0, 0], [223, 0, 0], [224, 0, 0], [225, 0, 0]]
    }, 
    {
      "op": "null", 
      "name": "stage3_unit1_sc_weight", 
      "inputs": []
    }, 
    {
      "op": "Convolution", 
      "name": "stage3_unit1_sc", 
      "attr": {
        "cudnn_off": "False", 
        "cudnn_tune": "fastest", 
        "dilate": "(1,1)", 
        "kernel": "(1,1)", 
        "no_bias": "True", 
        "num_filter": "1024", 
        "num_group": "1", 
        "pad": "(0,0)", 
        "stride": "(2,2)", 
        "workspace": "512"
      }, 
      "inputs": [[203, 0, 0], [227, 0, 0]]
    }, 
    {
      "op": "null", 
      "name": "stage3_unit1_sc_bn_gamma", 
      "inputs": []
    }, 
    {
      "op": "null", 
      "name": "stage3_unit1_sc_bn_beta", 
      "inputs": []
    }, 
    {
      "op": "null", 
      "name": "stage3_unit1_sc_bn_moving_mean", 
      "attr": {
        "__init__": "[\"zero\", {}]", 
        "eps": "2e-05", 
        "fix_gamma": "False", 
        "momentum": "0.9", 
        "use_global_stats": "False"
      }, 
      "inputs": []
    }, 
    {
      "op": "null", 
      "name": "stage3_unit1_sc_bn_moving_var", 
      "attr": {
        "__init__": "[\"one\", {}]", 
        "eps": "2e-05", 
        "fix_gamma": "False", 
        "momentum": "0.9", 
        "use_global_stats": "False"
      }, 
      "inputs": []
    }, 
    {
      "op": "BatchNorm", 
      "name": "stage3_unit1_sc_bn", 
      "attr": {
        "eps": "2e-05", 
        "fix_gamma": "False", 
        "momentum": "0.9", 
        "use_global_stats": "False"
      }, 
      "inputs": [[228, 0, 0], [229, 0, 0], [230, 0, 0], [231, 0, 0], [232, 0, 0]]
    }, 
    {
      "op": "elemwise_add", 
      "name": "_plus7", 
      "inputs": [[226, 0, 0], [233, 0, 0]]
    }, 
    {
      "op": "Activation", 
      "name": "stage3_unit1_relu", 
      "attr": {"act_type": "relu"}, 
      "inputs": [[234, 0, 0]]
    }, 
    {
      "op": "null", 
      "name": "stage3_unit2_conv1_weight", 
      "inputs": []
    }, 
    {
      "op": "Convolution", 
      "name": "stage3_unit2_conv1", 
      "attr": {
        "cudnn_off": "False", 
        "cudnn_tune": "fastest", 
        "dilate": "(1,1)", 
        "kernel": "(1,1)", 
        "no_bias": "True", 
        "num_filter": "512", 
        "num_group": "1", 
        "pad": "(0,0)", 
        "stride": "(1,1)", 
        "workspace": "512"
      }, 
      "inputs": [[235, 0, 0], [236, 0, 0]]
    }, 
    {
      "op": "null", 
      "name": "stage3_unit2_bn1_gamma", 
      "inputs": []
    }, 
    {
      "op": "null", 
      "name": "stage3_unit2_bn1_beta", 
      "inputs": []
    }, 
    {
      "op": "null", 
      "name": "stage3_unit2_bn1_moving_mean", 
      "attr": {
        "__init__": "[\"zero\", {}]", 
        "eps": "2e-05", 
        "fix_gamma": "False", 
        "momentum": "0.9", 
        "use_global_stats": "False"
      }, 
      "inputs": []
    }, 
    {
      "op": "null", 
      "name": "stage3_unit2_bn1_moving_var", 
      "attr": {
        "__init__": "[\"one\", {}]", 
        "eps": "2e-05", 
        "fix_gamma": "False", 
        "momentum": "0.9", 
        "use_global_stats": "False"
      }, 
      "inputs": []
    }, 
    {
      "op": "BatchNorm", 
      "name": "stage3_unit2_bn1", 
      "attr": {
        "eps": "2e-05", 
        "fix_gamma": "False", 
        "momentum": "0.9", 
        "use_global_stats": "False"
      }, 
      "inputs": [[237, 0, 0], [238, 0, 0], [239, 0, 0], [240, 0, 0], [241, 0, 0]]
    }, 
    {
      "op": "Activation", 
      "name": "stage3_unit2_relu1", 
      "attr": {"act_type": "relu"}, 
      "inputs": [[242, 0, 0]]
    }, 
    {
      "op": "null", 
      "name": "stage3_unit2_conv2_weight", 
      "inputs": []
    }, 
    {
      "op": "Convolution", 
      "name": "stage3_unit2_conv2", 
      "attr": {
        "cudnn_off": "False", 
        "cudnn_tune": "fastest", 
        "dilate": "(1,1)", 
        "kernel": "(3,3)", 
        "no_bias": "True", 
        "num_filter": "512", 
        "num_group": "32", 
        "pad": "(1,1)", 
        "stride": "(1,1)", 
        "workspace": "512"
      }, 
      "inputs": [[243, 0, 0], [244, 0, 0]]
    }, 
    {
      "op": "null", 
      "name": "stage3_unit2_bn2_gamma", 
      "inputs": []
    }, 
    {
      "op": "null", 
      "name": "stage3_unit2_bn2_beta", 
      "inputs": []
    }, 
    {
      "op": "null", 
      "name": "stage3_unit2_bn2_moving_mean", 
      "attr": {
        "__init__": "[\"zero\", {}]", 
        "eps": "2e-05", 
        "fix_gamma": "False", 
        "momentum": "0.9", 
        "use_global_stats": "False"
      }, 
      "inputs": []
    }, 
    {
      "op": "null", 
      "name": "stage3_unit2_bn2_moving_var", 
      "attr": {
        "__init__": "[\"one\", {}]", 
        "eps": "2e-05", 
        "fix_gamma": "False", 
        "momentum": "0.9", 
        "use_global_stats": "False"
      }, 
      "inputs": []
    }, 
    {
      "op": "BatchNorm", 
      "name": "stage3_unit2_bn2", 
      "attr": {
        "eps": "2e-05", 
        "fix_gamma": "False", 
        "momentum": "0.9", 
        "use_global_stats": "False"
      }, 
      "inputs": [[245, 0, 0], [246, 0, 0], [247, 0, 0], [248, 0, 0], [249, 0, 0]]
    }, 
    {
      "op": "Activation", 
      "name": "stage3_unit2_relu2", 
      "attr": {"act_type": "relu"}, 
      "inputs": [[250, 0, 0]]
    }, 
    {
      "op": "null", 
      "name": "stage3_unit2_conv3_weight", 
      "inputs": []
    }, 
    {
      "op": "Convolution", 
      "name": "stage3_unit2_conv3", 
      "attr": {
        "cudnn_off": "False", 
        "cudnn_tune": "fastest", 
        "dilate": "(1,1)", 
        "kernel": "(1,1)", 
        "no_bias": "True", 
        "num_filter": "1024", 
        "num_group": "1", 
        "pad": "(0,0)", 
        "stride": "(1,1)", 
        "workspace": "512"
      }, 
      "inputs": [[251, 0, 0], [252, 0, 0]]
    }, 
    {
      "op": "null", 
      "name": "stage3_unit2_bn3_gamma", 
      "inputs": []
    }, 
    {
      "op": "null", 
      "name": "stage3_unit2_bn3_beta", 
      "inputs": []
    }, 
    {
      "op": "null", 
      "name": "stage3_unit2_bn3_moving_mean", 
      "attr": {
        "__init__": "[\"zero\", {}]", 
        "eps": "2e-05", 
        "fix_gamma": "False", 
        "momentum": "0.9", 
        "use_global_stats": "False"
      }, 
      "inputs": []
    }, 
    {
      "op": "null", 
      "name": "stage3_unit2_bn3_moving_var", 
      "attr": {
        "__init__": "[\"one\", {}]", 
        "eps": "2e-05", 
        "fix_gamma": "False", 
        "momentum": "0.9", 
        "use_global_stats": "False"
      }, 
      "inputs": []
    }, 
    {
      "op": "BatchNorm", 
      "name": "stage3_unit2_bn3", 
      "attr": {
        "eps": "2e-05", 
        "fix_gamma": "False", 
        "momentum": "0.9", 
        "use_global_stats": "False"
      }, 
      "inputs": [[253, 0, 0], [254, 0, 0], [255, 0, 0], [256, 0, 0], [257, 0, 0]]
    }, 
    {
      "op": "elemwise_add", 
      "name": "_plus8", 
      "inputs": [[258, 0, 0], [235, 0, 0]]
    }, 
    {
      "op": "Activation", 
      "name": "stage3_unit2_relu", 
      "attr": {"act_type": "relu"}, 
      "inputs": [[259, 0, 0]]
    }, 
    {
      "op": "null", 
      "name": "stage3_unit3_conv1_weight", 
      "inputs": []
    }, 
    {
      "op": "Convolution", 
      "name": "stage3_unit3_conv1", 
      "attr": {
        "cudnn_off": "False", 
        "cudnn_tune": "fastest", 
        "dilate": "(1,1)", 
        "kernel": "(1,1)", 
        "no_bias": "True", 
        "num_filter": "512", 
        "num_group": "1", 
        "pad": "(0,0)", 
        "stride": "(1,1)", 
        "workspace": "512"
      }, 
      "inputs": [[260, 0, 0], [261, 0, 0]]
    }, 
    {
      "op": "null", 
      "name": "stage3_unit3_bn1_gamma", 
      "inputs": []
    }, 
    {
      "op": "null", 
      "name": "stage3_unit3_bn1_beta", 
      "inputs": []
    }, 
    {
      "op": "null", 
      "name": "stage3_unit3_bn1_moving_mean", 
      "attr": {
        "__init__": "[\"zero\", {}]", 
        "eps": "2e-05", 
        "fix_gamma": "False", 
        "momentum": "0.9", 
        "use_global_stats": "False"
      }, 
      "inputs": []
    }, 
    {
      "op": "null", 
      "name": "stage3_unit3_bn1_moving_var", 
      "attr": {
        "__init__": "[\"one\", {}]", 
        "eps": "2e-05", 
        "fix_gamma": "False", 
        "momentum": "0.9", 
        "use_global_stats": "False"
      }, 
      "inputs": []
    }, 
    {
      "op": "BatchNorm", 
      "name": "stage3_unit3_bn1", 
      "attr": {
        "eps": "2e-05", 
        "fix_gamma": "False", 
        "momentum": "0.9", 
        "use_global_stats": "False"
      }, 
      "inputs": [[262, 0, 0], [263, 0, 0], [264, 0, 0], [265, 0, 0], [266, 0, 0]]
    }, 
    {
      "op": "Activation", 
      "name": "stage3_unit3_relu1", 
      "attr": {"act_type": "relu"}, 
      "inputs": [[267, 0, 0]]
    }, 
    {
      "op": "null", 
      "name": "stage3_unit3_conv2_weight", 
      "inputs": []
    }, 
    {
      "op": "Convolution", 
      "name": "stage3_unit3_conv2", 
      "attr": {
        "cudnn_off": "False", 
        "cudnn_tune": "fastest", 
        "dilate": "(1,1)", 
        "kernel": "(3,3)", 
        "no_bias": "True", 
        "num_filter": "512", 
        "num_group": "32", 
        "pad": "(1,1)", 
        "stride": "(1,1)", 
        "workspace": "512"
      }, 
      "inputs": [[268, 0, 0], [269, 0, 0]]
    }, 
    {
      "op": "null", 
      "name": "stage3_unit3_bn2_gamma", 
      "inputs": []
    }, 
    {
      "op": "null", 
      "name": "stage3_unit3_bn2_beta", 
      "inputs": []
    }, 
    {
      "op": "null", 
      "name": "stage3_unit3_bn2_moving_mean", 
      "attr": {
        "__init__": "[\"zero\", {}]", 
        "eps": "2e-05", 
        "fix_gamma": "False", 
        "momentum": "0.9", 
        "use_global_stats": "False"
      }, 
      "inputs": []
    }, 
    {
      "op": "null", 
      "name": "stage3_unit3_bn2_moving_var", 
      "attr": {
        "__init__": "[\"one\", {}]", 
        "eps": "2e-05", 
        "fix_gamma": "False", 
        "momentum": "0.9", 
        "use_global_stats": "False"
      }, 
      "inputs": []
    }, 
    {
      "op": "BatchNorm", 
      "name": "stage3_unit3_bn2", 
      "attr": {
        "eps": "2e-05", 
        "fix_gamma": "False", 
        "momentum": "0.9", 
        "use_global_stats": "False"
      }, 
      "inputs": [[270, 0, 0], [271, 0, 0], [272, 0, 0], [273, 0, 0], [274, 0, 0]]
    }, 
    {
      "op": "Activation", 
      "name": "stage3_unit3_relu2", 
      "attr": {"act_type": "relu"}, 
      "inputs": [[275, 0, 0]]
    }, 
    {
      "op": "null", 
      "name": "stage3_unit3_conv3_weight", 
      "inputs": []
    }, 
    {
      "op": "Convolution", 
      "name": "stage3_unit3_conv3", 
      "attr": {
        "cudnn_off": "False", 
        "cudnn_tune": "fastest", 
        "dilate": "(1,1)", 
        "kernel": "(1,1)", 
        "no_bias": "True", 
        "num_filter": "1024", 
        "num_group": "1", 
        "pad": "(0,0)", 
        "stride": "(1,1)", 
        "workspace": "512"
      }, 
      "inputs": [[276, 0, 0], [277, 0, 0]]
    }, 
    {
      "op": "null", 
      "name": "stage3_unit3_bn3_gamma", 
      "inputs": []
    }, 
    {
      "op": "null", 
      "name": "stage3_unit3_bn3_beta", 
      "inputs": []
    }, 
    {
      "op": "null", 
      "name": "stage3_unit3_bn3_moving_mean", 
      "attr": {
        "__init__": "[\"zero\", {}]", 
        "eps": "2e-05", 
        "fix_gamma": "False", 
        "momentum": "0.9", 
        "use_global_stats": "False"
      }, 
      "inputs": []
    }, 
    {
      "op": "null", 
      "name": "stage3_unit3_bn3_moving_var", 
      "attr": {
        "__init__": "[\"one\", {}]", 
        "eps": "2e-05", 
        "fix_gamma": "False", 
        "momentum": "0.9", 
        "use_global_stats": "False"
      }, 
      "inputs": []
    }, 
    {
      "op": "BatchNorm", 
      "name": "stage3_unit3_bn3", 
      "attr": {
        "eps": "2e-05", 
        "fix_gamma": "False", 
        "momentum": "0.9", 
        "use_global_stats": "False"
      }, 
      "inputs": [[278, 0, 0], [279, 0, 0], [280, 0, 0], [281, 0, 0], [282, 0, 0]]
    }, 
    {
      "op": "elemwise_add", 
      "name": "_plus9", 
      "inputs": [[283, 0, 0], [260, 0, 0]]
    }, 
    {
      "op": "Activation", 
      "name": "stage3_unit3_relu", 
      "attr": {"act_type": "relu"}, 
      "inputs": [[284, 0, 0]]
    }, 
    {
      "op": "null", 
      "name": "stage3_unit4_conv1_weight", 
      "inputs": []
    }, 
    {
      "op": "Convolution", 
      "name": "stage3_unit4_conv1", 
      "attr": {
        "cudnn_off": "False", 
        "cudnn_tune": "fastest", 
        "dilate": "(1,1)", 
        "kernel": "(1,1)", 
        "no_bias": "True", 
        "num_filter": "512", 
        "num_group": "1", 
        "pad": "(0,0)", 
        "stride": "(1,1)", 
        "workspace": "512"
      }, 
      "inputs": [[285, 0, 0], [286, 0, 0]]
    }, 
    {
      "op": "null", 
      "name": "stage3_unit4_bn1_gamma", 
      "inputs": []
    }, 
    {
      "op": "null", 
      "name": "stage3_unit4_bn1_beta", 
      "inputs": []
    }, 
    {
      "op": "null", 
      "name": "stage3_unit4_bn1_moving_mean", 
      "attr": {
        "__init__": "[\"zero\", {}]", 
        "eps": "2e-05", 
        "fix_gamma": "False", 
        "momentum": "0.9", 
        "use_global_stats": "False"
      }, 
      "inputs": []
    }, 
    {
      "op": "null", 
      "name": "stage3_unit4_bn1_moving_var", 
      "attr": {
        "__init__": "[\"one\", {}]", 
        "eps": "2e-05", 
        "fix_gamma": "False", 
        "momentum": "0.9", 
        "use_global_stats": "False"
      }, 
      "inputs": []
    }, 
    {
      "op": "BatchNorm", 
      "name": "stage3_unit4_bn1", 
      "attr": {
        "eps": "2e-05", 
        "fix_gamma": "False", 
        "momentum": "0.9", 
        "use_global_stats": "False"
      }, 
      "inputs": [[287, 0, 0], [288, 0, 0], [289, 0, 0], [290, 0, 0], [291, 0, 0]]
    }, 
    {
      "op": "Activation", 
      "name": "stage3_unit4_relu1", 
      "attr": {"act_type": "relu"}, 
      "inputs": [[292, 0, 0]]
    }, 
    {
      "op": "null", 
      "name": "stage3_unit4_conv2_weight", 
      "inputs": []
    }, 
    {
      "op": "Convolution", 
      "name": "stage3_unit4_conv2", 
      "attr": {
        "cudnn_off": "False", 
        "cudnn_tune": "fastest", 
        "dilate": "(1,1)", 
        "kernel": "(3,3)", 
        "no_bias": "True", 
        "num_filter": "512", 
        "num_group": "32", 
        "pad": "(1,1)", 
        "stride": "(1,1)", 
        "workspace": "512"
      }, 
      "inputs": [[293, 0, 0], [294, 0, 0]]
    }, 
    {
      "op": "null", 
      "name": "stage3_unit4_bn2_gamma", 
      "inputs": []
    }, 
    {
      "op": "null", 
      "name": "stage3_unit4_bn2_beta", 
      "inputs": []
    }, 
    {
      "op": "null", 
      "name": "stage3_unit4_bn2_moving_mean", 
      "attr": {
        "__init__": "[\"zero\", {}]", 
        "eps": "2e-05", 
        "fix_gamma": "False", 
        "momentum": "0.9", 
        "use_global_stats": "False"
      }, 
      "inputs": []
    }, 
    {
      "op": "null", 
      "name": "stage3_unit4_bn2_moving_var", 
      "attr": {
        "__init__": "[\"one\", {}]", 
        "eps": "2e-05", 
        "fix_gamma": "False", 
        "momentum": "0.9", 
        "use_global_stats": "False"
      }, 
      "inputs": []
    }, 
    {
      "op": "BatchNorm", 
      "name": "stage3_unit4_bn2", 
      "attr": {
        "eps": "2e-05", 
        "fix_gamma": "False", 
        "momentum": "0.9", 
        "use_global_stats": "False"
      }, 
      "inputs": [[295, 0, 0], [296, 0, 0], [297, 0, 0], [298, 0, 0], [299, 0, 0]]
    }, 
    {
      "op": "Activation", 
      "name": "stage3_unit4_relu2", 
      "attr": {"act_type": "relu"}, 
      "inputs": [[300, 0, 0]]
    }, 
    {
      "op": "null", 
      "name": "stage3_unit4_conv3_weight", 
      "inputs": []
    }, 
    {
      "op": "Convolution", 
      "name": "stage3_unit4_conv3", 
      "attr": {
        "cudnn_off": "False", 
        "cudnn_tune": "fastest", 
        "dilate": "(1,1)", 
        "kernel": "(1,1)", 
        "no_bias": "True", 
        "num_filter": "1024", 
        "num_group": "1", 
        "pad": "(0,0)", 
        "stride": "(1,1)", 
        "workspace": "512"
      }, 
      "inputs": [[301, 0, 0], [302, 0, 0]]
    }, 
    {
      "op": "null", 
      "name": "stage3_unit4_bn3_gamma", 
      "inputs": []
    }, 
    {
      "op": "null", 
      "name": "stage3_unit4_bn3_beta", 
      "inputs": []
    }, 
    {
      "op": "null", 
      "name": "stage3_unit4_bn3_moving_mean", 
      "attr": {
        "__init__": "[\"zero\", {}]", 
        "eps": "2e-05", 
        "fix_gamma": "False", 
        "momentum": "0.9", 
        "use_global_stats": "False"
      }, 
      "inputs": []
    }, 
    {
      "op": "null", 
      "name": "stage3_unit4_bn3_moving_var", 
      "attr": {
        "__init__": "[\"one\", {}]", 
        "eps": "2e-05", 
        "fix_gamma": "False", 
        "momentum": "0.9", 
        "use_global_stats": "False"
      }, 
      "inputs": []
    }, 
    {
      "op": "BatchNorm", 
      "name": "stage3_unit4_bn3", 
      "attr": {
        "eps": "2e-05", 
        "fix_gamma": "False", 
        "momentum": "0.9", 
        "use_global_stats": "False"
      }, 
      "inputs": [[303, 0, 0], [304, 0, 0], [305, 0, 0], [306, 0, 0], [307, 0, 0]]
    }, 
    {
      "op": "elemwise_add", 
      "name": "_plus10", 
      "inputs": [[308, 0, 0], [285, 0, 0]]
    }, 
    {
      "op": "Activation", 
      "name": "stage3_unit4_relu", 
      "attr": {"act_type": "relu"}, 
      "inputs": [[309, 0, 0]]
    }, 
    {
      "op": "null", 
      "name": "stage3_unit5_conv1_weight", 
      "inputs": []
    }, 
    {
      "op": "Convolution", 
      "name": "stage3_unit5_conv1", 
      "attr": {
        "cudnn_off": "False", 
        "cudnn_tune": "fastest", 
        "dilate": "(1,1)", 
        "kernel": "(1,1)", 
        "no_bias": "True", 
        "num_filter": "512", 
        "num_group": "1", 
        "pad": "(0,0)", 
        "stride": "(1,1)", 
        "workspace": "512"
      }, 
      "inputs": [[310, 0, 0], [311, 0, 0]]
    }, 
    {
      "op": "null", 
      "name": "stage3_unit5_bn1_gamma", 
      "inputs": []
    }, 
    {
      "op": "null", 
      "name": "stage3_unit5_bn1_beta", 
      "inputs": []
    }, 
    {
      "op": "null", 
      "name": "stage3_unit5_bn1_moving_mean", 
      "attr": {
        "__init__": "[\"zero\", {}]", 
        "eps": "2e-05", 
        "fix_gamma": "False", 
        "momentum": "0.9", 
        "use_global_stats": "False"
      }, 
      "inputs": []
    }, 
    {
      "op": "null", 
      "name": "stage3_unit5_bn1_moving_var", 
      "attr": {
        "__init__": "[\"one\", {}]", 
        "eps": "2e-05", 
        "fix_gamma": "False", 
        "momentum": "0.9", 
        "use_global_stats": "False"
      }, 
      "inputs": []
    }, 
    {
      "op": "BatchNorm", 
      "name": "stage3_unit5_bn1", 
      "attr": {
        "eps": "2e-05", 
        "fix_gamma": "False", 
        "momentum": "0.9", 
        "use_global_stats": "False"
      }, 
      "inputs": [[312, 0, 0], [313, 0, 0], [314, 0, 0], [315, 0, 0], [316, 0, 0]]
    }, 
    {
      "op": "Activation", 
      "name": "stage3_unit5_relu1", 
      "attr": {"act_type": "relu"}, 
      "inputs": [[317, 0, 0]]
    }, 
    {
      "op": "null", 
      "name": "stage3_unit5_conv2_weight", 
      "inputs": []
    }, 
    {
      "op": "Convolution", 
      "name": "stage3_unit5_conv2", 
      "attr": {
        "cudnn_off": "False", 
        "cudnn_tune": "fastest", 
        "dilate": "(1,1)", 
        "kernel": "(3,3)", 
        "no_bias": "True", 
        "num_filter": "512", 
        "num_group": "32", 
        "pad": "(1,1)", 
        "stride": "(1,1)", 
        "workspace": "512"
      }, 
      "inputs": [[318, 0, 0], [319, 0, 0]]
    }, 
    {
      "op": "null", 
      "name": "stage3_unit5_bn2_gamma", 
      "inputs": []
    }, 
    {
      "op": "null", 
      "name": "stage3_unit5_bn2_beta", 
      "inputs": []
    }, 
    {
      "op": "null", 
      "name": "stage3_unit5_bn2_moving_mean", 
      "attr": {
        "__init__": "[\"zero\", {}]", 
        "eps": "2e-05", 
        "fix_gamma": "False", 
        "momentum": "0.9", 
        "use_global_stats": "False"
      }, 
      "inputs": []
    }, 
    {
      "op": "null", 
      "name": "stage3_unit5_bn2_moving_var", 
      "attr": {
        "__init__": "[\"one\", {}]", 
        "eps": "2e-05", 
        "fix_gamma": "False", 
        "momentum": "0.9", 
        "use_global_stats": "False"
      }, 
      "inputs": []
    }, 
    {
      "op": "BatchNorm", 
      "name": "stage3_unit5_bn2", 
      "attr": {
        "eps": "2e-05", 
        "fix_gamma": "False", 
        "momentum": "0.9", 
        "use_global_stats": "False"
      }, 
      "inputs": [[320, 0, 0], [321, 0, 0], [322, 0, 0], [323, 0, 0], [324, 0, 0]]
    }, 
    {
      "op": "Activation", 
      "name": "stage3_unit5_relu2", 
      "attr": {"act_type": "relu"}, 
      "inputs": [[325, 0, 0]]
    }, 
    {
      "op": "null", 
      "name": "stage3_unit5_conv3_weight", 
      "inputs": []
    }, 
    {
      "op": "Convolution", 
      "name": "stage3_unit5_conv3", 
      "attr": {
        "cudnn_off": "False", 
        "cudnn_tune": "fastest", 
        "dilate": "(1,1)", 
        "kernel": "(1,1)", 
        "no_bias": "True", 
        "num_filter": "1024", 
        "num_group": "1", 
        "pad": "(0,0)", 
        "stride": "(1,1)", 
        "workspace": "512"
      }, 
      "inputs": [[326, 0, 0], [327, 0, 0]]
    }, 
    {
      "op": "null", 
      "name": "stage3_unit5_bn3_gamma", 
      "inputs": []
    }, 
    {
      "op": "null", 
      "name": "stage3_unit5_bn3_beta", 
      "inputs": []
    }, 
    {
      "op": "null", 
      "name": "stage3_unit5_bn3_moving_mean", 
      "attr": {
        "__init__": "[\"zero\", {}]", 
        "eps": "2e-05", 
        "fix_gamma": "False", 
        "momentum": "0.9", 
        "use_global_stats": "False"
      }, 
      "inputs": []
    }, 
    {
      "op": "null", 
      "name": "stage3_unit5_bn3_moving_var", 
      "attr": {
        "__init__": "[\"one\", {}]", 
        "eps": "2e-05", 
        "fix_gamma": "False", 
        "momentum": "0.9", 
        "use_global_stats": "False"
      }, 
      "inputs": []
    }, 
    {
      "op": "BatchNorm", 
      "name": "stage3_unit5_bn3", 
      "attr": {
        "eps": "2e-05", 
        "fix_gamma": "False", 
        "momentum": "0.9", 
        "use_global_stats": "False"
      }, 
      "inputs": [[328, 0, 0], [329, 0, 0], [330, 0, 0], [331, 0, 0], [332, 0, 0]]
    }, 
    {
      "op": "elemwise_add", 
      "name": "_plus11", 
      "inputs": [[333, 0, 0], [310, 0, 0]]
    }, 
    {
      "op": "Activation", 
      "name": "stage3_unit5_relu", 
      "attr": {"act_type": "relu"}, 
      "inputs": [[334, 0, 0]]
    }, 
    {
      "op": "null", 
      "name": "stage3_unit6_conv1_weight", 
      "inputs": []
    }, 
    {
      "op": "Convolution", 
      "name": "stage3_unit6_conv1", 
      "attr": {
        "cudnn_off": "False", 
        "cudnn_tune": "fastest", 
        "dilate": "(1,1)", 
        "kernel": "(1,1)", 
        "no_bias": "True", 
        "num_filter": "512", 
        "num_group": "1", 
        "pad": "(0,0)", 
        "stride": "(1,1)", 
        "workspace": "512"
      }, 
      "inputs": [[335, 0, 0], [336, 0, 0]]
    }, 
    {
      "op": "null", 
      "name": "stage3_unit6_bn1_gamma", 
      "inputs": []
    }, 
    {
      "op": "null", 
      "name": "stage3_unit6_bn1_beta", 
      "inputs": []
    }, 
    {
      "op": "null", 
      "name": "stage3_unit6_bn1_moving_mean", 
      "attr": {
        "__init__": "[\"zero\", {}]", 
        "eps": "2e-05", 
        "fix_gamma": "False", 
        "momentum": "0.9", 
        "use_global_stats": "False"
      }, 
      "inputs": []
    }, 
    {
      "op": "null", 
      "name": "stage3_unit6_bn1_moving_var", 
      "attr": {
        "__init__": "[\"one\", {}]", 
        "eps": "2e-05", 
        "fix_gamma": "False", 
        "momentum": "0.9", 
        "use_global_stats": "False"
      }, 
      "inputs": []
    }, 
    {
      "op": "BatchNorm", 
      "name": "stage3_unit6_bn1", 
      "attr": {
        "eps": "2e-05", 
        "fix_gamma": "False", 
        "momentum": "0.9", 
        "use_global_stats": "False"
      }, 
      "inputs": [[337, 0, 0], [338, 0, 0], [339, 0, 0], [340, 0, 0], [341, 0, 0]]
    }, 
    {
      "op": "Activation", 
      "name": "stage3_unit6_relu1", 
      "attr": {"act_type": "relu"}, 
      "inputs": [[342, 0, 0]]
    }, 
    {
      "op": "null", 
      "name": "stage3_unit6_conv2_weight", 
      "inputs": []
    }, 
    {
      "op": "Convolution", 
      "name": "stage3_unit6_conv2", 
      "attr": {
        "cudnn_off": "False", 
        "cudnn_tune": "fastest", 
        "dilate": "(1,1)", 
        "kernel": "(3,3)", 
        "no_bias": "True", 
        "num_filter": "512", 
        "num_group": "32", 
        "pad": "(1,1)", 
        "stride": "(1,1)", 
        "workspace": "512"
      }, 
      "inputs": [[343, 0, 0], [344, 0, 0]]
    }, 
    {
      "op": "null", 
      "name": "stage3_unit6_bn2_gamma", 
      "inputs": []
    }, 
    {
      "op": "null", 
      "name": "stage3_unit6_bn2_beta", 
      "inputs": []
    }, 
    {
      "op": "null", 
      "name": "stage3_unit6_bn2_moving_mean", 
      "attr": {
        "__init__": "[\"zero\", {}]", 
        "eps": "2e-05", 
        "fix_gamma": "False", 
        "momentum": "0.9", 
        "use_global_stats": "False"
      }, 
      "inputs": []
    }, 
    {
      "op": "null", 
      "name": "stage3_unit6_bn2_moving_var", 
      "attr": {
        "__init__": "[\"one\", {}]", 
        "eps": "2e-05", 
        "fix_gamma": "False", 
        "momentum": "0.9", 
        "use_global_stats": "False"
      }, 
      "inputs": []
    }, 
    {
      "op": "BatchNorm", 
      "name": "stage3_unit6_bn2", 
      "attr": {
        "eps": "2e-05", 
        "fix_gamma": "False", 
        "momentum": "0.9", 
        "use_global_stats": "False"
      }, 
      "inputs": [[345, 0, 0], [346, 0, 0], [347, 0, 0], [348, 0, 0], [349, 0, 0]]
    }, 
    {
      "op": "Activation", 
      "name": "stage3_unit6_relu2", 
      "attr": {"act_type": "relu"}, 
      "inputs": [[350, 0, 0]]
    }, 
    {
      "op": "null", 
      "name": "stage3_unit6_conv3_weight", 
      "inputs": []
    }, 
    {
      "op": "Convolution", 
      "name": "stage3_unit6_conv3", 
      "attr": {
        "cudnn_off": "False", 
        "cudnn_tune": "fastest", 
        "dilate": "(1,1)", 
        "kernel": "(1,1)", 
        "no_bias": "True", 
        "num_filter": "1024", 
        "num_group": "1", 
        "pad": "(0,0)", 
        "stride": "(1,1)", 
        "workspace": "512"
      }, 
      "inputs": [[351, 0, 0], [352, 0, 0]]
    }, 
    {
      "op": "null", 
      "name": "stage3_unit6_bn3_gamma", 
      "inputs": []
    }, 
    {
      "op": "null", 
      "name": "stage3_unit6_bn3_beta", 
      "inputs": []
    }, 
    {
      "op": "null", 
      "name": "stage3_unit6_bn3_moving_mean", 
      "attr": {
        "__init__": "[\"zero\", {}]", 
        "eps": "2e-05", 
        "fix_gamma": "False", 
        "momentum": "0.9", 
        "use_global_stats": "False"
      }, 
      "inputs": []
    }, 
    {
      "op": "null", 
      "name": "stage3_unit6_bn3_moving_var", 
      "attr": {
        "__init__": "[\"one\", {}]", 
        "eps": "2e-05", 
        "fix_gamma": "False", 
        "momentum": "0.9", 
        "use_global_stats": "False"
      }, 
      "inputs": []
    }, 
    {
      "op": "BatchNorm", 
      "name": "stage3_unit6_bn3", 
      "attr": {
        "eps": "2e-05", 
        "fix_gamma": "False", 
        "momentum": "0.9", 
        "use_global_stats": "False"
      }, 
      "inputs": [[353, 0, 0], [354, 0, 0], [355, 0, 0], [356, 0, 0], [357, 0, 0]]
    }, 
    {
      "op": "elemwise_add", 
      "name": "_plus12", 
      "inputs": [[358, 0, 0], [335, 0, 0]]
    }, 
    {
      "op": "Activation", 
      "name": "stage3_unit6_relu", 
      "attr": {"act_type": "relu"}, 
      "inputs": [[359, 0, 0]]
    }, 
    {
      "op": "null", 
      "name": "stage4_unit1_conv1_weight", 
      "inputs": []
    }, 
    {
      "op": "Convolution", 
      "name": "stage4_unit1_conv1", 
      "attr": {
        "cudnn_off": "False", 
        "cudnn_tune": "fastest", 
        "dilate": "(1,1)", 
        "kernel": "(1,1)", 
        "no_bias": "True", 
        "num_filter": "1024", 
        "num_group": "1", 
        "pad": "(0,0)", 
        "stride": "(1,1)", 
        "workspace": "512"
      }, 
      "inputs": [[360, 0, 0], [361, 0, 0]]
    }, 
    {
      "op": "null", 
      "name": "stage4_unit1_bn1_gamma", 
      "inputs": []
    }, 
    {
      "op": "null", 
      "name": "stage4_unit1_bn1_beta", 
      "inputs": []
    }, 
    {
      "op": "null", 
      "name": "stage4_unit1_bn1_moving_mean", 
      "attr": {
        "__init__": "[\"zero\", {}]", 
        "eps": "2e-05", 
        "fix_gamma": "False", 
        "momentum": "0.9", 
        "use_global_stats": "False"
      }, 
      "inputs": []
    }, 
    {
      "op": "null", 
      "name": "stage4_unit1_bn1_moving_var", 
      "attr": {
        "__init__": "[\"one\", {}]", 
        "eps": "2e-05", 
        "fix_gamma": "False", 
        "momentum": "0.9", 
        "use_global_stats": "False"
      }, 
      "inputs": []
    }, 
    {
      "op": "BatchNorm", 
      "name": "stage4_unit1_bn1", 
      "attr": {
        "eps": "2e-05", 
        "fix_gamma": "False", 
        "momentum": "0.9", 
        "use_global_stats": "False"
      }, 
      "inputs": [[362, 0, 0], [363, 0, 0], [364, 0, 0], [365, 0, 0], [366, 0, 0]]
    }, 
    {
      "op": "Activation", 
      "name": "stage4_unit1_relu1", 
      "attr": {"act_type": "relu"}, 
      "inputs": [[367, 0, 0]]
    }, 
    {
      "op": "null", 
      "name": "stage4_unit1_conv2_weight", 
      "inputs": []
    }, 
    {
      "op": "Convolution", 
      "name": "stage4_unit1_conv2", 
      "attr": {
        "cudnn_off": "False", 
        "cudnn_tune": "fastest", 
        "dilate": "(1,1)", 
        "kernel": "(3,3)", 
        "no_bias": "True", 
        "num_filter": "1024", 
        "num_group": "32", 
        "pad": "(1,1)", 
        "stride": "(2,2)", 
        "workspace": "512"
      }, 
      "inputs": [[368, 0, 0], [369, 0, 0]]
    }, 
    {
      "op": "null", 
      "name": "stage4_unit1_bn2_gamma", 
      "inputs": []
    }, 
    {
      "op": "null", 
      "name": "stage4_unit1_bn2_beta", 
      "inputs": []
    }, 
    {
      "op": "null", 
      "name": "stage4_unit1_bn2_moving_mean", 
      "attr": {
        "__init__": "[\"zero\", {}]", 
        "eps": "2e-05", 
        "fix_gamma": "False", 
        "momentum": "0.9", 
        "use_global_stats": "False"
      }, 
      "inputs": []
    }, 
    {
      "op": "null", 
      "name": "stage4_unit1_bn2_moving_var", 
      "attr": {
        "__init__": "[\"one\", {}]", 
        "eps": "2e-05", 
        "fix_gamma": "False", 
        "momentum": "0.9", 
        "use_global_stats": "False"
      }, 
      "inputs": []
    }, 
    {
      "op": "BatchNorm", 
      "name": "stage4_unit1_bn2", 
      "attr": {
        "eps": "2e-05", 
        "fix_gamma": "False", 
        "momentum": "0.9", 
        "use_global_stats": "False"
      }, 
      "inputs": [[370, 0, 0], [371, 0, 0], [372, 0, 0], [373, 0, 0], [374, 0, 0]]
    }, 
    {
      "op": "Activation", 
      "name": "stage4_unit1_relu2", 
      "attr": {"act_type": "relu"}, 
      "inputs": [[375, 0, 0]]
    }, 
    {
      "op": "null", 
      "name": "stage4_unit1_conv3_weight", 
      "inputs": []
    }, 
    {
      "op": "Convolution", 
      "name": "stage4_unit1_conv3", 
      "attr": {
        "cudnn_off": "False", 
        "cudnn_tune": "fastest", 
        "dilate": "(1,1)", 
        "kernel": "(1,1)", 
        "no_bias": "True", 
        "num_filter": "2048", 
        "num_group": "1", 
        "pad": "(0,0)", 
        "stride": "(1,1)", 
        "workspace": "512"
      }, 
      "inputs": [[376, 0, 0], [377, 0, 0]]
    }, 
    {
      "op": "null", 
      "name": "stage4_unit1_bn3_gamma", 
      "inputs": []
    }, 
    {
      "op": "null", 
      "name": "stage4_unit1_bn3_beta", 
      "inputs": []
    }, 
    {
      "op": "null", 
      "name": "stage4_unit1_bn3_moving_mean", 
      "attr": {
        "__init__": "[\"zero\", {}]", 
        "eps": "2e-05", 
        "fix_gamma": "False", 
        "momentum": "0.9", 
        "use_global_stats": "False"
      }, 
      "inputs": []
    }, 
    {
      "op": "null", 
      "name": "stage4_unit1_bn3_moving_var", 
      "attr": {
        "__init__": "[\"one\", {}]", 
        "eps": "2e-05", 
        "fix_gamma": "False", 
        "momentum": "0.9", 
        "use_global_stats": "False"
      }, 
      "inputs": []
    }, 
    {
      "op": "BatchNorm", 
      "name": "stage4_unit1_bn3", 
      "attr": {
        "eps": "2e-05", 
        "fix_gamma": "False", 
        "momentum": "0.9", 
        "use_global_stats": "False"
      }, 
      "inputs": [[378, 0, 0], [379, 0, 0], [380, 0, 0], [381, 0, 0], [382, 0, 0]]
    }, 
    {
      "op": "null", 
      "name": "stage4_unit1_sc_weight", 
      "inputs": []
    }, 
    {
      "op": "Convolution", 
      "name": "stage4_unit1_sc", 
      "attr": {
        "cudnn_off": "False", 
        "cudnn_tune": "fastest", 
        "dilate": "(1,1)", 
        "kernel": "(1,1)", 
        "no_bias": "True", 
        "num_filter": "2048", 
        "num_group": "1", 
        "pad": "(0,0)", 
        "stride": "(2,2)", 
        "workspace": "512"
      }, 
      "inputs": [[360, 0, 0], [384, 0, 0]]
    }, 
    {
      "op": "null", 
      "name": "stage4_unit1_sc_bn_gamma", 
      "inputs": []
    }, 
    {
      "op": "null", 
      "name": "stage4_unit1_sc_bn_beta", 
      "inputs": []
    }, 
    {
      "op": "null", 
      "name": "stage4_unit1_sc_bn_moving_mean", 
      "attr": {
        "__init__": "[\"zero\", {}]", 
        "eps": "2e-05", 
        "fix_gamma": "False", 
        "momentum": "0.9", 
        "use_global_stats": "False"
      }, 
      "inputs": []
    }, 
    {
      "op": "null", 
      "name": "stage4_unit1_sc_bn_moving_var", 
      "attr": {
        "__init__": "[\"one\", {}]", 
        "eps": "2e-05", 
        "fix_gamma": "False", 
        "momentum": "0.9", 
        "use_global_stats": "False"
      }, 
      "inputs": []
    }, 
    {
      "op": "BatchNorm", 
      "name": "stage4_unit1_sc_bn", 
      "attr": {
        "eps": "2e-05", 
        "fix_gamma": "False", 
        "momentum": "0.9", 
        "use_global_stats": "False"
      }, 
      "inputs": [[385, 0, 0], [386, 0, 0], [387, 0, 0], [388, 0, 0], [389, 0, 0]]
    }, 
    {
      "op": "elemwise_add", 
      "name": "_plus13", 
      "inputs": [[383, 0, 0], [390, 0, 0]]
    }, 
    {
      "op": "Activation", 
      "name": "stage4_unit1_relu", 
      "attr": {"act_type": "relu"}, 
      "inputs": [[391, 0, 0]]
    }, 
    {
      "op": "null", 
      "name": "stage4_unit2_conv1_weight", 
      "inputs": []
    }, 
    {
      "op": "Convolution", 
      "name": "stage4_unit2_conv1", 
      "attr": {
        "cudnn_off": "False", 
        "cudnn_tune": "fastest", 
        "dilate": "(1,1)", 
        "kernel": "(1,1)", 
        "no_bias": "True", 
        "num_filter": "1024", 
        "num_group": "1", 
        "pad": "(0,0)", 
        "stride": "(1,1)", 
        "workspace": "512"
      }, 
      "inputs": [[392, 0, 0], [393, 0, 0]]
    }, 
    {
      "op": "null", 
      "name": "stage4_unit2_bn1_gamma", 
      "inputs": []
    }, 
    {
      "op": "null", 
      "name": "stage4_unit2_bn1_beta", 
      "inputs": []
    }, 
    {
      "op": "null", 
      "name": "stage4_unit2_bn1_moving_mean", 
      "attr": {
        "__init__": "[\"zero\", {}]", 
        "eps": "2e-05", 
        "fix_gamma": "False", 
        "momentum": "0.9", 
        "use_global_stats": "False"
      }, 
      "inputs": []
    }, 
    {
      "op": "null", 
      "name": "stage4_unit2_bn1_moving_var", 
      "attr": {
        "__init__": "[\"one\", {}]", 
        "eps": "2e-05", 
        "fix_gamma": "False", 
        "momentum": "0.9", 
        "use_global_stats": "False"
      }, 
      "inputs": []
    }, 
    {
      "op": "BatchNorm", 
      "name": "stage4_unit2_bn1", 
      "attr": {
        "eps": "2e-05", 
        "fix_gamma": "False", 
        "momentum": "0.9", 
        "use_global_stats": "False"
      }, 
      "inputs": [[394, 0, 0], [395, 0, 0], [396, 0, 0], [397, 0, 0], [398, 0, 0]]
    }, 
    {
      "op": "Activation", 
      "name": "stage4_unit2_relu1", 
      "attr": {"act_type": "relu"}, 
      "inputs": [[399, 0, 0]]
    }, 
    {
      "op": "null", 
      "name": "stage4_unit2_conv2_weight", 
      "inputs": []
    }, 
    {
      "op": "Convolution", 
      "name": "stage4_unit2_conv2", 
      "attr": {
        "cudnn_off": "False", 
        "cudnn_tune": "fastest", 
        "dilate": "(1,1)", 
        "kernel": "(3,3)", 
        "no_bias": "True", 
        "num_filter": "1024", 
        "num_group": "32", 
        "pad": "(1,1)", 
        "stride": "(1,1)", 
        "workspace": "512"
      }, 
      "inputs": [[400, 0, 0], [401, 0, 0]]
    }, 
    {
      "op": "null", 
      "name": "stage4_unit2_bn2_gamma", 
      "inputs": []
    }, 
    {
      "op": "null", 
      "name": "stage4_unit2_bn2_beta", 
      "inputs": []
    }, 
    {
      "op": "null", 
      "name": "stage4_unit2_bn2_moving_mean", 
      "attr": {
        "__init__": "[\"zero\", {}]", 
        "eps": "2e-05", 
        "fix_gamma": "False", 
        "momentum": "0.9", 
        "use_global_stats": "False"
      }, 
      "inputs": []
    }, 
    {
      "op": "null", 
      "name": "stage4_unit2_bn2_moving_var", 
      "attr": {
        "__init__": "[\"one\", {}]", 
        "eps": "2e-05", 
        "fix_gamma": "False", 
        "momentum": "0.9", 
        "use_global_stats": "False"
      }, 
      "inputs": []
    }, 
    {
      "op": "BatchNorm", 
      "name": "stage4_unit2_bn2", 
      "attr": {
        "eps": "2e-05", 
        "fix_gamma": "False", 
        "momentum": "0.9", 
        "use_global_stats": "False"
      }, 
      "inputs": [[402, 0, 0], [403, 0, 0], [404, 0, 0], [405, 0, 0], [406, 0, 0]]
    }, 
    {
      "op": "Activation", 
      "name": "stage4_unit2_relu2", 
      "attr": {"act_type": "relu"}, 
      "inputs": [[407, 0, 0]]
    }, 
    {
      "op": "null", 
      "name": "stage4_unit2_conv3_weight", 
      "inputs": []
    }, 
    {
      "op": "Convolution", 
      "name": "stage4_unit2_conv3", 
      "attr": {
        "cudnn_off": "False", 
        "cudnn_tune": "fastest", 
        "dilate": "(1,1)", 
        "kernel": "(1,1)", 
        "no_bias": "True", 
        "num_filter": "2048", 
        "num_group": "1", 
        "pad": "(0,0)", 
        "stride": "(1,1)", 
        "workspace": "512"
      }, 
      "inputs": [[408, 0, 0], [409, 0, 0]]
    }, 
    {
      "op": "null", 
      "name": "stage4_unit2_bn3_gamma", 
      "inputs": []
    }, 
    {
      "op": "null", 
      "name": "stage4_unit2_bn3_beta", 
      "inputs": []
    }, 
    {
      "op": "null", 
      "name": "stage4_unit2_bn3_moving_mean", 
      "attr": {
        "__init__": "[\"zero\", {}]", 
        "eps": "2e-05", 
        "fix_gamma": "False", 
        "momentum": "0.9", 
        "use_global_stats": "False"
      }, 
      "inputs": []
    }, 
    {
      "op": "null", 
      "name": "stage4_unit2_bn3_moving_var", 
      "attr": {
        "__init__": "[\"one\", {}]", 
        "eps": "2e-05", 
        "fix_gamma": "False", 
        "momentum": "0.9", 
        "use_global_stats": "False"
      }, 
      "inputs": []
    }, 
    {
      "op": "BatchNorm", 
      "name": "stage4_unit2_bn3", 
      "attr": {
        "eps": "2e-05", 
        "fix_gamma": "False", 
        "momentum": "0.9", 
        "use_global_stats": "False"
      }, 
      "inputs": [[410, 0, 0], [411, 0, 0], [412, 0, 0], [413, 0, 0], [414, 0, 0]]
    }, 
    {
      "op": "elemwise_add", 
      "name": "_plus14", 
      "inputs": [[415, 0, 0], [392, 0, 0]]
    }, 
    {
      "op": "Activation", 
      "name": "stage4_unit2_relu", 
      "attr": {"act_type": "relu"}, 
      "inputs": [[416, 0, 0]]
    }, 
    {
      "op": "null", 
      "name": "stage4_unit3_conv1_weight", 
      "inputs": []
    }, 
    {
      "op": "Convolution", 
      "name": "stage4_unit3_conv1", 
      "attr": {
        "cudnn_off": "False", 
        "cudnn_tune": "fastest", 
        "dilate": "(1,1)", 
        "kernel": "(1,1)", 
        "no_bias": "True", 
        "num_filter": "1024", 
        "num_group": "1", 
        "pad": "(0,0)", 
        "stride": "(1,1)", 
        "workspace": "512"
      }, 
      "inputs": [[417, 0, 0], [418, 0, 0]]
    }, 
    {
      "op": "null", 
      "name": "stage4_unit3_bn1_gamma", 
      "inputs": []
    }, 
    {
      "op": "null", 
      "name": "stage4_unit3_bn1_beta", 
      "inputs": []
    }, 
    {
      "op": "null", 
      "name": "stage4_unit3_bn1_moving_mean", 
      "attr": {
        "__init__": "[\"zero\", {}]", 
        "eps": "2e-05", 
        "fix_gamma": "False", 
        "momentum": "0.9", 
        "use_global_stats": "False"
      }, 
      "inputs": []
    }, 
    {
      "op": "null", 
      "name": "stage4_unit3_bn1_moving_var", 
      "attr": {
        "__init__": "[\"one\", {}]", 
        "eps": "2e-05", 
        "fix_gamma": "False", 
        "momentum": "0.9", 
        "use_global_stats": "False"
      }, 
      "inputs": []
    }, 
    {
      "op": "BatchNorm", 
      "name": "stage4_unit3_bn1", 
      "attr": {
        "eps": "2e-05", 
        "fix_gamma": "False", 
        "momentum": "0.9", 
        "use_global_stats": "False"
      }, 
      "inputs": [[419, 0, 0], [420, 0, 0], [421, 0, 0], [422, 0, 0], [423, 0, 0]]
    }, 
    {
      "op": "Activation", 
      "name": "stage4_unit3_relu1", 
      "attr": {"act_type": "relu"}, 
      "inputs": [[424, 0, 0]]
    }, 
    {
      "op": "null", 
      "name": "stage4_unit3_conv2_weight", 
      "inputs": []
    }, 
    {
      "op": "Convolution", 
      "name": "stage4_unit3_conv2", 
      "attr": {
        "cudnn_off": "False", 
        "cudnn_tune": "fastest", 
        "dilate": "(1,1)", 
        "kernel": "(3,3)", 
        "no_bias": "True", 
        "num_filter": "1024", 
        "num_group": "32", 
        "pad": "(1,1)", 
        "stride": "(1,1)", 
        "workspace": "512"
      }, 
      "inputs": [[425, 0, 0], [426, 0, 0]]
    }, 
    {
      "op": "null", 
      "name": "stage4_unit3_bn2_gamma", 
      "inputs": []
    }, 
    {
      "op": "null", 
      "name": "stage4_unit3_bn2_beta", 
      "inputs": []
    }, 
    {
      "op": "null", 
      "name": "stage4_unit3_bn2_moving_mean", 
      "attr": {
        "__init__": "[\"zero\", {}]", 
        "eps": "2e-05", 
        "fix_gamma": "False", 
        "momentum": "0.9", 
        "use_global_stats": "False"
      }, 
      "inputs": []
    }, 
    {
      "op": "null", 
      "name": "stage4_unit3_bn2_moving_var", 
      "attr": {
        "__init__": "[\"one\", {}]", 
        "eps": "2e-05", 
        "fix_gamma": "False", 
        "momentum": "0.9", 
        "use_global_stats": "False"
      }, 
      "inputs": []
    }, 
    {
      "op": "BatchNorm", 
      "name": "stage4_unit3_bn2", 
      "attr": {
        "eps": "2e-05", 
        "fix_gamma": "False", 
        "momentum": "0.9", 
        "use_global_stats": "False"
      }, 
      "inputs": [[427, 0, 0], [428, 0, 0], [429, 0, 0], [430, 0, 0], [431, 0, 0]]
    }, 
    {
      "op": "Activation", 
      "name": "stage4_unit3_relu2", 
      "attr": {"act_type": "relu"}, 
      "inputs": [[432, 0, 0]]
    }, 
    {
      "op": "null", 
      "name": "stage4_unit3_conv3_weight", 
      "inputs": []
    }, 
    {
      "op": "Convolution", 
      "name": "stage4_unit3_conv3", 
      "attr": {
        "cudnn_off": "False", 
        "cudnn_tune": "fastest", 
        "dilate": "(1,1)", 
        "kernel": "(1,1)", 
        "no_bias": "True", 
        "num_filter": "2048", 
        "num_group": "1", 
        "pad": "(0,0)", 
        "stride": "(1,1)", 
        "workspace": "512"
      }, 
      "inputs": [[433, 0, 0], [434, 0, 0]]
    }, 
    {
      "op": "null", 
      "name": "stage4_unit3_bn3_gamma", 
      "inputs": []
    }, 
    {
      "op": "null", 
      "name": "stage4_unit3_bn3_beta", 
      "inputs": []
    }, 
    {
      "op": "null", 
      "name": "stage4_unit3_bn3_moving_mean", 
      "attr": {
        "__init__": "[\"zero\", {}]", 
        "eps": "2e-05", 
        "fix_gamma": "False", 
        "momentum": "0.9", 
        "use_global_stats": "False"
      }, 
      "inputs": []
    }, 
    {
      "op": "null", 
      "name": "stage4_unit3_bn3_moving_var", 
      "attr": {
        "__init__": "[\"one\", {}]", 
        "eps": "2e-05", 
        "fix_gamma": "False", 
        "momentum": "0.9", 
        "use_global_stats": "False"
      }, 
      "inputs": []
    }, 
    {
      "op": "BatchNorm", 
      "name": "stage4_unit3_bn3", 
      "attr": {
        "eps": "2e-05", 
        "fix_gamma": "False", 
        "momentum": "0.9", 
        "use_global_stats": "False"
      }, 
      "inputs": [[435, 0, 0], [436, 0, 0], [437, 0, 0], [438, 0, 0], [439, 0, 0]]
    }, 
    {
      "op": "elemwise_add", 
      "name": "_plus15", 
      "inputs": [[440, 0, 0], [417, 0, 0]]
    }, 
    {
      "op": "Activation", 
      "name": "stage4_unit3_relu", 
      "attr": {"act_type": "relu"}, 
      "inputs": [[441, 0, 0]]
    }, 
    {
      "op": "Pooling", 
      "name": "pool1", 
      "attr": {
        "global_pool": "True", 
        "kernel": "(7,7)", 
        "pad": "(0,0)", 
        "pool_type": "avg", 
        "pooling_convention": "valid", 
        "stride": "(1,1)"
      }, 
      "inputs": [[442, 0, 0]]
    }, 
    {
      "op": "Flatten", 
      "name": "flatten0", 
      "inputs": [[443, 0, 0]]
    }, 
    {
      "op": "null", 
      "name": "fc1_weight", 
      "attr": {"num_hidden": "4136"}, 
      "inputs": []
    }, 
    {
      "op": "null", 
      "name": "fc1_bias", 
      "attr": {"num_hidden": "4136"}, 
      "inputs": []
    }, 
    {
      "op": "FullyConnected", 
      "name": "fc1", 
      "attr": {"num_hidden": "4136"}, 
      "inputs": [[444, 0, 0], [445, 0, 0], [446, 0, 0]]
    }, 
    {
      "op": "null", 
      "name": "softmax_label", 
      "inputs": []
    }, 
    {
      "op": "SoftmaxOutput", 
      "name": "softmax", 
      "inputs": [[447, 0, 0], [448, 0, 0]]
    }
  ], 
  "arg_nodes": [
    0, 
    1, 
    2, 
    3, 
    4, 
    6, 
    8, 
    9, 
    10, 
    11, 
    15, 
    17, 
    18, 
    19, 
    20, 
    23, 
    25, 
    26, 
    27, 
    28, 
    31, 
    33, 
    34, 
    35, 
    36, 
    38, 
    40, 
    41, 
    42, 
    43, 
    47, 
    49, 
    50, 
    51, 
    52, 
    55, 
    57, 
    58, 
    59, 
    60, 
    63, 
    65, 
    66, 
    67, 
    68, 
    72, 
    74, 
    75, 
    76, 
    77, 
    80, 
    82, 
    83, 
    84, 
    85, 
    88, 
    90, 
    91, 
    92, 
    93, 
    97, 
    99, 
    100, 
    101, 
    102, 
    105, 
    107, 
    108, 
    109, 
    110, 
    113, 
    115, 
    116, 
    117, 
    118, 
    120, 
    122, 
    123, 
    124, 
    125, 
    129, 
    131, 
    132, 
    133, 
    134, 
    137, 
    139, 
    140, 
    141, 
    142, 
    145, 
    147, 
    148, 
    149, 
    150, 
    154, 
    156, 
    157, 
    158, 
    159, 
    162, 
    164, 
    165, 
    166, 
    167, 
    170, 
    172, 
    173, 
    174, 
    175, 
    179, 
    181, 
    182, 
    183, 
    184, 
    187, 
    189, 
    190, 
    191, 
    192, 
    195, 
    197, 
    198, 
    199, 
    200, 
    204, 
    206, 
    207, 
    208, 
    209, 
    212, 
    214, 
    215, 
    216, 
    217, 
    220, 
    222, 
    223, 
    224, 
    225, 
    227, 
    229, 
    230, 
    231, 
    232, 
    236, 
    238, 
    239, 
    240, 
    241, 
    244, 
    246, 
    247, 
    248, 
    249, 
    252, 
    254, 
    255, 
    256, 
    257, 
    261, 
    263, 
    264, 
    265, 
    266, 
    269, 
    271, 
    272, 
    273, 
    274, 
    277, 
    279, 
    280, 
    281, 
    282, 
    286, 
    288, 
    289, 
    290, 
    291, 
    294, 
    296, 
    297, 
    298, 
    299, 
    302, 
    304, 
    305, 
    306, 
    307, 
    311, 
    313, 
    314, 
    315, 
    316, 
    319, 
    321, 
    322, 
    323, 
    324, 
    327, 
    329, 
    330, 
    331, 
    332, 
    336, 
    338, 
    339, 
    340, 
    341, 
    344, 
    346, 
    347, 
    348, 
    349, 
    352, 
    354, 
    355, 
    356, 
    357, 
    361, 
    363, 
    364, 
    365, 
    366, 
    369, 
    371, 
    372, 
    373, 
    374, 
    377, 
    379, 
    380, 
    381, 
    382, 
    384, 
    386, 
    387, 
    388, 
    389, 
    393, 
    395, 
    396, 
    397, 
    398, 
    401, 
    403, 
    404, 
    405, 
    406, 
    409, 
    411, 
    412, 
    413, 
    414, 
    418, 
    420, 
    421, 
    422, 
    423, 
    426, 
    428, 
    429, 
    430, 
    431, 
    434, 
    436, 
    437, 
    438, 
    439, 
    445, 
    446, 
    448
  ], 
  "node_row_ptr": [
    0, 
    1, 
    2, 
    3, 
    4, 
    5, 
    8, 
    9, 
    10, 
    11, 
    12, 
    13, 
    14, 
    17, 
    18, 
    19, 
    20, 
    21, 
    22, 
    23, 
    24, 
    25, 
    28, 
    29, 
    30, 
    31, 
    32, 
    33, 
    34, 
    35, 
    38, 
    39, 
    40, 
    41, 
    42, 
    43, 
    44, 
    45, 
    48, 
    49, 
    50, 
    51, 
    52, 
    53, 
    54, 
    57, 
    58, 
    59, 
    60, 
    61, 
    62, 
    63, 
    64, 
    65, 
    68, 
    69, 
    70, 
    71, 
    72, 
    73, 
    74, 
    75, 
    78, 
    79, 
    80, 
    81, 
    82, 
    83, 
    84, 
    85, 
    88, 
    89, 
    90, 
    91, 
    92, 
    93, 
    94, 
    95, 
    96, 
    99, 
    100, 
    101, 
    102, 
    103, 
    104, 
    105, 
    106, 
    109, 
    110, 
    111, 
    112, 
    113, 
    114, 
    115, 
    116, 
    119, 
    120, 
    121, 
    122, 
    123, 
    124, 
    125, 
    126, 
    127, 
    130, 
    131, 
    132, 
    133, 
    134, 
    135, 
    136, 
    137, 
    140, 
    141, 
    142, 
    143, 
    144, 
    145, 
    146, 
    147, 
    150, 
    151, 
    152, 
    153, 
    154, 
    155, 
    156, 
    159, 
    160, 
    161, 
    162, 
    163, 
    164, 
    165, 
    166, 
    167, 
    170, 
    171, 
    172, 
    173, 
    174, 
    175, 
    176, 
    177, 
    180, 
    181, 
    182, 
    183, 
    184, 
    185, 
    186, 
    187, 
    190, 
    191, 
    192, 
    193, 
    194, 
    195, 
    196, 
    197, 
    198, 
    201, 
    202, 
    203, 
    204, 
    205, 
    206, 
    207, 
    208, 
    211, 
    212, 
    213, 
    214, 
    215, 
    216, 
    217, 
    218, 
    221, 
    222, 
    223, 
    224, 
    225, 
    226, 
    227, 
    228, 
    229, 
    232, 
    233, 
    234, 
    235, 
    236, 
    237, 
    238, 
    239, 
    242, 
    243, 
    244, 
    245, 
    246, 
    247, 
    248, 
    249, 
    252, 
    253, 
    254, 
    255, 
    256, 
    257, 
    258, 
    259, 
    260, 
    263, 
    264, 
    265, 
    266, 
    267, 
    268, 
    269, 
    270, 
    273, 
    274, 
    275, 
    276, 
    277, 
    278, 
    279, 
    280, 
    283, 
    284, 
    285, 
    286, 
    287, 
    288, 
    289, 
    292, 
    293, 
    294, 
    295, 
    296, 
    297, 
    298, 
    299, 
    300, 
    303, 
    304, 
    305, 
    306, 
    307, 
    308, 
    309, 
    310, 
    313, 
    314, 
    315, 
    316, 
    317, 
    318, 
    319, 
    320, 
    323, 
    324, 
    325, 
    326, 
    327, 
    328, 
    329, 
    330, 
    331, 
    334, 
    335, 
    336, 
    337, 
    338, 
    339, 
    340, 
    341, 
    344, 
    345, 
    346, 
    347, 
    348, 
    349, 
    350, 
    351, 
    354, 
    355, 
    356, 
    357, 
    358, 
    359, 
    360, 
    361, 
    362, 
    365, 
    366, 
    367, 
    368, 
    369, 
    370, 
    371, 
    372, 
    375, 
    376, 
    377, 
    378, 
    379, 
    380, 
    381, 
    382, 
    385, 
    386, 
    387, 
    388, 
    389, 
    390, 
    391, 
    392, 
    393, 
    396, 
    397, 
    398, 
    399, 
    400, 
    401, 
    402, 
    403, 
    406, 
    407, 
    408, 
    409, 
    410, 
    411, 
    412, 
    413, 
    416, 
    417, 
    418, 
    419, 
    420, 
    421, 
    422, 
    423, 
    424, 
    427, 
    428, 
    429, 
    430, 
    431, 
    432, 
    433, 
    434, 
    437, 
    438, 
    439, 
    440, 
    441, 
    442, 
    443, 
    444, 
    447, 
    448, 
    449, 
    450, 
    451, 
    452, 
    453, 
    454, 
    455, 
    458, 
    459, 
    460, 
    461, 
    462, 
    463, 
    464, 
    465, 
    468, 
    469, 
    470, 
    471, 
    472, 
    473, 
    474, 
    475, 
    478, 
    479, 
    480, 
    481, 
    482, 
    483, 
    484, 
    487, 
    488, 
    489, 
    490, 
    491, 
    492, 
    493, 
    494, 
    495, 
    498, 
    499, 
    500, 
    501, 
    502, 
    503, 
    504, 
    505, 
    508, 
    509, 
    510, 
    511, 
    512, 
    513, 
    514, 
    515, 
    518, 
    519, 
    520, 
    521, 
    522, 
    523, 
    524, 
    525, 
    526, 
    529, 
    530, 
    531, 
    532, 
    533, 
    534, 
    535, 
    536, 
    539, 
    540, 
    541, 
    542, 
    543, 
    544, 
    545, 
    546, 
    549, 
    550, 
    551, 
    552, 
    553, 
    554, 
    555, 
    556, 
    557, 
    558
  ], 
  "heads": [[449, 0, 0]], 
  "attrs": {"mxnet_version": ["int", 1201]}
}
