# Supplementary material for: Distributed search and fusion for wine label image retrieval
Source: PeerJ Comput Sci. 2022 Sep 28;8:e1116. doi: 10.7717/peerj-cs.1116 (PMC9575874; doi:10.7717/peerj-cs.1116)
Supplement: Supplemental Information 3 [file peerj-cs-08-1116-s003.zip › branch4/model/part4/readme.txt]

resnext
epoach      top1      top5
21             0.8414     0.9248
22             0.8592     0.9329
23             0.8633      0.9341
24             0.8651     0.9346
25             0.8662     0.9347
26             0.8665     0.9348
27             0.8670     0.9356
28             0.8675     0.9358
29             0.8680     0.9359


resnet
epoach      top1      top5
1                0,6675    0.7754
2               0.7619     0.8653
3               0.7938     0.8891
4               0.8048     0.8964
5              0.8115      0.8995
6              0.8145      0.9007
7              0.8180       0.9013
8               0.8190      0.9019
9               0.8194      0.9026
19             0.8193      0.9021
13             0.8193      0.9021
